# Supplementary material for: Genome-wide mapping of GlnR-binding sites reveals the global regulatory role of GlnR in controlling the metabolism of nitrogen and carbon in Paenibacillus polymyxa WLY78
Source: BMC Genomics. 2023 Feb 23;24:85. doi: 10.1186/s12864-023-09147-1 (PMC9948412; doi:10.1186/s12864-023-09147-1)
Supplement: Supplementary file 1 — Additional file 1. The promoter sequence set of Paenibacillus polymyxa WLY78. [file 12864_2023_9147_MOESM1_ESM.txt]

Additional file 1. The promoter sequence set of Paenibacillus polymyxa WLY78.
>P.wly78_GM000001|P.wly78_GM000001
TTGCTTCTAAATAACCTAGCGGCGGACGGGTGAGTAACACGTAGGCAACCTGCCCACAAGACAGGGATAACTACCGGAAA
CGGTAGCTAATACCCGATACATCCTTTTCCTGCATGGGCGAAGGAGGAAAGACGGAGCAATCTGTCACTTGTGGATGGGC
CTGCGGCGCATTAGCTAGTTGGTGGGGTAAAGGCCTACCAAGGCGACGATGCGTAGCCGACCTGAGAGGGTGATCGGCCA
CACTGGGACTGAGACACGGCCCAGACTCCTACGGGAGGCAGCAGTAGGGAATCTTCCGCAATGGGCGAAAGCCTGACGGA
GCAACGCCGCGTGAGTGATGAAGGTTTTCGG
>P.wly78_GM000002|P.wly78_GM000002
TCCTTATGAAATTCCATTGGGCTCACTTATTCCGGTGAGGGTGCGCAATTTACTTCCTGCCTGCAAAAATATAGGGATGA
CCCAAATAGCCAATGGCTGCTATCGATTGCATCCTACAGAATGGAATATAGGAGAATCATCAGGAAGTCTAGCGGCTTAC
TGTGTCTCCAACGAAGTATATCCCATTGAAGTGAGCCGATCAGCAGAGCATCTTGGATGTTTTCAAAATGTTCTTCTTCG
CCAAGGTGTGGAACTGCACTGGCCTGCAGAGGTATTTGAGCCAGAGGAAGTCATCAGCTAATGAAGGGGCAACTAGCCCC
TCGACTGATTTTAAATGAGCTGAAAGATGAG
>P.wly78_GM000003|P.wly78_GM000003
CGGGAAACGAGATTGTGAAAGAGGCCGTTCACGGTAACCAGGAGGCAATTCAGGTGCTGGATGATTACACCGCAGATTTA
GCTGTACTTCTAGCTAACATCTCAGTGACTCTTGATCCTGAGAGGATCATTGTAGGCGGAGGAGTATCGGACACGGGAGA
GGTCTGGTGGCCCATGCTGGAAAAGCATCTGCACCAATTTGGAGTTCAAACGGAAGTAAGTCGGGCATTGTTGGGCAATC
GCGCTGGAATTATCGGTGCTGCACGGCTTGCCTTCGAAATGACCGAGTCCTAGTACAAGAATGAAAGGGGAACGAACCAT
GACGCAAAAACGGCTTGATACCGACATTGTT
>P.wly78_GM000004|P.wly78_GM000004
TATAAAGCCAAGCAAAACGGTGCAACTGTTATCGCAATTACAAATTATGCGAAATCACCCATTACCTCCATTGCAGATAT
CGTGTTGCTAACAGCGGGCAAAGAAGCGCCGATAGAAGGTGGTTCAATCGGTGCTAAAATCTCACAACTATTCGTGATTG
ACCTCATCTGCGAAGGGCTTGCTCGCAAGCACACGAGTCACACCAAACAGATGAAGGAAAAAACAGCGAGGGCCGTTATT
GAACGAAGCTATTGAGATTTTTCAGTTGTGAATTGAAAACTGTGCGTTTCGACAGGTTCAATGACTTGTGTTTGTGGTGC
TTATGAATGGCTATTTCATGTATTGCTATTA
>P.wly78_GM000005|P.wly78_GM000005
CGACACTGGAGGAGGCACTTCATGCGGCCTCCCTTGGCGCAGACTGCGTATCCACCACGTTATCCGGGTATACGCCGTAC
TCTGCTCAGATTGAGGGTCCTGATCTGGAGCTGGTTCGGAGAGCGTCGGAACTGGTTCCCGTTCCTTTAATTGCAGAGGG
CAAAATCTATGATCCTGCGCAGGTTGAGGAAGCATTCCGAATGGGAGCACATGCAGTGGTTGTAGGCTCGGCGATTACCA
GACCCCAATTGATTACGCAGCGGTTTGCCGATGCCGCAAGGAAGGCAGTGAAATGCATCTATGGAGATGAACGACCGAAT
TAAAACGTATTATCCTTCATTAACGAAATCG
>P.wly78_GM000006|P.wly78_GM000006
TGGCTCTACGGAGGAACATTTGGATTTTCTGTCGCTGCGCTACGCCGAGGATGCCTGTTATTGCGCTGTGGTACGTACGG
CTATGAATAACGGAATTGTGGAGCAGATGGGTTTTACCAAGTTTATGCTCGATGGACCGAGAGGCTCGGTAGCTGCGGTT
ATTCGCGGACGGCTGGAGCAGGCGCTCAATGAATATGTGAACGGGCCGGAAGGCCGCGTGGAAATTATAGATTGCTACAT
GCCGTGGAACCGCACCTTTGAAGTCGCATTAACCGTACGGCATCATGCTGAGAAGAGAGGGTGATTCCTATGGGAATGGA
AGGTGTATTATCCAAAGTTCAGCACGGACTG
>P.wly78_GM000007|P.wly78_GM000007
AGTCGAGCGGCACGCCGAGGGAAGCTGTTGACGAGCAAGAGCCGTCACCTCTGACAGACGAAATCGTAGGAGAACTGCGA
AGCGGTATCACTGCTTGCTTAGAAGCGGAGGCTCGGCTGGGTAGCAATCCGGCGATCCGTGCTGCTGCGCAGTGGGGTTA
TGTCGATCAGGACGAACAAGGAAAATATCGGCTGATTTTGTGAGTATTTGCGCTGGATTAAGCAACCAAGGCAGCATAGC
TGCCCTGAAAATAATCATTTGCCGTTAGGATAACGGTAATTTTCAGGAGAGGTGGAACGTATGGTGAAGCCCAAAACCCG
ATTACTTTTTATACCGCTGGATGAGCGGCCC
>P.wly78_GM000008|P.wly78_GM000008
CAGCGCTTGCTGTAATTTCTCTGTTGGAGGCGATGTCGTTCTGGAACAGCTTTCTGTGGCCTATCGTTATTTTGAACGAT
ACGGAGCTATATCCGCTAGCAGCTGCGCTCACGTATCTCAACGGTCAATTTGCCTATAACTTCGGCTGGATTGCTGCCGG
CACAATGATTTCGGTACTGCCGATCATTATATTGTTCCTGTTTACACAGCGCTACTATATGGAAGGTTTGGCGGGAGCGG
TAAAAGGATAGCCAGTAGTCACGGCTACGAAGAGCCTGTGAATGGAAGGAGACGATTGCGATGGAACTGTCCGAAGGAAC
GGGGCCTTATTCGAGTGTAGGGCTAGCACCG
>P.wly78_GM000009|P.wly78_GM000009
GGGAACGGCCACGTTGACATCGAGCTTGTATATTTTTCAAAAGGGGATGGAGCAGTTTAATTTTGGGTATGCTTCAGCGC
TTGGCTTAATTGTCGGTGCAATGATTGCCGTACTTAGTATTATCGTATTCCGATTCAATAGGAAAGGTGGTGTCAATCCC
TATTGATGAATCTAAAGGATGACAAATTGCTATGCTCATCTCTTCCTAAAAAGGAAAGTAGCCGCAGCATGCGCAGTCTC
GCCCGAATGCTGAGAATGACGGTCATCTACATGCTTCTAGTGCTACTCGCCCTCTTTTTAATGGGACCGTTCCTCTGGCT
GCTCAGCGTATCCCTCATGCCAGGCCGTAAC
>P.wly78_GM000010|P.wly78_GM000010
AAGACTCCATTAAGGATCCATATTTTACTCAGTCTGACAAATCATTAGAAGCACAAGCCAAGGTAGTATCCGCGCAAAGT
TTGGATAAGGCGACAGATTATATGGTTGGTGTGCCCAATGCCAAAGATGTGAATAGTGCCATCGCGCGAGCCTTGCAAAA
TATTTTATTGAACGGAAGAGATACGAAGGAGACGCTAACTGCTCTGGAGCAGGAAGTAAACGATATTTTAAAGCAATAGG
TTTGACAGGGGGGAGTGAATACTCCCCTGTTCATTTATCGAAATCAGGTGGTGATGCAGCATGATCAAATGGTTGAGGTC
GGAGTCTTTTACGGCCTGGGCTTTTATGACG
>P.wly78_GM000011|P.wly78_GM000011
GGACGATGCCAATTTGGCTATATGTGAGTTTGACCGGGGTATTGGTGTACGTTTTCATGGCCCCATACTATTAATAGATG
TGAACCCTTTGATGGGTTGATTTAGGGAAATGGCGTCTCTGCTGAAGAGGCGTCTTTTTTGTATCCAATAAAAGAAAAAT
TATTCCTTCTAAATTTATTTTATTAAAAAAACGTTCCTTCTATAACGGTATTTCTGCTATAATTTGCCTTAATCAACTAA
GAACAAGGGGGTCACCATGTGACAAAGAAAGCGAAAGGCAGGTTACGGTTGCTTGTATCTATGCTGGCGCTGGTTGTACT
GCTGAGCAGCTGCGGTGGTGGAGGATCAAAG
>P.wly78_GM000012|P.wly78_GM000012
CAGCAATGAATATGGATCATCAAGGCTGCTTAACTGCATAACCGACACAACACCGGAGCGGGTAATCAGACTCTTCCGGT
GTTTTTTTGTGTGCATAAAGCTTTTAAAAAGAATGCATTCTACCGTTGATATAGGGAAACAAAGGGCTATCCTCAAATGT
TGAAGCACATTTCTTGCCGGATGGCTGTGAAATTGTTCATACTGTTGTCACTTCACAGGCTAACTATGAGTTCTATATAA
TATATTATGGTTATGACCGCAAAAATAATGAAAACCTGAATTTAAACGAAGGAGACGCTCATGATGAATAAAGCGAGTGA
GGACAAGCAGTACGTTCCAACGAGCAATCGT
>P.wly78_GM000013|P.wly78_GM000013
AAAAATTGGCAAGGAGCTCATCGACAGAGTGGTTGAGATGGCAAGAAATCAGCATAAAAAGGTTATCCCTGCTTGCTCGT
ACGCACTTGCTCTGTTCAAGCGCCATAAAGAATACAGTGACGTGTGGCAGCAATGAATATGGATCATCAAGGCTGCTTAA
CTGCATAACCGACACAACACCGGAGCGGGTAATCAGACTCTTCCGGTGTTTTTTTGTGTGCATAAAGCTTTTAAAAAGAA
TGCATTCTACCGTTGATATAGGGAAACAAAGGGCTATCCTCAAATGTTGAAGCACATTTCTTGCCGGATGGCTGTGAAAT
TGTTCATACTGTTGTCACTTCACAGGCTAAC
>P.wly78_GM000014|P.wly78_GM000014
AACGGGATGACGGGTTTTATTTCTGTACGCAACGCAGCACCTCCCTTGCCTTTATATGAATAAATATAGTGTCGACGATA
GATCTTATTTTATGTATCAGGATTTTGCAAAATTTGATTCCAGTCGCTCCGAAGTGCAAGATATAGACGAACTAAACCAT
TTCGATCTATATCTTGTTCATTGGAAGTCGCTTATGGGATTTTTGCAAAATCCTCGTATGTGATGTTTCTCTGATCCCTA
AATAGGGGAATGATAAGAATATCTAGCGTCGGCATGAAGTGATTGCATTAATTCGTTAGCATGAGTTTTACGGGATTTTC
TTCAGTCAGAAAGGGGATTGGTCTCATGAGA
>P.wly78_GM000015|P.wly78_GM000015
ACGATGGTTTACCGTCGGCACCGAGTGCGATCATTTCCCCGTCCAATATGACCGAATCAGCCTTGCAGTAGGAGGGGAAG
AGAGCAAGCTCCGGGTATAAAAGCGTTCGTTCGTGCTGTTTGCGGTTGAACAGGCGTGTGCTGCCCTGGTTGTGATACGT
CAAAATTCTCGTACCGTCCCATTTTATTTCGTAACGCCAAAGGCCTGTTGCATCTACAGGTACTTTTTCGCTCAGTTCCG
GTTCAAACGGGATGACGGGTTTTATTTCTGTACGCAACGCAGCACCTCCCTTGCCTTTATATGAATAAATATAGTGTCGA
CGATAGATCTTATTTTATGTATCAGGATTTT
>P.wly78_GM000018|P.wly78_GM000018
GAGCGAGTGATACGACAGGTATTTTTTGCAAAATGATCGGCTTTTTCAAAGATTTCCCTCTTTTCAATCAAAATATGATA
TCTCTACATACTAGGATTTGAAGCCACTGCCGTTATTCTCACGCCTCCCTTAATATCTAAAATAATAGAATTGACCACTG
GTGACTAACTTGCCAGTTTTGAGGCATATCTTACCATATTGGTGGGATATATTACTATATGTTTTTTATATTTTTAGAAA
AAATAAGGTTAACATTACATGTAGATTCCATGGAATTGTTATGAATTTACTAGATTATTTTTGAAAACAATCGAAGAGGA
ATGGGAGAATGCGAGATTTAATGATATAATC
>P.wly78_GM000020|P.wly78_GM000020
TCTGCTGGGAGAAGTGGTTCACGGCCCCTTTCAAGTGGATGATCGACGGAAGGAAATCCGTTATCAGAGTCAGGTGCTGG
AACTGTCGCCTACCGAATATGAACTATTGAAGTTTTTGGTGTTGAATCACGGGATTGTGTTAAGTAAAAGTCGTATTCTG
GACCGGGTATGGGGGTACGATTTTGGAGGCGAGGATAATATTGTTGAGGTGTACATTCGCTCCTTGCGTGAAAAACTCAA
AGACAAGGAGCACCGGGTCATTCGTACGCTGCGCGGTGTGGGATACCGGGTGGATCTGCTATGAAGGCGGGCGGGAAAAG
TCGGAGAAAATATGCACTCCGTTCTCTCCGA
>P.wly78_GM000021|P.wly78_GM000021
TATCAGCATAATGATGATCAGGGGGATGTCCGCCCTGGTCTTAAACCATTTCTTAATCATGTTCATTCCACTCCCTGTGA
AAGTTTCTTTGTATTTATTCCGATCTTGGCCCGGTGAACTACCGGCTTGCTATTATCATGCCAGACGTACCTTAATGCGT
TCTGAGCGCTCCCTGAACGTTAGCTGAAAGCTGAGCAGGGGTGCTTTTTTTGCGACAGGATTCAGGTATATTAGATACAG
GTGAAAATGAATCGACTTTTATATGAGAAAAATGCAGCAACATGAAAGGGAAGATGAATAATGAATCCAATACACGGAGT
TAAAATTATGCTGGCAGATGATGAGCCTCAT
>P.wly78_GM000028|P.wly78_GM000028
ACGATGGTGAGTCTGCTGCAAAAGTTGGATACTTCGGGAGAAAAACGGTTGATCCGGTTGCCGGCTTCCTTGGAATGGGG
GAAAGAGGAGCGCACATTGACGGAAATCATTGCGTATTTTAGGCCACTGGCAGAGTCAGCGGCGGCTGATTTTGATCGAC
GGAACGGGAATACGTTTTATTCCGAGTGGATCGGGAAAATTGTTCAAACGGCATAGAAGAAGTGTAGCTGTGACGAATAT
TTTATACTGCCCAAACAATGAGCAGGTATAATGTTCCTGTGAAATGACAGGAGGGGTTATGTGGTGACTGTAACCGGAAA
GGTGATTAATTTCGCACACCGCGGAGCTTCA
>P.wly78_GM000029|P.wly78_GM000029
ACAACCTCACTTTTTTCCAATGTGCTTGATAGTCTGAAAGCAGGAGTCCAGCAAAATTCGGGCTACTCCACTTTATACTT
TAATCTGAACAACCCGGTGGTGGCCCGAATTCTTGAAGCTACCGATACGCAGATGGTTACGGCTGCTACAGAAATGATGT
ATGTGAATGCGCTTATGATGGGTCACTATCCGATGAACCGCAGTGAGCTAGGGCTGATGAACCGGAGTGTACTGCATTTT
ATCAATTGGGGATTAGGGAACGGACAGAATACGTAATTGCGTAATTAAGGGAGGATTCAAATGGAAGAGACAATATATGA
ATTGATGGAGCAGGCGCAGGATATGCCCGGA
>P.wly78_GM000030|P.wly78_GM000030
CATAGATATAGGGTTCTGAGAGAAGGGTGGATTTTAAATAAATATTATGTTTATTACTAAATTTAACTAGACAAAGATGA
CCTTTATTCACTAAGTGCTCGTACTCCGTACATTTTTATGAAGTTAATTAGACCCAGTGCCAGACTTCCTAGGTGAAAAA
AGACCCTATTATGTCGTTGTCAACGTACTGATATCTGAAATGCAGGGTGTGCAATCCGACTTAAATCCACGTTATACTTT
AAAAGACAGTCTATTTAAATCAGATGATGGCAGTAGCATTTCGAGAAAGGAATGATCTCTATGAGTCAAACAGACCAATA
TCGTTTTCAAGTGAACTTGGGCGGTATGATT
>P.wly78_GM000031|P.wly78_GM000031
AACGCTATCGTTCAAAGAAGCACCTCCGTTTACTCTAATGGAAATATGAACAGCAGGACAACTATTATTATTTGGTAAAG
TGGTTATTCACTCAATAAGTTTGTTTATAAAACAAAATATTTAGAAATACGTAACCAATTGCTTATCGTTTATTATAAAT
ATTAATAAATATATTAAGTATTTAATGATAATATTGACTATGATAAATAGGGTGTGTTATATTAAAACCGTAAATAAAAC
GGCTTCTTAATCTTGGTGGTAGAACGGATTTTATTTTCGCATTCAGAGAGGATGGTTTAGGTGGCAGCAGCTGTAAAAGC
AAAGATGATTGTAGACAAATCTTTTCGTATT
>P.wly78_GM000032|P.wly78_GM000032
AATTAATACATTCCAGAAAGCGTTAGTTACTAATGATACACGCTAACTGTGTATAGGGATTCTGGCATATATTTGGGCTG
GGAACAGTATTATTTTTTACCTAGAGAAGTAGACTATGTAGAATATACGAGTCATAGTCACATACGAACAGCGGAGCTTC
TCTTAGGAAGAGGGGCTCCGCTTTTTTGCTTTCATGGATAAATTTATATATGAGTTAGACAATATTGATGAGACAATGTA
CGAAGTTTTCTTTTCAGTCTATAGATTCGAGTCGTTGTAGCCGTAACCGAAATATTATATTTGATAGCAAGGAAGACACA
GGCAGCGTATATTGGGAGAGGTTGCTTTATA
>P.wly78_GM000033|P.wly78_GM000033
CATCGTTCGAGCCGAAAATAATAGTACACCATAATAATAAACTTCAAATTAATATTTATTCAAATAAGCTCTTAGAATTC
AATCGTGGGATGGATTGGGCGAGTAAGTGGATTGATTACATTTTGCCGCAAACGCCCCACTTGTCCAATGAGCAAGTTAA
CGCTTTTAAACGACTAAAAAATGACATTATTATGGAGGTTAGAGAAAAAAATCCTGGAAATGTCTATACACTTCAGGAGA
GTGAAAGCTAAATAGCGAGATTTCGTGAAGAACCGATAATAATAGATATAAAAGAAAGGGATGGAATGCATGGAACGTGA
GGCAGACCATGTGAATATAAGAGCTATATTT
>P.wly78_GM000034|P.wly78_GM000034
ATTCTTGACACTGCTTCATCTAACAGTAGCGGGTGTAGCAACTATGGGATATTCTGTTCAAGTTACCGTCATATTGAACT
TGCTCTTACGTAAACAACTGTATGTGAACATTGTAATGCTCGTCTACCTTTTAACCAGTATTACTATCAACTTGCCCTAC
ATTTCAATCTGGTTTAATCCAGATTGGATTATTTCCAACTTCTTTACACGTTCGTTTGCTTTCGGGCGAATATCCCTATT
TTTGCTTATGTGGGTATTGATGAAAGTCAGTAATCATCTATGGATGGCGAGGGTACAAGAATGAATGGAATTATAGTTCG
TTTCTGGCTGCAGCTTTTGCTCCGAAGAGAA
>P.wly78_GM000035|P.wly78_GM000035
TTTCAAGCACATGTGACAAACTACTCGTTTTAAAAGAAGGCCGTAATCTGTATCAAGGGGCAATAGACGATATGATTCGA
ACTGTCGAGGGTAAAGTATGGTTGGTTGATGTTGGTAAACATCAATTAGAACAATTAAGCCAACAAGCTCGAATCACCTC
CATTGTACGGAAGGAAGGAAGAATTCAGGCTCGATTATTGTGTAACCATCCTCCAGATTGTTGTACGGAAGTCACACCTG
AAACGGCTAATCTTGAGGATGCGTATCTGTACATTTCCGATCCAGAGGAGAGTTAGCAGAATGGGACAAGTAATCAGAGC
CCTAGTTCAATTTGAAATTTTACTTTTGAAG
>P.wly78_GM000036|P.wly78_GM000036
ATTACTCTTTAGGAAATGTAAGGGAAGGGATGGATGTGAGAAAGAAGAGTAGCTTGCTTAGTGAGATGCGTTTAGAGAAG
AGAACTGTATGTGGAGAATGTTGGGCTAAGAATCTATGTGGTGGAGGTTGTCCTCAAGAAAATATGGTGCTTAGTGGTTC
GATTAATGAGCCAGTGGATAGATACTGTAACTTTACTCGTAGTGCAATAATGGATTGTATGAAATTGTATTTGCGATTAA
CTAAAGAAGACAAGAAAAACCTGTTCTCTGCTAAGCGGCAGCGAGAGCAATTATTGGAGGATGTCTCATTTGACAATTGA
TATTCAAGCTTTAAGTAAGTCATATGGTTCT
>P.wly78_GM000037|P.wly78_GM000037
AAAAAATATAAAAAATGAGGTGAATCAAATTGTTCGATCCTGTTAACCAAGCAGCTGAAGGCAGTGTTTCTCCTATGACG
TGTGTTTTTTGTGATACACGTGATCGTTGTGTAGGTTGTGATGCTACCGATTGGTTTTGTAGCAAAGAAAGTGGTCATTG
GTGTACTAATAATGATAGCGATTAATTAAAGTAAAACTTGCAACGATAGGGCTTTCAAACACAGATAGTCAATTAGGAGG
TCTGGGAACTAATCTTCTTGGACTTCCTCCTATTTTGTAACTTTGAGAGGATGATTAATAGTGATTAGTGCTCCATTTGA
AAAAAATCCCGTCAAAATCATAGAACAAAAT
>P.wly78_GM000038|P.wly78_GM000038
AATACATGGCAGCAAATTCGTTATATTACGCTACCGCAGCTTCGTTACGCTATTTTCTTCGTGTCCATTACGACGATGAT
CGGCTGGCTGCAATTTTTCGAGGAACCGTTTGTCATGACCAAAGGGAAACCGCTCGACGGCACGCTGACGGCATCCCTGT
TCATTTACAATAACGGCTTCCAATTTAGTAAATTCGGGTATGCCGCGGCGGGATCGTTCATTCTGTTCTTCGCGATCATC
GCGGTAACGCTGATTCAGTTCCGTTTGCAAAATAAAGCGGAGTCCTGATAGAGAGAGGTGATGAACGTGAGAACAGCTGT
TCAGCAAGCCCGCGCCAATACGCGCAGTGGT
>P.wly78_GM000039|P.wly78_GM000039
ACGCAGCTGAAATGGATGGATCTGTCCAGTAACTTGCCTGCGACTACTAAATCGTGGGAAGATGCCAAACTGAAGAGTGA
TCCGATGCTTCGGACGATTCGCAAACAGCTAGATCATTCCGCAGCATTGCCGCAACTGGCTGCATGGGAAGAGGTTTCTC
AACAATTTATCAAGAGCTTCGAGCGTATTTACCGCGGTCATGCCGATGTACAAAAGGAAATGGATGACTTTAATCAGCAG
GCTGCAAGTATTATGAAAAAATAATGATCCATATCCGCCATTGTCAAAGGGAGTGAAGGCATGAAAGGAAGCTCGCAGAA
GCTTGCGCCATACTTGTTTATCGGTCCCTCC
>P.wly78_GM000040|P.wly78_GM000040
GGTATTCTGAGCAAATAAAAAATAATATTCCTATTGAATACGGTTTCAATTTGTTCTATAATGACTATCGAAACGTTTCT
ATTGAGGGGTATGGTCCTTGTGCTTTGAACATAAGTGTTATAGCGGTATGCTTTAATCGCTAGGTATTTACATGCATCAG
GATTTTACAAAATTCGATTCTTGTCGTTTCAAAGTGCAATATATGGACGAATTAAACCATTTCGTTCTATATAATGTTCA
TTGGAAGTTGCTTATTGAATTTTTGCAAAGTCCTCGTATTTGAATCCGTTATCATATTGCATGATCGGTAAACCGGTCAT
CTCGGGAGGAATTCGTATGATGAAAAGAACG
>P.wly78_GM000044|P.wly78_GM000044
GCTTCTTTTGGATATGATCAGGTTCACATGGTCATCGGAGAAGGCAACTTCGTGCTGGTTGTGAGTGAGTTGACATCGCC
TAAGGGAACTTCAGCCGCTGTCTATGATCTGTTCCGGGTAGAGAACGGCAAGGTAGCGGAACATTGGGACGTAGTTCAGG
AGGTTCCAGCTAAAACAGAGTGGAAAAATACAAACGGCAAGTTTTAAAAAAGTGCGTTTGGAGTAAGGCCTGATTGGCAT
GCTTTCCTAATCGTCCTCTTCCTGTTAAAATGATGCAAACTTATAACAGGAGGTTGGACGATGGAAGGCTTGAAGCAACG
TGTGGGCTGCCTGCATGCACATCACTCGAAC
>P.wly78_GM000045|P.wly78_GM000045
TCAAAAAGCGTTCATTCGCTTGCCGATAGGAGCCGCTTTTTTGAGTTTCGGCATTAGCAAGTTATCACACATTGTTATTG
CTCCCCATATCCTTTATTCTAAGGCTTGTGGCTTGCATTGTAGCAGTACAAATATAAATTTTGAAAGGGGGGGTATTGAG
GTTTCAAAAGATTTAAATGGGGTTTAAAGTTAGGTATGCGGGGAAAAATTGCTTTTTCGTGATTAGGTGTAACTTTATTA
GTTACATAAAAAGGAATTGTATTCATATTCTATTTTACAGGTTGAGAGGGGCTTACATTCATGAAAAAACATACGGTTAC
TGCTGCACTCGCTGGTTTGCTTGTTCTGTCT
>P.wly78_GM000046|P.wly78_GM000046
TGGGCCTTCTGACTGCCAGTACCAAATACAGTACCTTGCGGCCGCTTAGCCCGATACTGTGGATTCTTTTGATGGGTGGC
GGGAGTGTCTTTTATTGGTCGGGCGATCATGGGCTTTATGAGCAGTTTGATCATGCTCAGACAGGACAGTGGTTTTCTTT
TACCTGGCATTTCCCGGTTGCGGTGTTGATCAGTTGGATTGCTGCGTATATATTAATCCGCTTGAACGCTTATTTGTTGG
ACAAAAAGCTGTCGATTTAGACTAGCGTATCCATATGATCTATGAGGAAGGAGTTACACCATGACGACGATATTCATATA
TGCATTGGTAGCTGTTCTGGTGGGCCTGATG
>P.wly78_GM000047|P.wly78_GM000047
GTCTGGTGATTCGGATGATCTGCGTGCAGAGCATGGCTCGCTGAATCAGGTGTTCCGCAATTTGTACAAAAAGGAGTGGA
AGGCGTGAATTCATCAGGGCTGTTCAAAGATTTAATACGCCATGAATTTCGAAATAAAGGAAGCTGGAGAAAACAGAGCC
GCAATCGACTACCGAGATCGTGGAGACTTGTGTATTTCTCACTATTTCTCATTGCGGCGTTCGCTATTTCCTTGTACTTC
GCGCTTCACAACCAACTCGAATTGACAAGGCTGTGGTATGTGACCCTGGGCTTGCCGTACATGATCATTTTCATGGGTGT
GGGAAGTTTGAGACGAGAATGGGAAAATGAC
>P.wly78_GM000048|P.wly78_GM000048
AATGGGAAGCAAAATGCCGTCTGTTCGTGATCTGGCGCAGGAATTACGCATGAATCCGAATACCGTGATGCGAGCGTATC
AGGAGCTGGAGCGGGACGGATTGACTGAGAAACGGCGTGGTCTAGGCACTTATGTTACGTCATCCAGTGAGCGGATTGCC
AGCTTTCGGGAACAACTGGCTATGACGTATATAGATCAGTTTCTCGGACAGATGAGCAGCCTGGGACTATCCTGGGGAGA
TGTTCAGCAGTATATACGAAGCAAACAGGACGGAAATGAGAAGGAAGGAGGCGATAAGGCATGACGGAGTCTGTTGTGGT
TGCGAATCATCTGGTGAAGCAATATGGCAGT
>P.wly78_GM000049|P.wly78_GM000049
GCGCTTGTGGAGTACAGTGCTCCGCCTCCTAAAAATGCTAACGCCATCGTTCCAGCTAAAATTGCTTTTTTGGTGCTCTT
CATCTTCATTTTCCACCTTTCAGTAATGGGGTGTTTGGTACGTGGTACATCATAAGGGATCAACTTGAATGCTATCTGAG
TGTAAGCTGAGCATTTACTGAATGAATTTGGAGAACGTGACTAACTGACATTTTGGCTAATAGAGTACTTGTATTATGTG
TATTAAGTGATATAATACACTACAGGCACGATAGATGCAGCCGATTAGGGGGAAACACCCATGGAAGAGCAACGGGTTGG
CTCGTTCCGATTTTTAATTGATTTTAGCCAG
>P.wly78_GM000052|P.wly78_GM000052
GTAAGCAGGCAGCAAGGCGGCCTGGTATTCGTACATTCGGTGATCCAGCGGCCAGCCGTGCACCATCAGAACAGGGATGC
CTTCTCCAATATCCTCGACATACAGCTTCACGCCGCGTTCCACCTCAATATAATATCCCATCGTGTTCACCCCTTTAGAA
ATCACGGAATTTCGTCTCTCTCACATATATGTAGCCAGGGCTTAGCTCATTCGAGAAAGGGATGGGACTGTCACGATATA
AGCATATAGTATGTTAAAAAATGTATGTCATCCTGTATAGGGATAGGATATAATTATGGAATGAAACAGCATCGGGAGAG
TGGAACAATGACACCATCAAAAACATTAAAA
>P.wly78_GM000054|P.wly78_GM000054
TGTGAATTTTTATTTGTAAAAAATAAAGGTCATATAAATACATTTTGGAGGTAATTCCATGCAAACAGGTACAGTTAAAT
GGTTTAACGCAGAAAAAGGTTTCGGTTTCATCGAGGTTGAAGGTGGAAGCGACGTATTCGTACATTTCTCCGCAATCCAA
GGCGAAGGTTTCAAATCTTTGGACGAAGGCCAACGCGTAGAATTCAACGTAGTTGAAGGAAACCGTGGACCACAAGCTGA
GAACGTTGTAAAACTGTAATTTTAAATTACAGCCTACTTCAGATGCCCCGAACATAGCGTTTGGGGCATTTGTTTTTATC
TGTTCATAAGACCGTTTTTGAACTGATTACA
>P.wly78_GM000055|P.wly78_GM000055
TGCTGGTATAATAGGTAGCAACTGCGGATATAATGTTTTAAGTAGGCGTTAATGACTCGCTCCCGCCGAATGAACACAGC
TTTGAAGCAGCAATAGAGAACATAAGCACTCTGCATAAATTAAATTCACCAGTGCTTGCGTTTTCAATACACTTATGGTA
ATATGAGTATATTGAGATTGTGACCTGAGATTCGCATATTGTAGAGGGCTATTGTTTTAGGTTGAAATAACCTTGTGCAA
TATGTGAATTTTTATTTGTAAAAAATAAAGGTCATATAAATACATTTTGGAGGTAATTCCATGCAAACAGGTACAGTTAA
ATGGTTTAACGCAGAAAAAGGTTTCGGTTTC
>P.wly78_GM000056|P.wly78_GM000056
GCAATACATTTATTATAATTAATAATACAGTGAATAATTTATAAAAATATAAAATTACATATTGAATTTTCCATATCCAT
TGAATAATATAGAGGTACGGTTAACCGTCAGGTTTGAATAGGCCTTCTTAACAGAAGGTGCTTTTATTTTTCAAATCTAT
TGAAAGCGCTTTAAATTGGACAGGAGGGATAAGTAACTTTAAATTCGAGGGCGAAGAAGTTAATACAAACATAATCCTGA
CCGCTTTCCCAAAATTGTTTTATGTTATCAGGGATGTTCAAAACGAGAGGAGATTAATTTATGAAGCATTTATTTGTTCG
TAAAGTAACGGCAGCTTCACTCGCAGGTGCG
>P.wly78_GM000059|P.wly78_GM000059
AATATACACATTTGCCAAAGGTGACCAAAATGAACAGTAAGTCATCGTTGTCGCTATTTGCACTAGCCTTTTCATACCAG
TCCACTCCGTTGTCCTGCCGTATATCTACCAATGTAATCACGAAACTCACTCTCCGATGTCTTCAACATTCATTATACTG
TAGTACATTCATCATACTATAGTTCATAGTCTTGGTGCACGGGTACAGGTAGAATAGAGCCATATAAGTTTAATGTAGAT
AGAGAAGCAAAGTGGAATAGAAAACCATACAGTAAAGACATTCAGGAGGATGACATTACTATGCTTAAAACGAAAATTAT
TTGTACTATGGGACCTGCCTGTGACTCCATT
>P.wly78_GM000062|P.wly78_GM000062
ATTACAATTTGTTTTTCTGCCGAAGTACTCGCCTGACCTTAACCTGATTGAAGGTTTATGGAAGTGGCTAAAGAGCGATG
TCGTTCACAACGTATTTTACAAGAAGTTTTATCATATCCGAATCAATGTCGCAGCCTTCATGAAACGCGTCAATGACAAA
TCGTTGGAGGTCATTGATCGCTTGGGAATACGAATGTAATTCAAAAATTCAGTCTATGTAGAATTTATATAAACGATCAA
TTTTACAAATATCAATAAACATATTATTGTAAAAATAAAGAAATTGGAGGTGGCTTGACAATGAAAATTCTTATAGTAGG
CTATTTTACACAAATTTCAAAATCAAATATT
>P.wly78_GM000063|P.wly78_GM000063
TTTTGAGAAGGGAGGTGTGTGCGTGTGAACAAGCGATTAAGAACAAGTGTTGTTGTCTTAGGTCTAACTGTTCTTATCGG
AGGGGTTATAACCGTCATTCAATACGACAAGGATACGTATAAAGAACGGCATTTAATCGAAATCTTTTTTAATCGAGTGA
AACAGTATCGGCGCTGGGCAACTCGCTATGACAAGACAGCGAGCATGTTCAAGGCTTTTTTGGCGTTGATTTCGATAAGG
ATGTGGCTCAAATAGGTTTGCGTATAGGCTCTAATCAATCTAATTAGGTCGATATTGTGGATGATCCTGGATAACGGCCG
CATTCATCATGCAGCCCAAGTGCAAGATTTC
>P.wly78_GM000064|P.wly78_GM000064
CCCACCATATTCTTCAATTGCTAATTCGAATTCATTATTGAGCGGTTTGACGCCTGAAGAATATAACGTAGTTATCAAAA
ATGCGAAACCCATAGAATCAATTGCTGTTGAAAAAGAAGTTTTTGCCGTTTACGGAAGATATACAGATGAAAATAGGAAT
TTTCAAATTAAAGCTTCAGGTTTTGGAGAATATCAGGTAATGGTACTTAACCACGATTATTATGTTTTTTATGAACTCGT
TATAATACCAATATTTTCTAAAATACGTAATACATCTTTTGAGAAGGGAGGTGTGTGCGTGTGAACAAGCGATTAAGAAC
AAGTGTTGTTGTCTTAGGTCTAACTGTTCTT
>P.wly78_GM000065|P.wly78_GM000065
ATTTTGGCGAACTTGGCTGCTATGGTTGTAGCCTTTGTCCTGACCTGGATGTTTGGCTATAACGATAAAATGCTGGAAGA
GGTCAAAACAGCGGGTTCTTCAACTTAATATGATTTCGGAATAAGCACAGATTCGCATATAAATGAACTATAACGGTCGC
CCTACTTTGGAGCGCTCTAGGCCCTTGTTGAAAAGGGATGCTAGAGAAGCTTCCAGGTGGGGAGACCGTTTTTTATAGAC
TTTATCATTACGTATCCGGATACGTAATTTGGCTTTGGCCAACAATCGGCTCATAACGCAATGGTTTCAGAGCATCTCAA
TGAAATGGACTTCCCACCATATTCTTCAATT
>P.wly78_GM000066|P.wly78_GM000066
ATCGTTCGCAATCAGGTGAGCCTGTAGCCACTTCGTATGGTGAGATACGGCAGTGTTCATGGGATAAAGATCATATCAAA
CTTCATTTGTTTGTAGATGCGTCTTCAGTTGAGATTTTCGTCAATGATGGGGAAGAGGTGTTCACCAGTCGTATTTTTCC
GCATCCAGAGAGTGACGAAATACGCTTTTTTGCCGACAAGGGAGAGGCTCTCTTCCAGGCGGTGAAATGGGATTTTACAT
GAGTAGGCTAAAACATCAAGTGGATCGTTAATCATCAAACATAACGGAATCAACGAGAGGATGAACATCATGGCGGAGAA
CAGAGAAATAGCTAAAGAAGTGATCCAGGCA
>P.wly78_GM000067|P.wly78_GM000067
TGGATGCTGGACGTGTAGCAGCGCAAAATATTATGCGGCTGGTAGAACATAAATCGGTAGAAAAAGTGACGGTCATGAAT
TATTCCCTTATCGAAAGAGAAAGCGTTGACAAACGCTGAACAAGTGGATTATAATTTCTTCGAAACCGGTTCCATAGTAT
ACGGACATAAGTGGAATCGGTTGCAAATCCATGGATGAGCATTTTTTTAATCGTATGGGAACCGGTTCCGAAAGAATATT
TTTTTCACTAATTTGGAACCGGTTCCTGAGGCGAAGTTTTAATAAAAATGAGGTACAACTATGAAAATGACAAGAGAACA
AAAGTATCGAGTGATCGAGCAGGCAGAGCCC
>P.wly78_GM000068|P.wly78_GM000068
CAAGTGATTTTACGCTGGGATGTGCAGCAGGGAGTTGTCACCATTCCCAAGTCTACCAAGGCGCATCGGATCGTCGAAAA
TGCCGATATTTTTGACTTCGAACTGACGCGCGAGGATATGGATCGAATTCAGGCGTTAAATGCCGATCTTCGGGTAGGTC
CAGATCCGGATAACTTTGATTTTTAAAATTACGTTCATCATGAGACGCCGTTTCCTTCTTCACTGAAGGGACGGCGTTTT
GTGCATGATGGGTCTGGAGCCACAGCAATCCAATCCCGCCATATGGTATTATAGGGTTATGTGAAAAGAGACGTTTTGGA
AGCTTGTGAATACGAAAAATCTCCGGGGGAC
>P.wly78_GM000069|P.wly78_GM000069
CGTTTATGAACGTGCCCGGGTTACAGGTATATGTAGTCATGTTAGCCGAACGGTTTGCACCCAAAGCTGTCGATGTTGCC
TCTGCTGTTAATATTGCTGCTTTCAACGCAGGGATAGCCATCGGAGCTTATGTAGGCGGAATTGTAACGGATTCACTCGG
TCTCATTCATACAGCCTGGATCGGGAGCATTATGGTTTTCGTTGCGGTCCTGCTCACAGGCTGGAGTCGTATGCTCGAAA
AAAGGGATACAACTACCATTACAGGTTAAAGCTTTTAAAAAATAGAGAGGAAGATACAAAATGACACAAAACTTACAAAG
CACAACATTGTTAAACAACGGAGTTCGTATG
>P.wly78_GM000070|P.wly78_GM000070
GCTTGTCCGCATCTTTCCATGTGTCAAATGACACAAAATCACGCATTTCCACTTCCCCCCGATCACCTCTAACGTCGCCT
CAACAGAGATATTGTATTTTTTCTTCCCCAATGCCGATCCCTCCATGTGTATCGCTTTTCTGTTATACATACCTTAACAT
CCTGTTTTAATCAAAAAGGACTTTATTTAGGGTACTTTTTGGTACCTATATCACTAAAAAGTACGTACTGTTCATAATTG
CTTGAATAACTCATAATAACATCTGTTGGTTGAAGATTTCTATAGATAGGAGGGAAAAACATGTCGCCAGAATCAAAAGG
AAGTATATGGCCATTACTGGCTCTAGCCGTA
>P.wly78_GM000072|P.wly78_GM000072
GCATGAGCGTTGTTAACTGATGAGGATGAAGTGCTAGTGGTACTAGAAATGGCGGGCTGTGAATTGCATCCTGTTACCGA
TACAGCCAAGATAATGGCAAATATGCTGAACAGGCAACCTTTCCAATTTTTCATGTTTCTTTATCCTTCTTCCAAAATAG
AATATGTGAAACTTTTTACATTGTAAATTATTGTACAAAGTTCCTACAAGGGTCCAAGGACTTAGAAAGAAGCGTTTTTG
GATTAAATAGTTTTAAGTTAGATTTATATTTGTCCTTTTTGGGCAAAAATTACTATAATAATGAGTGTACATTACAAAAT
AATTCCATATCTATTTAAAGGAGAGATCTAC
>P.wly78_GM000074|P.wly78_GM000074
CCAAATCAGATCGCCCTTCTGGAGCGCGTATACCCGCTGATTAATGTAGTAGTAACGCTCTCCTGCCAGCAAATAATAGA
TTTCGTGCGCTTGGTGGACATGGTCGGCGGACATGCTGAATGGCACCGTCCGTAGCGCTTGCTCAATGGCAAAGCGGGGT
GTAGCGATCATATCGATAGTCTCCTTTAATGAAAGAATACATAAGGATAATATATGTATATTTTTTGGGAAAAATCATAA
TAAAAGCGAAGATTTCGCTCTTTCTTATACTATAAAATAAAAGCAATTCATGTAAAGGGTGTGAGCCAATTGGCTAAAAT
CAAATATGCGCTTGTGGGTACCGGAGGAAGA
>P.wly78_GM000079|P.wly78_GM000079
TGTGAAGGGGCAGGAGGCGCGGCTGGTTGAAGGTGGGAATGCCATGGGTACGCTTGCTGCCGCAGATGAGAGCATTATGA
AAAAGGCGACCATTGAGCATTCAAGCTATTTGACCGAGGGATGTAACATAGGGCATGCTCATGGATCTGCATTGGCCTAT
GATGCTCAGGTGCCGGGGTTGAACTCGGATATCACGGAGACCATCGACCTGATGTTCTTGGGCAAGCAGGATGCTGCGGC
AACTATTGAAAAGTTGAATCAGATCATATCCAAGGCGGTCAAGTAGGCACGGGATGACCCGTGGCCGGGGAGGAAGGTGA
CCAGATGCCGAAAAAGCATCAAGCGCTGTGG
>P.wly78_GM000080|P.wly78_GM000080
AGACAATGCGGTTATACGTATATAGGCGAAACGAACGGCTATAATACTTTTGAAAAGATGCTAATAAAGATTTAGAAAAC
TGAATTATAGCTCAAGGAATACGAAAGAAGGAAGCAGGTGATCTGTATTCTTCTTTTTTTGTTGTGCAGCCTTTACTTTC
CCTTGATCGCTGTCATATCAGAGTCCTCCAAAAGAGAAAATTTATATGAAAATGAAAATGGGGATATCGTGTCTCACCCT
TCTACATATGATGATAGGGAAGTTTTGTAAGCGTTTTAAAATAGGAAGGCATACAACCAAGTGAAGCTACAGGAGGCGGT
TAAAGTGGACGATTACATGAGCTGGATAAAG
>P.wly78_GM000081|P.wly78_GM000081
CGGCGATAGCCGGGATCAGCAGCAGCGCGAAAATGAGTATACGTTCTTTGTTAATGCCAAATATCTTTTTGAGGAGATAT
GGATTACGGCTTGGCACCTCATTCACAACCTTTCCAACTGTTCTCATACGGATATCATCGGTTGAAAAGATTAGAAAGGT
TACATTTTTCACCATAAATGACCGATAAGAGTATAGTAGTATACATATTTTTAACGCTCTGCCAGATCACCGACGCTCTT
TTTTTATGCTATATTTTATACATAAGGAAAATTAGAGAGCTGAGGTGCAGCATGACATCAATGACTATTGTCGAATCATC
CGTCAAACCAGGATTAATGGCTTTTCAGGCA
>P.wly78_GM000084|P.wly78_GM000084
TGTACCATGGGCGACTGGTAGAAGTAGCTGATGCAGATGAATTGTATGAGCAGCCCGCTCATCCTTATACGCAGGCGCTG
TTGTCCTCTATCCCTGTGCCTGATCCGAGAGCAGTCGGAGAGCGCGAGGGACTGGGGGGAAGCTTGGCCCAACCAGACGG
TTCATTAGTATGGGACAAGGATAACAACAGTGCAACCGAGCTGAGAGAAATCAGTCCCGGCCATTATGTAGCATACCCGG
TTAACCGTTAGGGTTAAGATCGGTTGTACGATGTGCATGACCCAAAGGAGGCAAAAAACGATGACTGAATCGACGAAAAG
AGTACGTATTTCCCAATGGGACGCGCTCTTG
>P.wly78_GM000085|P.wly78_GM000085
TTTATCGTCCGGGCCACCCGTATACGCAGGGCCTGCTGCGCTCTGTGCCCCAGCGTACGAACGGCTTCCGTGAGCGGCTA
GTGCCGATTGAGGGCACGCCGCCGGACCTGCTGAACCCGCCATCGGGCTGTCCGTTCATGGAACGGTGCCCGCACGCGTT
TGCCCGCTGTGTGGAGCGGCCGCCGATGATAGAGCTGCGCCCGGGTCAGCGAGCAGCCTGCTGGTTGAACGATCCGGAAG
CAGGGCCTGCTGGAGTCTACGAGACGCCCGAAGCGGGCCATACGGAAGGGGGGAATAACGGTGAGTGAAGCAAATAATGT
ATTGAGTGAGCATCAGCCATTGGTAGAGGTA
>P.wly78_GM000086|P.wly78_GM000086
ATTCCGGTAATTATCGTAGGGGCGACGAACAATATCGCTTCAGCGATTATGATGGAATCGTCACTGAGCTTTCTCGGCTT
TGGTGTTCAACTGCCGAACGCTACGTGGGGCAGTATGCTGAATAATGCCCAAGGATATATTGCACAGGCCCCATATATGG
CATTATTCCCGGGTTTGCTTATTTTACTGACTGTGTTGAGCTTTAATGTTTTGGGAGATGTGCTGCGTGTAGGCTTTGAA
CCCAAATTAGTAAAACGATGATTTATAGTTTCATAGATTCATAGTACAGGCCCATTACAAATGGCTCCAGGAGCGACAGG
AAGGAGCGAAAACACGATGACAGAACATCTA
>P.wly78_GM000087|P.wly78_GM000087
CGTTCGGGTCTGGAAAAAGACTAGTTTTGTTTCGACATGTGCTCAAGCATGTGCTGCTGCCCATCATTACGCTGCTCGGA
ATGTCGGTTGCGGACCTGGTGGCTGGAGCCATTGTGACGGAGACGGTATTTTCCTGGCCGGGCATTGGCTCGCTGGGCAT
GACGGCGGTAAAAGGGATGGATTATCCTGTCATCATGGGGATTACTTTATTTTCCGCTCTGCTGCTGATCCTGGGTAATC
TGCTTGCGGATATCTTGTACAGCATTGCGGACCCGAGAATTAAATCAACGAGGTGAATTCATGAATCGGAGCAAATGGCG
CAACATCGGGATCGAGCTGATGACGAGCAAA
>P.wly78_GM000088|P.wly78_GM000088
GATACGACTAAACGTGGAGAAATTTATAAAAAGGTACAAGAGCTGCTGGCTGAGGATGCTGTCATCTATCCGATTGCTTA
CACCAAGACTATTGTAGCCTTCGACAAGCAGTATGGCGGTATTGATCAGGCTGTGCTGAAGCCGGTCGTGATTTTCGAGG
ATTTGTCCAAAATTTATCACAAATAAGACAGGGTTTTCAAAAATAAGCTGGGCTAACCAGCTTATTTTTTTCGAAAACAG
CAAGGGGAAGGGAAACGTATGAGACAACTCATCGCCAGAAGGTTGCTGCAAGTTATACCGATGCTATTTTTTGTGTCCAT
CGTCTGCTTCGGCTTGATCAAGCTGGCCCCA
>P.wly78_GM000089|P.wly78_GM000089
TAATCGGGCGGCAAATCCAATTATTCTTTGTCATTTGTGTGGTAGTGGCTGCGGTATATGGTGCATTAACTGCCAACAAG
TCTATTTTATTAAAGCAAGGTCTGCCTGCCATCCTGGCACTAATCAGTTTGTGGATATTCTGAAGACACTCTTAACGGGT
GTCTTTTTTCTAGATTCGATCACATAATGTCTGGAATGCTAATGACAAGGGGAATAAACAGTTTTTGACCGATTGTAAAT
CCGACTATTCCGATTTATAATAAATTTATTACATACTAAGAGGACACGGGGGCTAGAGCGATGCGTCGTAATTTGACTGG
TGTATTGGTATTCATTGTATTGATGTTGGTT
>P.wly78_GM000090|P.wly78_GM000090
GACACTCATCGAGCGGATTTTGCACAATATCGGGAACATGTCTACGCTGACACAGACACAAGCCGCCCTAACTCAGCAAG
TGAATGCATCTACGGACGAGATCAACAGCATGTCCAAAGCTTTGTTGGATTTCGCGAGAACGATGTAAGGCTTCATGTAG
AAATGAGGCCGGGCCTAAGGTTCGGTCTCTTTACTGTTTTTGGAAGATGAACTATACTTTTTGAGGATCGATCTAAAAAT
CACCTCATAGTAACTTTATGTGGAAAAGAGGAACATACCTTGAGCTTACTTAGTTCAATATTGGTCGGAATTGTAGCTCT
GGAACATGTGTACATTCTAATATTGGAAATG
>P.wly78_GM000091|P.wly78_GM000091
GATAAAGAAAAGGGCGAGGAATACGTTGCTTCAATTAAATAAGATATAACGAACTGAATAGTTGACAGAAAGAGCACTTT
TGCGCAGTAATGCAAAGGTGCCCTTTCTGTTTCCAGACTTGTTAGAATTCTTCCTTTTTCGACATTTTTCGATGTTTCCT
GTATGGAATTATAGGTATATGGACATGAAAAATAAGTCTTAATGCCTATGTAATTAAAGATTTAATTATAATGATTCTTA
ATAAAATTCCGATATTAAATTATACCGTTTTATATATTGGCTTAGAAGGGAAGATCATATATGTTTCTCAAGAAAAATGA
GTCTCAATCACTTGCTCCTTTAGTAGAAGAA
>P.wly78_GM000092|P.wly78_GM000092
ATGTATTAGCGAACGGGTGAATATTCAGCTCACCTGCGAGCGGTACAAATACAAGCATGAGCAGGAAAAGGAGCGTGTTC
AACTTCATCCATATTCACCTCCTGGGTATTCAATCAGAAAGGCAATGTGAGCTAAATTCACAGGCTCGTCGTTAAAGTTT
GTGAATTTATAGAAAAAAATAAATGCAGCTGTAGATAATTGTCGGTTTTTATAGATCAGATTGTAGTATAAATAACATCA
TTTGAATATTAAGAACAGCATACTGCAAAAATATACAAATCAGCCAGGGGGGGACACGAAGTGAAAAAGATTAATTTGAC
GATGCAAATCTTTATCGGTCTGGCTTTAGGT
>P.wly78_GM000095|P.wly78_GM000095
AGGTATCGAATGAGTTTCACCATAGCTCACTTTCACATATTTCATATGTGGAGGCCGTAGCCGAGGAAGTGCCCGTGGGA
TGGAGAGATGTGCATACGGTTCTCATCCGTCCGGATGGGTATATCGCTTGGGCCATTTCTATGAAACAAACGGATATATT
GAGTGTGATTAAGGAAGGCATTGCCACATTGGTATAAAGGGGAAAGGGTATGTTCATAACATGACCATATTGTTTCTTGT
GAAACAAATGTGGGCTATAATGAAAGGAGGAGTATGCCAAAGGAGTGACTACTTGTTCGTATGGAAAAGGCGACATCGGT
TCAGCATGTCTATGATTTGCTTATTAAGATG
>P.wly78_GM000096|P.wly78_GM000096
TCATCCCTTCGATGGAGAGTTTATTCTAGCTTAGTCTCATTTAAAGATTATACAATTATATTTTATAAAATGGAAATGAG
TGCATGATTTAAAGTAAGGGTAGAAATCACTATAATAAAGTAGTTGATAATTGTTATCAATTAAATTACAATATTATTGT
TTCGAGAGAAACAATAAACGAAAGTTTAATATATTTTTTGATGTATGCAGAAATGTTAAGGGGAGATTTCCGCATGCATA
TATTGTTTCTTTCGAAACGATTAGGTAGTGGGCATAAAGATGTTAGATAGGGGTGGGAACATGAATTACGAAGTGATTGT
AGTGGGCGGCGGACCTGTTGGAATGTGGCTC
>P.wly78_GM000098|P.wly78_GM000098
GCCTCAAGGGACTTCCGAGGCAGGGAGTACGAAGACAGAGGGTGTGGCAGCTACTTCCACTCAAAACCAACTGGCTACGG
ATATCATCAAGACACTTGGGGGTGAGCAGAATATTGTCGAGGTGGACGCTTGCATGACCCGTCTGCGTGTGACGGTGAAG
GATACAGATGCCGTTGGGGACGAAAAGACGTGGAAAGCGCTGGGTGCCTTGGGCTTGATAAAAGTAGATAATGGGGTGCA
GGCGGTTTACGGACCGAAGGCTGATGTGCTTAAATCAGATATACAAGACATACTCAACAGGTGATTACTTTGAAGTTGTT
AACCTTAAATGCACATGCTTGGATGGAAGAA
>P.wly78_GM000099|P.wly78_GM000099
ATACGGTGGAGGTAGCAACATTAGCACGTTTTGCGACATCTTTGATGGTTACTGCCATCGTCTTCGTCTCCTTTTGCTAT
CTCAAGCAGGAAATATTATGTTCTATCATACGATATTGCTCGAAAATCAACAAATTCGCGGTTTTTTCGAGTGTTTCTAT
CATTATTAACCAAGATATTTACAATTAGGGTATTGCTAATAGAAAGCGATATCATTATAATAATTGTGCAACCGATTGCA
TAATATTTTTTGAGTACTACCCATGCTATACATACTATAAGGGATGGAGACTGAACGAGCATGAAAAAACTTCTATCATT
TGATTTTTGGCAAAAGCTTGGGAAGGCACTG
>P.wly78_GM000109|P.wly78_GM000109
TTTATGAAACAGAATTTGGCGTGTTCACGAAACAGGATGCAAAATTAATTGAAAAATTAAGACAAAAGATAAGTAATTAG
ACATATTTTAATATATATTTAAATGCCTATAATTATTGGAGTATAGCGTTTGAGGGCCCTCATTGGTGTTGGGATATTAT
TCTCTTCATCAGTACGTTATATACCGTTGGGGCAGGTCATGTCCGATGAACGGTGCAACCTTTGCTTTAGTATTCATGAA
TCTAACCAAGAAGGGGATTGTTATATGAAATCGAGTTTGCTAAGAAAATGTGCAAGTGTAATGTTAAGCAGTACGTTGGT
ACTGTCTTTATCATTACCGTTGCTAGGTCAT
>P.wly78_GM000118|P.wly78_GM000118
TTTATAGATCAAAGGGACTTGAAGAACCTTGATTTCACGCGAACGTATGTCAATCTGGCTACGAGCTAGCTAAAGTTCTA
GACTGGGAAAATAAAGTATTAGACGGACGTTGCTTCATTCAGCTCACGGGCAGGTTAGTTTAACTCTAGAAATAAGAAAA
GGGAACAAGCGTTCTTTACATGTGTTATATATGAGTATATAATCAAAACGAACCGGAGATCTGTTTTTTTTTTGATAAAA
CAATGTAGATTCTTCTTTGGTGTAAGAATTTTATAAATAACTCAATTTTGGAGGGTCTGTATGCCATATTGTAAAGTCAA
GAATGCCAATATATATTACGAGGAAATTGGT
>P.wly78_GM000119|P.wly78_GM000119
ATTCGTATCAACAAAGCCAAAGAGTTGATTTCCCGTACAGATATGAGCATTAAGCAGGTTGCCGAAGAGGCAGGCTATAC
CGATGAGAAGTATTTTATGCGTTTGTTCAAAAAGAGAGCCCACATGACTCCTTCCCAATACCGGAATGCCTATCACAAAA
CATTTATGAACAATGTCTAGTGCATTTCTACTAAAAGTTGGGTGCCACCGTCCATAGGAGGCAACCGGTGCAGTATTTGG
TCAATTGACGGAGTCACTTAATATGGTAATCTGAGGGAAGGGTTTAAATGGTAGCAGGCTATGTTATTACTTGATGAAAA
AGGGGCGAGCGAGATGCTACAACCACCATTA
>P.wly78_GM000120|P.wly78_GM000120
CAGCCTTCATAGTGAGCCGCTTTGGGCTCCAGTCCCGCATATTCACGAAAGCGCGATAATAAACGGTCGGGTTCCAAGCT
CAGCAGGTAGGCCGTATTCAGTTCCATCGCATGTAAAAGTGGGCCGGAATCAATTCTTACTTTATGCAAGTCAAAAGCTT
TAGCTTTCAAAATCATCGCTCCTTAGCTAAGATGAAAGTGTATATTTCTCCACTACATTAGCATTGGAATCGCGGTATGT
CAGTAGCTTAACCATACAATGGGTGGACAAATCCGAACATGAATCTAAAGAGGCGATAACATGACCTATCTAAAAGTAAA
TGTAGATGCTCCAATCCAACTGATCTCCGCA
>P.wly78_GM000122|P.wly78_GM000122
CGGAAAGTTTTCTGAGCGATGCAGGTGTGGATGCGTATCAGATTATGGAATTCGGAACCTTGGAAGTCATTTTGGGTGGA
GTAGCCTCTGGTTTGGGAGTGTCCATGTTGCCACAATCGTCGATTGCAAAGGCAGAGGAGGCGGGAAGTATTGCTTCTCA
TCGTTTACCTGAGGAATATCGTAAATTAGAGGTGTGGTTTGTTCATCGGCGGGATTCGGTTTACTCCAGTGCACTGTCAG
GCTTGCTCCATTGGATGAAAAAGGATGCTATACTTAACTAGGATTAAATTGACATCAGGGGTGTATCATTTGGAAGAACC
TAATTTATTGAAAAATCCATCTACAGTAGCT
>P.wly78_GM000123|P.wly78_GM000123
AGCATCGTTGGCAGCTCGATCTGCCATGAGGAATAAGTCCCGATGGTTCAAGCCTGCGGCTTTGAGTTTTACCCTCACCT
CATCGTTCCCTGGCTGTCTGTCCGTAACGTCTGTATACATCAGACCCTCAGGGCCGTTTTTGCTGGCATGTATCACGGCT
TTCATTTTAAAACCTCCCGTGGTGCGAATTTAGATGCAATTGCATATATATTGAATTGTACAGAGCGGCAAGCATCCGGT
AAAATGAACAAAATCGAACGTGAGTATCACAAATGATCATACCAAGCAGGTGACGTATACATGGAAAGCAGTGATTTGAA
AATTTTTCGGGCCGTCGCTCGCGAGGGCAGT
>P.wly78_GM000124|P.wly78_GM000124
TCCGCCCAGAATGGCTGGAACTAAGGGAACATGATGCGTATTCTCCCATCCGATACATGGATTGATCATTACATCGGTGC
CTACCAGCGAGGTTGGGACGCCAGCACCCACAGCCTCGATCACACCTGCTCCATCGGATCCGAGAATGAGTGGAGCATCG
TTGGCAGCTCGATCTGCCATGAGGAATAAGTCCCGATGGTTCAAGCCTGCGGCTTTGAGTTTTACCCTCACCTCATCGTT
CCCTGGCTGTCTGTCCGTAACGTCTGTATACATCAGACCCTCAGGGCCGTTTTTGCTGGCATGTATCACGGCTTTCATTT
TAAAACCTCCCGTGGTGCGAATTTAGATGCA
>P.wly78_GM000126|P.wly78_GM000126
ATAGACATTCTTTTAACAAGGTTTTAATGACATATTAAGGCATTATAATACTGCTGCAAAACCTGTTCACTGAGCTGAGC
AGGTTTTTCTGTTATTTTCTATTCAAATGTGAGCAAGACCATTGACAGGATTTTCTTTTGGAGCAATACTTCTATGTAGA
GAAAAGTGTACAGAATCAAGAACTAGACACATCTAGCCTTGCAACTTTATACATTTTTTTGCCATGAAGGCTCTTCTGTT
GAAGGGTTTTTTTCAATTTGAGAAAAAGAATGTGATGATATGAGTCAACTGAGTGTAAGGATGAGAACACATGGCTTTCT
GAATAAGCATTTTTCAGGAGAGTCTATTGAT
>P.wly78_GM000127|P.wly78_GM000127
ATTGCTCTCCAACGCGGACCAGTCGTGTTTTGCCTGGAAGAAGTGGATAATGGAGCGAATTTGGCAGGATTAAGATTGAC
GAAGGATAGTCTTATTACGGAAGAGTTCAGCGGAAACCTGCTGGGTGGCATTGTAAAGCTGACCATAGAGGGACACCGGG
TAAAAAATTCGAATGCATTATACAGCTCGGAGCCCCCTGAATTTGTTCCTCAACAAATTACCGCCATTCCTTACTACGCC
TGGTGCAATCGGGCTAAAGGGGAAATGCGTGTATGGGTTTATGAATCATAATTCATTCGCATGGGGAGAGGAAAGATCAT
GAGTACGAGAATTGTGAGTACAGAACCACCG
>P.wly78_GM000128|P.wly78_GM000128
TTATACCTATTTGGGTGCCAATCCCCTTTTTGATATGTAGTAAAATTCCCCTCAATGAAATAAGGCAGTGGAGGAACAAG
GAATGATAGAAAGTCTGTTTTGCTCATGGAAGCCAGCTCCTTTGTGTGTGAAATCGTATAAGTTTTAGTTAAAGATCGCG
ATTTTTTTTATAAATTCAGGTTGATAAAATAAGGACTGTAGCAAGGGGAACTCAGGTTAGCTTGTACGATATTATCAATA
CTTTATCCTTATTTTTCAAAAAATGAAAGCGTTCTATTTACAGGAAGGGATGTTTATCCAATGAAAACGGCAAAGCCAGT
TAAGCATGTCATCGTTGACGATTTATTTTGG
>P.wly78_GM000131|P.wly78_GM000131
ATTTTTGTCCGAATTGCGGTACAAAAAACGAAGGAGCTAACTTCTGTCCGAATTGTGGACAAAAATTGAACGGATAACAT
AGCTACGGCCAAGCTTCTTTACAAGTCAAAAGGCAGTTATCGCAGAGTATCTTCTGTGATAGCTGCTTTTTTATGTAGTT
CGTTCAAGTATTTTCTTTATAAATCTGATTTATTGGATTGAAAAGGGTACTCAGGATAAGGTACTATAGATGTATGGTAT
GTATTTATATTAACTAATTAGTTATTACATTAATAAACTATAGGTATAGGAGCAACGAAGATGACCAAATTCCAAGATCA
AATCATTGCGCGTTACAAGTTTGATGATGCA
>P.wly78_GM000132|P.wly78_GM000132
GTGGGCAAGATGGTTTCCAATTCTGGCGGTCGGGTTACGGTAAATCGACAGACCTACGAGGATGCGAACGCTTCAGGAGT
TCTGGAGCATCGAGATCAGTATCTTCACACAACGACAACAAAACGGAAGATTGAAAAGAGCAGCAGTAGCAGCAGCTCAG
GCGGTGGTGGCGGAACTACCAGCGGCGGTCATTCGCATAGCGGCAGCAGAGGATCATTTTAACTGAGGATTTTGTGGAAA
TCCAATAAGCGACTTTCAATGAATAATATATAGATCGAAATGGTCTAGTTCATCTATATATTGCACTTTGGAGCGACTGG
AATCGAATTTTGCAAAATCCTGAACGGAAAG
>P.wly78_GM000133|P.wly78_GM000133
GGAATATATTGATGCTTATATTCATTCTACGGTGTCAGTGTATACGGCCGTGAGTTATACGGAAAAGCAAGTTGATACTA
CATTAAAACAAGCGGATTATGTCCTGCTCCCGGTGTGGGTCATACACTATGACTACAATCAATTGGAGCATACATTTGCT
ATGAACGGACAGACGGGCAAGGTAGTCGGTAAGCCTCCGATTAGCAAGTTCAAGGTGACGGCTTGGTTTGCAGGCATTTT
CGGCATGACTCTCTTTTCATTAAGGTTAATCACTTGGTTGATGATGGGAGGAGAATTCTATTGAAAAGACATAGAGCCAT
TGTAGCCGTTTTGTTGTTCTTTGCTGTTTTT
>P.wly78_GM000134|P.wly78_GM000134
GGGGCAACTAGAAGCGCGGCACGCTGAACTTAAAGGGAAGATGGCGGTTGCCAAAGCACAGCAAACCTTGAATTCTATCG
GCAACGGGAATTCTGCTTTTGAGGTTATGGAAGAGCAGGTGAACAGAGCGTATGATGAAGCGATGGCTATAGCCGAGCTT
CGGGCAGGAACGAAGGACGACCTGGATGCCTTATTTGCACAATACGAGAAGAGTACGAATACAGAAGATGAATTGGCTGC
AATCAAAGAAAAAATCAACCCTAAGGAATCATAACAGTATCTACATGAAGAGGTGAGCAGATGCCGGTTATCGAATACAA
ATGCCCCAACTGCGGCAGCGGTATGGTCTTT
>P.wly78_GM000135|P.wly78_GM000135
CCAGAGGAAATGAACATGATTTCGGCATTTAGCAGTGAGGATGGACGGATATGGGATCAGGACCCCAAGTCCTATGAAGA
GCTATAATCAAGACAATAAAATAAAAGGGTTCAAAAATCTGTAGCGGGTTTTTGGACCCTTTGCTTTTATCATAAAACGA
ACACACATCCGAAAGTGATCAGTGGGTCAGTATATAGAGCTATAATGAACATTTTTTACCGGATTTGATGTATGATATGG
TGGGATGTAGTCCTTTCGAAGGAGGTCATCATGGGAATTTTGTCGAGGTTTAGGGATATTATGAAAGTGAATGTTAACGC
CTTAATGGATAAGGTGGGAGATCCAGAGAAA
>P.wly78_GM000136|P.wly78_GM000136
AACTGGGTATGGAAAGGCTTGAAATAAAAATTAAGACGCTTCAACTTTGTGTTGGACAACCAAGCAATTCAGCATGAAGT
GGAATATATGATTTGGTAGCGGTATACGAGTGCCTGACTCCTTGAATTCAAGTATGATTTCAACGGGGATCAGGCACTTT
TTGATGTAGCATACAGAGAATTTAATAGGAAAGTCACGAACTGGTGGGTAATAAGTATAGGAGGAACCGAGTCATACGCT
GTATTTTTCTGAGCATTAAAGGTGTTGCGGTATAAGAGAATAGTAAAGGGGGCTGTTAATATGAACGATCCAATTCCGGA
GAAGGTATTGAATGATGGCACTAAGGTGCCC
>P.wly78_GM000137|P.wly78_GM000137
CACTAATGATAAGACTGGAGAATTCTCCGGTCTTTTTTTTATAATTTTGAGAAAAGGATTGGAGCCTGCGATTGCAACGG
TTATTACAAATTTTATTGGTTTATACTTCTATATATTTTAATGTAAGAGCTTTTTTACTGTCTTTTTAATTTATATTTCA
TAGTATGTTCAAAATTTCACAAAATTGGACCGTATCACTTGTGAAAAAGGTTGAATTTAATCGGCGCGGCGTTATGATGT
ACATGTAGATGAAATTTCCGGAAATAAATTACAAACAATACTACTTAGGGAGTGGACACCATGTCATTATCACCCGTGTT
AGCAGATTATTCATCTAAAACATATTTAGAA
>P.wly78_GM000138|P.wly78_GM000138
CGGATAGCCAATATGATCTCCCCCCCACCATTTTTATTAGTGAACGTATGAACAAGATAAATAATAACAATGTATTCAAG
GATTTTAGCCTGGTCTAGTCAAACATCCCTCAAGGTTCGAAACAGGCTTGGTCTTATCGCGGAAGTTAAGGTGGGAGTTC
TGTATTTCCTGCTAATTTGCAGGTACGTTCAGTGGTGTTATGTATGTATAATCATGGTATTATGCATAGAGATGTAAAGT
AAAAGCGCGGGCGTTTCCTATCCGCTGAAAGCCCACTCAGCATACAGAAACAAACATGAGATGAAATGGGCAAGTTATGG
TAAACTATATGGAGTTATAGAAGACCTGAAA
>P.wly78_GM000140|P.wly78_GM000140
GATGGAATTGTTGGGAGGAGCTCTATTTGCTGTAGGATTGCTCACTCCACTGGCTGCATTGTTGATTACGGCGACTATGC
TCGGAGCAATTTTCAAAGTACATGGCCAAAACGGGATCTGGGCAACGGCTAATGGCTATGAATATCCGCTAGTTCTTATT
GCAGTTGTAATCGGTATTGCGTTGACAGGAGCAGGTTCATATTCCATTGATGCAATACTTAGATAAAACATGATGTTTAG
GTCATTAAAAGTCATCAACAACAAAAAATAAAGGTTCCTACGATTAAAGGAGGGTTTCATATGTCACTTCAAACTACAGG
TATCCATCATATTACTGCTTTTGCCGGTAAT
>P.wly78_GM000141|P.wly78_GM000141
ATATACATGATTACCATTTTAGAAAGAATTAATCAGCTTGCAAAAAAAGCGAAAGAAGTTGGGTTGACTGAAATTGAAAA
AATGGAACAAACCGATCTTCGCAAAGAATACCTTCAAATCTTTCGGGGCTCTGTACAAAGCATTCTCTTGAATGCTACGA
TCTATGATCCGAATGGAGATGATGTTACTCCTGAAAAACTTAGAAAAGAACAGGCTCGAGTCGCTAAGCAATAGATTTAA
TTTTATTTAATATCTCTAATTTAATAATCTTAAAATAATATAATATGGAGAGTGATTCTTATGTTGGCAAGTGGATTGTT
ATTGATACGTTTGGTGGTTGGATTATTATTG
>P.wly78_GM000142|P.wly78_GM000142
AAGGTAGCTTATTTTCTGTACTCAGTTCGCAGGGTTTTTAATAGTGTAAGTTCGCCTCCATTTGAGTAAGACAAGAAAGC
CATCAGCCCGTGATTCTGGTTGGTGGCTTTTTATTATGGCTCTAGTAATTGAGTTGAAAGGTTTTACACAACTTGTAGCT
TAAAGGTGTCTCTAAGTGTTCTGGCTGCTTTTCTTTTCGAAAAAGTATTGACACGGATAGAAAAGTATTATATCTTTATA
TCAAGATAAATAAATTAAAGATAAAAGTGATCATAAAATTTTGAATAGGGAGGTATATACATGATTACCATTTTAGAAAG
AATTAATCAGCTTGCAAAAAAAGCGAAAGAA
>P.wly78_GM000144|P.wly78_GM000144
GGGTGGAGATGGCGCTATACTAGCCGCCACCTCTGGTACTTTTAACGTTTACGCTGCCCGCGTCGTTTAGGTACCTTTTT
CTTTTTCTTGCTCTCTTTAAACACTTTTACCAAACCGATAATTGCAGTTATCAGGTTTGTGAGTGCTGTGGAGAGCAAGA
CCCAATCTATAGCTCTCAATTTGTATCACCTCCTTACATATTCTATTTTACAGCATTTAAAATGCTTTGTAAATAGTTTT
ATTGAGTGTTGCAAAAATATTTTAAATGCTTTAAAATTCGCATAATAGGAGTGTGATTTTATGGCTGGAAGACCACCGAA
AAAAGATAAGAAGATTAGAGAGGCTATCTAT
>P.wly78_GM000146|P.wly78_GM000146
AACGGGATGTGCGGCAGCTAGTGCAACAGTTGGATTGAAAAGCAAAGTAGGCATGATTGGTATTGCGCGCAAGGTATTTA
TTTTCGCTATGGTTGCGGTTGGGCATCTTGTGGACGGTGTTCTAGGAGATAGCCACTTGTTTCGGGATACGGTCGCCTAT
TTCTATATGGCTAATGAATTGTTGTCGATCATCGAAAACGGAGGCAGGTTGGGCGCGCCTGTCCCTCCTGTCATCCGGCA
GGCTGTTGAAGTGTTGAAAGGAAAAGGCGGTAACAATAATGATAAAGGAGCTGATATGTAATGCGGAAAATATCTAAAGA
GGGGCTTAGTCTAATTAAGAATTTCGAGGGC
>P.wly78_GM000147|P.wly78_GM000147
ACACTGGCAAGATGGAGTTTGTTTATGTGGATACTGGAGAGACAAAGCCCGAACATCAAGCACCACTCTCAGACCAAGTG
AGCGAGTTAAGGGCGCGCCAGGACAGCACAGAAGCCGCTATGATTGCTCTTATGGATGTTACAACCAAATCATGAGATTA
ACAGAGGGAGGTGAGATAGATGTATTCATTTCTGCTTAATATGTGGACCATGAAAAAAGTTGATGAACAACGGCTAATTT
CATACACTCCAAAATTTATTAGCGAGGAAGAACAAAAGGCAATATTAGCAACACCGCAAAATGTATAACCAGCGTATCCA
ATGGGATGCGCTATTTTTATGCCCTCGGAGT
>P.wly78_GM000148|P.wly78_GM000148
GATATGGGATTTTATCCGCAACTCAAGGGATTCGATCCGGTGCAAGTTGAGGTATTGCAGCTAACCTATCGCCAATATTA
TGAAGACTTTCAGCGCGCAAAATCCTATATCGTTAACCCGAACACTGGCAAGATGGAGTTTGTTTATGTGGATACTGGAG
AGACAAAGCCCGAACATCAAGCACCACTCTCAGACCAAGTGAGCGAGTTAAGGGCGCGCCAGGACAGCACAGAAGCCGCT
ATGATTGCTCTTATGGATGTTACAACCAAATCATGAGATTAACAGAGGGAGGTGAGATAGATGTATTCATTTCTGCTTAA
TATGTGGACCATGAAAAAAGTTGATGAACAA
>P.wly78_GM000149|P.wly78_GM000149
GGTGTCAATAACATGACCTTCTCGCCAACAAGAGTATTCATCCGTCTGAGAATGAAAGATGAATACGGCAACCTGTATAT
TGAGGGTTATGCAGCCGCTGGCATACCGTCAGATGTCGATACATCATTATACGGTAGGTTTCAAAACCGTGTTAGTATAT
ACAGCATCTCTCAATCGCCCGGTGGTTTTTCAGCAACAATAAATAGCACTGATGTACGCGATTATGCAGGAGGAAAGTCA
CTGGCGGTCATTGAGGCTTTCGGTTGGTTTGCTTATGAATAATCAGAAAGGAAGGTCATCATGAAAATAGGCTCAAAAGT
TTACTGGAGGAAATCGAGTGGCGAGGTAATT
>P.wly78_GM000150|P.wly78_GM000150
CTTCCACAGGATTAAAGGAACGCCTGCCGCAGTTGAACAGCTTATAGATATTTTATTTGGTGACGGAGTGGTAGAGGAAT
GGTTTCAATATGATGGCATTCCAGGTCATTACCGTGTTAAGACAAGCAACCCCCAGGCGACCCGAGATAGAGTTGCGGAA
TTTTACCGGGCTATTGATTCGGTCACTCGTTTTTCTGCGCACTTGGACAGTGTGATGCTGGAGCAGACGGAGCAAATGGA
CCTGTACTTTGGTGCTGGTCTACATATGCGAGATATTATAACGGCAAGGATGGTGTAAGCATGGCGGCATTTGGCGGTTT
AGTTTTAACAATCAAGGGGCGCAACCTGCAA
>P.wly78_GM000151|P.wly78_GM000151
GCCCCCTGACGGACTTAGTTAAAGTTCAGGCCCCCGCTGCTGTCAGCTATGACATTAACGTTAAATTTTACATCAGCCAG
GGTAAAACGGCAGAATCACAGGCGATTGAGTCAAATGTCCGACAGGCCATAAATGACTATATTCTGTGGCAAAAAAGCAG
ATTGGGGAGAGATATCAACCCAACGAACCTCATAGGCCGTATGTATGCGGCTGGAGCGGTCCGCGTCGAGGTTGTAAGTC
CTGTTTTTGCGGAAGTAGGACTATTAGAGGTTGCACATGAAACAACGCCTAATATCGTCTATGGAGGGCTTGCAAATGAT
TAACATTATGGACGTGAGTATTGTCGATTTG
>P.wly78_GM000152|P.wly78_GM000152
GTTTGGCTTAACAGGTGTAGACGCAATTAAACAGCGTATTCGAATTATAACCTCAACGGTGTTGGGTACGTGTGTTATGG
ACCGGGAATTGGGTGTAGATGATGTGAGTCAGGATTTAACCACGTTGGGTGCTAGACAGCTAATGGTAGCTATGGTTATC
ACAGCTATTAATGAGCAGGAGCCTAATGTAGAGATTCAAGAGGTTGATATCGTCGAGGATGCAGACTTTGAAAAGACAGG
CAGACTCGTACCCATAATTAGATTCACGATCAATGAAGACGGAGAGGGGGCGAACGTTTAATGGCGCAGCAAATAACTTT
ACCGGATATCCAGTTTACAGATTACGATGTA
>P.wly78_GM000153|P.wly78_GM000153
ATGGGCGGCGAATGAAATTATCGGAAAAAAACCCCGTTCGCAATTCCTAGGGCCGGGGCTTGATACGATAGATTTGACGG
TCCGAATTGACGCGTCCTATGGCATGAATCCCCGTAAAGAGGTGGATAAGCTTGTTGACTACAGCCGAAAGGGGAAGGTG
ATGCCTTTCGTGCTTGGTAACAAAGGGTTGGGTGTAAAGTGGTGGAAAATCAAAGGCATGTCGCAGAAATTCAATAATAT
CGACAACAAAGGTCGGCTCATATCCGCTACATATTCCCTATCATTGGAGGAATACGTATAATGGCGCCCCTTTACGAGAT
TACAGGGATATACAAGCCTTTTAAGTTTGGC
>P.wly78_GM000154|P.wly78_GM000154
GCCACGTTCCCGGACAGGGAAGACTTTGTTACTGGCGACCTGCCTGTGGTATTCCCGGCTGGGATGTTGCGGAAGACACT
CCCCAAACCGGGAGACGAAGTTTTTGTGCTCATGTTTGACCGTAGTAATGGCGTGTGTTTTGGCGTTTCGTCAGAGTTCG
TCAATAAAGAAGGTGACGCTGAAATGAAAGGCACTTTGACGATAGATGGAAATGTAAAAATTATTGGCACGCCACCGGAA
ACAGGTGGTCTTAAAGCGATTGGAGATATCAAGGGCAATAACATATAAGGCGGTGATAGTATGGCAAAGGATTGGGGTGG
GTTAGCCACACTTGGCGATATTGTTTTTATC
>P.wly78_GM000155|P.wly78_GM000155
GACATATAGCGCTCCTGGCATGAGTAAATATCCGACCTTGAGACTGAATGAACAGGCTGGTACCGTGGCAGAAGCCACCA
GAATAGCCCGTAACAGGCTCAGGGAGCAAAACAAGAAGTCAGGCAAGGCAAAGCTTGAAATGAGCGGAGACACGCGCCTA
GCGGCTGGAGTGACAGTGAACGTGCTAAATGTTGGCTTTTATAGCGGCAAGTACATTATCGAAAGTGCAGAGCATCATAT
CAGTGCTGGTTCTCCTTATACGACGACTCTTGAAATCAGAAAGGTGCTGGGGTGGTAAATATGTTAGCTAAATGGGGCAC
CTGCTCAACAGCGGATGAAGCGTCCGGCACA
>P.wly78_GM000156|P.wly78_GM000156
AAAAGTCCCTGCGTGATTCTCAACGTGAATGGGAAGCCAATATGCAGGAGTGGGAGCGCAAGAACAGAAGGAGGTCGATG
GTTTGACCACAACATATCGAACCATACAGGGCGATACATGGGATAATATCGCCTACAAACTCACAGGCAGTATTAACTTT
ATGACCGATCTAATGGCAGCCAACTTCGACCATGTAGATACGGTCTTTTTTGGTGCTGGCGTTATCCTGAACTTACCTGC
TGTTCCTGATGATACATCGACCACATTGCCCCCTTGGAGGATTGGAGAAGGTGACGAATAATGGCGGTTGTAAACGAAGG
GCGCACAGCAAGTGTCGCTCTTACCTACAAT
>P.wly78_GM000157|P.wly78_GM000157
TGCTGATGGCGGCATTGTAACAAGCCCAACGCTGGGTCTTGTGGGTGAGGCTGGAGACGACGAGGCAATTATACCCCTCA
ATAACTCCAAACGATCACGCGACCTCTACGCAGCCGCAGGGAGTGCATTAGGGATGGATGGTGGAGGGGGCGGACACTTT
GCCCCTGTGTTTAGCCCTCAGATTGTTATTCAAGGGAACGCAGACGAAAAGGTAATCCAAAAGTCCCTGCGTGATTCTCA
ACGTGAATGGGAAGCCAATATGCAGGAGTGGGAGCGCAAGAACAGAAGGAGGTCGATGGTTTGACCACAACATATCGAAC
CATACAGGGCGATACATGGGATAATATCGCC
>P.wly78_GM000158|P.wly78_GM000158
TTGGCTGCTAAAGCTGCTGGCGTGCATCCTAATTTCCTGAAAAAGCTTCCTGCCAAAGATTTTAATCGAGTGATTGGAGC
GTCTCGCCGTTTTTTGGACGGCTTGATCTAGTTGGCAACCCGTCTGCGAAATTGATGGAGGATTGTATAGCTCTTGCCAA
ATTCGCGGGCGGCAGCCCATTAGATTACATCAAGCGTCCGGTAATCGAGCTGGATGATTGGATTATTGCCATGAACAGCT
TCCATAGGAAGGCGGAGGAACGGCGCAAGGAAGACAATCCATAGAAGTGAGGTTTTTTGAATGGCTGGAGCTGGAGGGGG
TTCGGGAGGTTCGAGACGGTATGAACTAACG
>P.wly78_GM000159|P.wly78_GM000159
TTCTTCTGTTAATTGGGAGGATGTTGATTACAACGAGCTTAATCTCGAATTTGACAAACTCACGGGTGAAGATATTATCG
CGCTTGAAGGTGATTTTCTCGCTCTGAATCAAGGGAAGAATTTTCTGCCATCCTTCAAAAACGAACATCCGGCGTATTTG
GCTGTCTTGGCTGCTAAAGCTGCTGGCGTGCATCCTAATTTCCTGAAAAAGCTTCCTGCCAAAGATTTTAATCGAGTGAT
TGGAGCGTCTCGCCGTTTTTTGGACGGCTTGATCTAGTTGGCAACCCGTCTGCGAAATTGATGGAGGATTGTATAGCTCT
TGCCAAATTCGCGGGCGGCAGCCCATTAGAT
>P.wly78_GM000160|P.wly78_GM000160
ATTCGTGGTGCATTTACCGAGTTTAATACCACATCCGGCGAATTGGAAACACGGGCCGTTAAGATAGTGGTCAAGGGCAT
TGGCAAAGGGATTGACCTTGGTACTTTCGCTCAAAATGCCACTACTGGCACCTCAACTACGCTTGAAGTCACGTACATCA
AAGTTTTCATTGACGGCGTAGCTGTAATCGAATTGGACAAGCTCAACAGTGTAAGTCGTATCAATAGTGTGGACGATCTA
TTCGACATCAATAAAGCATTGGGCAAGGCCTAATCCTAAAAATAGAAAGGTTGATTAAACATGAGCGCACAAGGGACAAC
GGAAGAACAAATGAAAGAGGAAGTAGCACAG
>P.wly78_GM000161|P.wly78_GM000161
ACAACATTGTTATTCAGTATTGGAACAAAATTGACGGTTCGCTAAATAACCGCCTAATTGGAGAGATAACGGATGACGTA
AATTTCTGGCTAAACGGTTTGGTTGCCGCTGGAGCATTGCTAGGTGGTCGAATTGAATACCGCGCCAGTGATAATCCGAT
CAGTAACTTGGAGGATGGTATCCTGACGTATCGCCTGTTTATCACACCTCCAAGCCCAGCTCAAGACATTGAATTTATCG
TCACTTACGATCTAGCGTACCTGGCTACGCTGGGCGCAGCAGCATAAGGAGGGGTAAGCATTGGCTAAAAATATTCCAGT
TAAATTGGTCGGTATGGCGATCTATGCAAAT
>P.wly78_GM000162|P.wly78_GM000162
CAGGAGCACTCGTAAAGCCAAGGTTGCCGAAGCTGAACAGAGTGTAATTGAGAATGAGCAACCACCTGTTGACGATCAAC
ATCTTGTGTATATCGGACCAAGATTGGATAAAGGGCGGTTACGAACGTACCAAATATTTGTAGGTGGATATCCGGACCAC
TTGCAAGACCTGTACGACAAGTACCCACAACTCAAGTCCTTATTTGTGCCTGTCACTCAACTCTCTCAAGCGCAGATTGA
TGTAGGTGTCACAGGGCATCCGCTCAATGTTGCGTACAAACTCGTGAAGGAAGTGAAATAATGGCGGAATATCACGGTAT
TAGAACCAAAGAGCTGTTCCGGGATCGTAGC
>P.wly78_GM000163|P.wly78_GM000163
ACGGTTCCCTTTTGTGATCGTTCGTTTTTTGCGTTCAACGGATACGGACGACATGGTACGGCTGTGTGAAATTGATCTGA
TATGTGGCGTTGAGGCAGAGGGTTTGCAGGCGCAGAAGGATACACTCCACTTGATGGAGGTTATCAGGCAATCTCTACTA
AAGCATGACTACGCTGGATGGGGATTTAGAATAGCACGTCCGCTAGATATTGATTTTTTCGAAGAACAGACGGACCCCTA
TTTTATAGGCGTGGTCAGCACCAATTGGGAGGCACCCACAATACAAACGGAGGTACGACTATGGTAGATAAAATTGAAGA
TAAAAGCGAAGAAACCAGGAGCACTCGTAAA
>P.wly78_GM000164|P.wly78_GM000164
TAACTTTAGTGTTAATCCAAAACAACGACCTGCCAGACCTAAGACGGTCAAGGCGGGTGTGTTGAGAGGATCGCCGCGCA
AACCACTCAAAAGGGCGTTCATATCCAACATGGGCGGTCATACGGGTGTATTTGAGCGAGTTGGAAAGAAAAGACTTCCT
GTACGCGAGTTGAGGGGCCCTGCCGTGCCGGAAATGGCGAACAATGAAGAAGTCGTCACGCATGTGCAGGAGGTATATGC
AGACGAAATGAACAAGCGTATGCCTCACGAACTCAATAGGTTATTAGGGAGGTTGTAAAGATGGAATTGACACCAGCCAG
TATGACGGACAGGATTAGGGACCACATCCTT
>P.wly78_GM000165|P.wly78_GM000165
GCCAAATGTGTTTTTCAACCCTTTGGAGTTTTCAGAGTTGCATGTTCTTGCGGCTGGTGGTCAATCTCGTCGTCTAAACA
TGATTGTGGAGACATTTACGTTAGATGGTCGTCCGATCCAAACGGCAGAGGGTGTATCCGCGCATAACGCAATCATCCAT
ATTGATCCGCGTGTGCTGGGCTTTACACCTGCAAGGGAACAGGAAATTATCCTAGACAACCTCAAATACCGTATCACAGC
GGTGTCAAATGATATGGGTGTCTTTAAAATTTCTCTGTCCTCAAATGGCGGTGGACGATAATGTCTTTTCTTGATGTTAG
GAGTAACCTTCGGGCGGCTCGCAAGCAAATG
>P.wly78_GM000166|P.wly78_GM000166
CCACTCAATTATGGCGGACGACTGTGGGAGGCTGGCTCCAGTGTAAAGGGCCAGCTTCCTATGGATTTTATTCTGGAGCT
TCAAGCAAATGGAGCAATTGAGGATTCCCAGGAGCAGGAAACGGAAGGCGTATCGCCTGCTGCTGTTTCTGCTGCTGATT
TTGGCGCTATGGGAGCCGAAGAACAAAAAAAGCTCCTTGAAACGCTTGGGTTGACAGCATCTAGTAATAAAGAGGGCCGC
CAAGAACAGTATGAAAAATGGCTTGCTGAAAATCCTGCCGACAAATAACGGAGGTGCGTTATGAGTTTGCGTGATCAAAT
CATTCATGATGTGCCAAATGTGTTTTTCAAC
>P.wly78_GM000167|P.wly78_GM000167
CCCATCTGGCAAACACAGCGGAGTATCCAACGTTTTCCGTAACTCAATGGATATTATTGTGGATGCGGAGTTGGATCAAT
ATTCAGCAGCGGCGTGGTATATGGCAGCTAACCCGAATATTGCGGACACAATTGAGGTCACTTATCTGCGAGGCCAAGAA
GAACCAACGTTGGAAACGGACGTACCGTTTGACCGCCTTGGTATGGACTTCCGTATTTACTTCGACTATGGCGTAACCGT
GCTGGACAGCCGCGGATTGTTTAAAAATCCGGGTGCAGCAAGTGCAGGAGGTAGTGGAGCATGATTTTAAATAAACCACT
CAATTATGGCGGACGACTGTGGGAGGCTGGC
>P.wly78_GM000168|P.wly78_GM000168
CTAAATACCAACAAAAAAAAGATTTGTATACCGCCCATGTATGGATACCACCGGGTTCGACATGGATCGATCCTCTAAAG
GAGGTGAAAGCAAATGAAACAGCTCTTGCTTCCAACCAAGATACTTTAGCCCGTATATGCGCCGAGCGCGGGGAGGATTG
GCGCGATGTGGTAGCGCAGCGTGCAGTAGAACAGCAATTGATCCGTGAATTGTCCGGTCCAGAACCGACAGCCACGGATA
TTCCAAAGGAAGGAGCAGACAATGAGCCAGATGAAGAAGAAAAAGATGCAGAGGATGCCGATGACGCTGCATAGAAATGC
AACGGTACCGGATAAGCAACTATCTCGTGTA
>P.wly78_GM000169|P.wly78_GM000169
AAAAAGTGGCCAGTAAACCAATTACAAAACAAAATTCTTGGGTGGGGGGAGGTAACGGCTCATGGCTATGACACCAGAAG
ATCGTTTGACGCTCCTGCGGGAACAACTCCTTGAGGTTCAAACGGCAATCAGTGCCATCCATACCGGAGCGCAAGAATAT
TCGATTGCGAATCGGTCATTGAAAAGAGCAGGCTTATCCACCTTGTATGCTGAACGGGATAGGCTAGAAAAGGAAATTTA
CGCTTTAGAAAGCGGTACGGGGATGTTCAAGAAAGCTTACTTTGAAGGGAGGTAACGGATATGAATTGGCTGGACCGAAC
AATTGCCACCGTAAGTCCACGATGGGCATAT
>P.wly78_GM000170|P.wly78_GM000170
CAAAAATGACGAGCTGGGCGGTTGGTTTGTTTATACGGGCTGTGACCTGGAATATGCCGAACAGGTAACAGCTGAGGAAA
AGGTAATTGAGAAACGAGGCCGCAACGAATACGAAGTTTGGCGACCAAAGACAGCGCACGCGGATAACCATTACCTTGAC
ACAGAGGTCTATGCCGCTTTTGCTGCTGACTGTTTGGGTATTCGGTACATGCGCTTTGAAGAAGTGCAGCCGGAACCGAA
AAAAGTGGCCAGTAAACCAATTACAAAACAAAATTCTTGGGTGGGGGGAGGTAACGGCTCATGGCTATGACACCAGAAGA
TCGTTTGACGCTCCTGCGGGAACAACTCCTT
>P.wly78_GM000171|P.wly78_GM000171
AGCCGAAAAGCGATGCTGCCCGTAAGCTGCGTTACGAAGCCAAGCTGAAAGAGAAGCAGGCAGAAGCGGCAGAATTAAAA
AATGCTGTTGCCAAAGGCGAGTATATAAAGCGTGAGGAAGTGGTTTCAGAACTTCGACGATTTTTCACTACGCTTAAACG
GTCTGTGAATGGTTTAAGTCGTCGGATAGCAATGGAGGTCGCACCATATGTTGATCCAGATACCGTGCGGATCATTGAAC
AAAATATAGCCGATACGACAAATGTTGTTTTAGAACAAATGTCAGTTCGCGGCGTGTATCATGCCAAAAAATCCAAGAAG
TAAGTGGGCTGATTGGCTGACCGAAGCTTTC
>P.wly78_GM000172|P.wly78_GM000172
TCAACGGTAGAGTGCTGCGGGGCCCTGTTAAAACAGAGCAGAAGAACCGGGTTCAATTCCCGGAGAGGGGACCACAATAC
ACAGGTGTAGGGAAGTTTGGCCGTTCCCACTTGCCTTGGACGCAAGAGATCACAGGTTCAAATCCTGTCACTTGTATACT
TAACGATGCCGCTTCCGATCAGGAGCGGTATTTTTTATTAAGATTTTAAAATTTGGGTCCTTCCCAGCCCGGGGGTACCA
TGCGGGTACGAATGACCCCGATATTTCGATATTTTTTATTAAAAAAAATCACTGTGCACTGTGCATTTTGGGGGTGGTAT
TTTGGGCATGGAAAAGCAGGTTAAAATGGTT
>P.wly78_GM000173|P.wly78_GM000173
TGGCCGCACTGGATAGCAAGGCAGTTGGACAAGATGCTTTGATGGCAGCGGTTAAAGCGAGAATTGAGAGGGTGAAAGGA
TCATGAAAAAAGACATGGTAAATTCGCCAGAACATTATACTACTGGTGGAATTGAAACGATAGATTTTATTCAGGCCAAG
CTTGGTACAGAAGGTTTCAGAGATTATTGCGTAGGGAATGTAATCAAGTATTGCAGCCGTTACAAGCACAAAGGCGGGAA
AGAGGATTTACAAAAAGCACGGTGGTATCTTGACCGCATGATTCAGGACGGTGAGCGAAAATGAGCGAACAACTAGCAGT
TAGCCAGCTTCAAGAATATAAACGTTTGCTT
>P.wly78_GM000174|P.wly78_GM000174
CTGGAACGCCGGGAATATTCCGCTGTTGGCCGTTCATCCTGCATCCGCAGGGCATGGGCTCAACTTGCAAGATGGCGGGA
ACCTGATTGTATGGTTTGGGCTTAACTGGAGTCTGGAGCTATACCAACAGGCTAATGCGCGTCTGCATCGACAAGGACAA
CAGCGTAGCGTGATTGTTCACCACCTAGTCACAGAAGGAACGATGGATGAAGATGTTATGGCCGCACTGGATAGCAAGGC
AGTTGGACAAGATGCTTTGATGGCAGCGGTTAAAGCGAGAATTGAGAGGGTGAAAGGATCATGAAAAAAGACATGGTAAA
TTCGCCAGAACATTATACTACTGGTGGAATT
>P.wly78_GM000175|P.wly78_GM000175
GGGGTATTCGGAGGTATAACACGATGCTGGAAAGTCGGATTGAGAAACGGCTACAAGAGAAAATCAAGAAACGTGGAGGT
TTAGCCCTTAAATTTGTTTCCCCCGGTCAGAGAGGCGTACCGGACAGGCTGGTATTACTTCCCGGTGGACGAATGATATT
TGTGGAATTGAAACGACCGGGCGCAAAGCCTGAACCATTGCAAGCATGGTGGCATGAGAAGTTAACAGCTTTGAGTTTTG
ATGTTCGAGTGATTGACACTTTGGAAGGCGTCGATGCTTTTGTGCAAGAGGTGATGCCTGATGAAGTTTAAGCCTCACAA
ATATCAGGAATATGCGATAGAGCGAATTTGT
>P.wly78_GM000176|P.wly78_GM000176
AAGCAGACACGTAAAAAATCGGTATGTCGAGTAAGCGGAAGAATTTGGGAGAAGTAAGCAGAGTATGCAGACGGTAAGCA
GAAAAAATGGTTATCTGCTTACCTCAAAAAGCCCATTGCGGTGGTATTTTAACCAACCGGGTATGCAGAGTAAGCAAATA
ATATTATATAGAGAGAAATATAGTGAATAGCATATATATTAAGCGCATGCGCGAGGCGTACACGTATGCTAACGCACGTT
TTGCGTAGGTACGCGTGCGCGAGTATATCTGCATACCGGGGTATTCGGAGGTATAACACGATGCTGGAAAGTCGGATTGA
GAAACGGCTACAAGAGAAAATCAAGAAACGT
>P.wly78_GM000177|P.wly78_GM000177
ATAACGATTGAGAGAATGGCGGAAAACGGACTGGAAAAGAAAGTTTGGAGGTTTCACCCTGTAATCAAGGGAGATAAATT
GAAAATCATCCTTAAAGGGTATGAGCAACAAACACGGCCCACTAAGCGACATAAGTTCAAAGTGTCAGGCAAGGTGTACG
AATCTTTCAGACCGTACAGCGGACTATTGCGAAAGGACGTGCATATACCCGCTGACGTAACTTTAGAAGCCTTTAACTGG
GTAGTGGATTCTTATTTCGAGGACATATAAACAGTTTGATTGAAAGGTGTTGGCCGAACCATGACGGAAGACAACCAACT
GGAAATATCGTTCGGCCGCAGCCGGACGGAT
>P.wly78_GM000178|P.wly78_GM000178
TATTTTCAAGACATTCCGTGGGAGCTCGTAACCGACGATTCCGGTACCTTGATCGGTACTGTATATACCTTATTGCCTGA
ACCTGACCCTAAAAGGGTTAAACCGACTTATTTTAAAGGAGAGTGAACGAATAGTGAAACGAGTAGTATTTTATCGAAAC
CCCGGGCCGGGTAGTCAGCCATATAGGGAAGTCGTGGAATTTGACGACGATGCAACAGAGGCGGACATAACCGAAGCTTA
TGAAGAGTGGGTATGGCAGGAAATCGGGGATCAATTTACTTGGTACATTGATCATGGAGAGTGAAGGCGATGAGCATAAC
GATTGAGAGAATGGCGGAAAACGGACTGGAA
>P.wly78_GM000179|P.wly78_GM000179
CAGCCCGTTGTATCTGAGAAGGAACAGCTACTTGAATCCATAAGTAAGGCTAAAAAGCGGTTATTCGAAATTGAAGTGGA
AGAGTTACTGTCATGAAGAATGATCCCTATTTTCAAGACATTCCGTGGGAGCTCGTAACCGACGATTCCGGTACCTTGAT
CGGTACTGTATATACCTTATTGCCTGAACCTGACCCTAAAAGGGTTAAACCGACTTATTTTAAAGGAGAGTGAACGAATA
GTGAAACGAGTAGTATTTTATCGAAACCCCGGGCCGGGTAGTCAGCCATATAGGGAAGTCGTGGAATTTGACGACGATGC
AACAGAGGCGGACATAACCGAAGCTTATGAA
>P.wly78_GM000180|P.wly78_GM000180
GTATGAAATTTCACCTGATTATCGGGAACGGCTCAGCCAGCGGCTTGATCAGGAACGCATGTTACCAGGCTTTGGTAATG
CTAGAACGGTGCGGAATATAGTTGAACAGTCCATACGGCGGCAATCTTTACGCGTTTCAGTATTGGCACGTCCTGATCGG
GACGAGTTGGTCACATTGCTTGGTGATGATGTTTCGTTGTTGAGTGTCCAGCCCGTTGTATCTGAGAAGGAACAGCTACT
TGAATCCATAAGTAAGGCTAAAAAGCGGTTATTCGAAATTGAAGTGGAAGAGTTACTGTCATGAAGAATGATCCCTATTT
TCAAGACATTCCGTGGGAGCTCGTAACCGAC
>P.wly78_GM000181|P.wly78_GM000181
GGATCAAGTTAAAAAGATTTGGACCCGCATTGATACCTACGGGCCCAAACTGGTGGAGAACATTGTTCAGGCGATCAGCC
GGGACTGCTTGGCGGAATCCCTTATAATGCTGGATGATGCTGGATACAAGACTGTTATGCATGTTCACGATGAAGCTGTT
CTGGATGTACCGGGTGAATATAGCCCTAATGGTAGCTTTGATTTGGACCAAGTGGTTGAAATTATGGGTCAGCCGATTTC
ATGGGCTCCAGGGCTACCGCTGCGGGCTGATGGGTACGAGACAGCTTACTATAGAAAGGATTGATTTTAGTGGCACTTAC
GCCAGAAGAAAGAGCCGAACGTATCCGCAAT
>P.wly78_GM000182|P.wly78_GM000182
AGCGCACGAGAATGCAGTAAATAAAGGTTGGTATGAAGAACCTCGCAGCTTTGGCGATGTAATTGCTTTAACCCATGCAG
AGCTGTCGGAAGCTTTGGAAGATTACCGGGATGGGCGCGGCTTGAAAGAGATTTACTATGAAGGTCAAAAGCCTTGCGGC
ATTCCGATTGAACTTGCTGACACATTGTTGCGAATATTCGACTTCTGCGGCCATGTCGGAATTGACCTGGAAGGAGCCCT
TGCTGAAAAAATGGCTTACAACGAATCACGGCCACACAAACACGGCGGCAAGGTGATTTAATGGATGTTTTATCAATTGA
CCTTGAGACATTCAGCAGTGTGAATATTAAG
>P.wly78_GM000183|P.wly78_GM000183
AATTATTGATTTGGACAAGATCGAAATTACCGATACCACGGAGGTGTACAGCGGTTGCTATGCCCGTGTAAGTCTCAACT
TCTACGCCTTCAATACGAACGGTAACAAAGGTATTGCGGCCGGATTGAACAATCTACAGAAGGTAGCCGATGGGGATTAT
CTGGGCGGTCGTAGCCGTGCGGAAGACGATTTTGATGATGATTTTGAGGACGATGACAGCTTTTTGGATTAAGTTGATGT
GACAGTGAGGGGATTCTTTGGGTCCCCTTTTTCTTTACCAAAAAATCGGGAGGTTTTCATATGAGTATACAATATTTGGT
TAAAAAAGCGCACGAGAATGCAGTAAATAAA
>P.wly78_GM000184|P.wly78_GM000184
CGGAGAAGCATGGTGCGAAGTTCCCCGGCTGGAAGCTGGTTGAAGGACGAAGCAATCGGAAATATACCGATCCTGCGGCT
ATACAGGACAAGATGGTTTCTGCTGGTTATGATCTGGATGCTATTGCCCCGCGCTCACTGCTTGGGCTTTCCGCTATGGA
AAAGCTGGCCGGAAAGAAACAATTCGGTGTACTGGCTGACGGTTTGATCATCAAGCCTGCTGGTAAACCAACCCTGGTAC
AAGAATCTGACAAGCGGCCTGAGTTGTCTTCGGCTGCATCGGCGGTAGCTGATTTTACAGATGAATGATCAATGGGGTAT
TTGGAGTACCGTTTCAAAGCAATTTGTTTTC
>P.wly78_GM000185|P.wly78_GM000185
ACCTACACCACAAGAGGAAAAGCCAAAACGAAGCCGTGCCACAACGTCGAAGCCAGAACAAGAGGAAGAACCAAAGCCGG
ATAAGGTGAGTGAAGATGTCCAAAAAGATGCTAAGGGCGATGATCAACCTACCGTAAAACTGGAAGAAGTCCGGGCCAAG
GCTGCGGAGCTGTCCAAAGCAGGTAAACAGGCCGGAGTGAAAGAGGTCATTACTAGCTTTGATGTTCCTAACCTTTCTAA
GATTCCGAAAGACAAACTGGCAGAAGCGCTGGAGAAATTAACGCAGCTTGAGGAAGCAGAATGACCGCGGGGCATGCAAA
CCGTGCCCACGCTAAACTTTCCGCATCTGGC
>P.wly78_GM000186|P.wly78_GM000186
CGCATTGATGATTTGGGCCGTGTTGTTATTCCCAAAGAGCTTAGAAGGGTTCTTGGTATTGAGGCAGGTGATCCACTGGA
GATTTTTACAGATGGTAATTATGTAAGCTTTCGCAAGTATGCGCCTGGATGCTCTCTTTGCGGTCTTTCAGGTAGAAAAC
TTGTCAAGTTGTATCCAGAAAAGCTGGTCTGCACCGGATGTGTGGACCTCATCACGAGAGAGCAGGACAAGCTTCATAGT
TCGGCGCTGCCTGCTGAGGAATACGGATTTTAATTTTATATCAATTAGGAGGACTTATACATGCCTGTTCAAATTAACAT
TACTGGCGAAGATGCCAACCAAGCTATTAAG
>P.wly78_GM000187|P.wly78_GM000187
CTGTGCCAAGCAATCGGTGCGGTAGTAATCACAGTGAAAGGAGGTGAATAACTTGCCACTACAAACATCCCAGCACTACG
CCAGCGTCTGCGCCTTCTATCTAGCTCTTGAAAGTCAAGACAGCCGTAAAAAACGTTTCAGTAACATCAAGCATTATCGC
AAGCAGTACCACAAATACCACAGTCTTTTGTACAAAGCTGTATATGAAAAGAACCCAACAGAGGTAGGAGCCTGTTAGGT
TCAGCAACAAAAAATAATATGATTGGCCCCATTATAACATGAAGCTGAAAGGATGAAAACATGAAGGCGACTGGAATTGT
AAGACGCATTGATGATTTGGGCCGTGTTGTT
>P.wly78_GM000188|P.wly78_GM000188
TCGGTGCCGAAGCACGCAAAATTATGTTTCAACGTAACCTCAAAATGAAAGACGTAGCCGAGGAGATCGGCGTGTCTGTT
ACGTATGTGTCTGAAATCTTAAAAGGGACGCGCGAAGGTAAAAAGCAGAAGCCGCTTATTGCTAAACTGCTTGGCATGGA
AAGCGGGGTACGTAAATGAAAACAGAAATTAGGGCGACGGTCAAAACTATTCCGCATCCTGATCCACAAAGGCTTGTTGA
TCTGTGGTCCCAGATTGTTCTGAAAGAATTGCTTCGGCGTGAGCAAGAAGGTGATCAACAATGAGTAAAGTTACTGATCT
GCAAAGCCAGGAAGTCATAGACTACTGCGCT
>P.wly78_GM000189|P.wly78_GM000189
ACGACGTTTATTTAGTTGTGCCTTCTTTACTGATATTAGCTTATTTTCAGTCAGTAGTCAAGAATTAAGCTGAATTTTTA
CAGACTATTACAAAGGAGGGGATAGAATGTCGCATTATACAGAGTTCGGTGCCGAAGCACGCAAAATTATGTTTCAACGT
AACCTCAAAATGAAAGACGTAGCCGAGGAGATCGGCGTGTCTGTTACGTATGTGTCTGAAATCTTAAAAGGGACGCGCGA
AGGTAAAAAGCAGAAGCCGCTTATTGCTAAACTGCTTGGCATGGAAAGCGGGGTACGTAAATGAAAACAGAAATTAGGGC
GACGGTCAAAACTATTCCGCATCCTGATCCA
>P.wly78_GM000190|P.wly78_GM000190
ATCACATAAAGACTTTATAATTTCAACTATAGTCACAGTAAGACATCCTTTCAGAATTTTTTAACTGAAAAAATACGAAT
ACCCGTTGACTGTTAGTAAATAATCGGTTATTATGAACTCAACAGCTTAATTATTTGCAAAAAGGCAACAAAAAACCAGA
GGTCAATCGACCCCAATTTAAAAATCGTTCCCCAACGACGTTTATTTAGTTGTGCCTTCTTTACTGATATTAGCTTATTT
TCAGTCAGTAGTCAAGAATTAAGCTGAATTTTTACAGACTATTACAAAGGAGGGGATAGAATGTCGCATTATACAGAGTT
CGGTGCCGAAGCACGCAAAATTATGTTTCAA
>P.wly78_GM000194|P.wly78_GM000194
CTCCATACGTAGTATCAGTAACGGACACCATTCGGTGTCCGTTTTTTCTCGTGGACTCGAAAAGGGAGGATCACTTCGGC
TCGATGGCTTCTATTTTCTCTGCCATCGAATACGATAGATTCAGATATAAGGTGATATAGCTAGGACGACAAAATATTTT
GACAGAATATTTATCGTGTGGGAATATTGGGGTATCTGATTTTGTAGTGAAGAGGTGTTGCCATTATCGACTAAGTAGTA
GTAACCGTTAAATTAATTCATAACTGAGTTGCACAATCTACTAAAAGGGGTCTGAGAGAGATGTCTAACCTGTTTGAAAA
ATTTAGATTGATAACCATGGTACTTTTAATG
>P.wly78_GM000195|P.wly78_GM000195
GGAAAAAGAAGAAGTAGGTGGCTATACTTGCTTGCTAGAAGGCAGGAGTCTTCTTTCGTGGCAGGGTATGAAACTAATCA
TGCGACTTAGGTATAAAGGCGGTTTCTGTCTGCAGTAACGGATAGAAGCCGCCTTGTTTTAAGTGTGATGTTAGTGTTAG
TTAGAAATGTAGAAGGCTTGACCCTTCTTGCTTTTACCATCTGAAATTTGTTACAATATATTTCTAGGTGGCTCTTTGTA
GCCAGATTTTGATGCCTGGATTTCAAGAGTGAATTACGTTATTCATAAGGAGTGGTATTCATGGGTAAGAAGGCAGACGG
GAAAGTGCTCGCCCAGAACAAAAAAGCTTCC
>P.wly78_GM000196|P.wly78_GM000196
TTCGGCAAGACAAAAGCTCGCGGTATGGATTTGATTTTACAACGCGCAACTGCTGTTTTGGGTGCGGGTTTCATGATCGT
TTCTGTTTTAGTTGCATTTTTTGCAAAATAAGATAAATATGTACCTTAAGCCTTCGTTTCGCGGGAAACGGGGGCTTTTT
TTAGATTTTGGACAGGCAGGGATGCCGTCGATTAAATTCGTGTATACTAGGGTATGAGTATATTAAGAGCCTTGTATCAG
GAACAAGGACATGCGGATTTTATTACTGAAAATTAAAGGTCACCCGAGGTGGACAATATTATGATAACAGAGCAACAACT
ACTCGATTTTATGCGCGAGACCGCATACAAA
>P.wly78_GM000197|P.wly78_GM000197
TATGATCACGAAGTCTGAACGCTCAAAGCTTTTACGCATGAATAAAACAGGCCTACTCGCCACCGCGAGCAGGTCTGTTT
TTTGTTATTATGGATGTGTATGAGAATTTATAACTTTGCAAAGGCTTAATGGCTGAGTGACTTGCTATAGCTGTTGTTAT
CTACTGGAAGCTGTGGTAGAATAAAAATAGTGTTTTGCGTTAATTTCCGGCTATTTATAACATGATATGTACATGTTTTC
ATAAAAGAGGCTGTGTTGTTTTGCAAAACAGATGTATAAGCTCAGGAGGTGGGATTTTTCATGGAAATCTTTTTGAAAGT
GCTGCTCGTTGTGTTCTCGATTGCTGTTATT
>P.wly78_GM000198|P.wly78_GM000198
GGTGGCGTGGTTATTATCATTGCCGACCATGGTAACGCGGATATGGAAATTGATGAGCAGGGACGTCCGTTCACAGCTCA
CACAACGAATCCGGTTCCGTTCATTTTGACTGACGAAAGTATCGTTTTGCGTGAGCATGGAATATTGGCTGACGTAGCTC
CAACGCTTCTGGATTTGATGCAACTTCCGCAACCTGCGGAAATGACAGGAAAATCTATGATTGCATCCCGCAAGTAAGCT
TGATTTAATAAGTATAGGCTTGACCAATAAATCATGATTCACAAAGGAGATTAAGTACAAATGACTATTATTTCTGACGT
GTACGCTCGCGAAGTCCTCGACTCCCGTGGT
>P.wly78_GM000199|P.wly78_GM000199
GTTTGGCTAAGGATCAGGCTGCACAAGTAGTTGTTGCTTATGAGCCAATCTGGGCCATCGGAACAGGCAAATCCTCCACT
TCGCAGGATGCGAATGAAGTGATTTCCTATATCCGCAGTCTGATTAAAGAGCTGTATGATGAAAATACAGCAAATGCTGT
ACGTATTCAGTATGGTGGTAGTGTAAAACCTGAAAATGTTACTGAGTACCTGGGTCAAAGCGATATCGACGGCGCGCTCG
TGGGCGGTGCCAGTCTTCAACCGGCGTCGTACATCGCGCTTGTTGAGGGGGCGAAGTAAGATGACAGCACCAAAACCGGT
AGCTTTAATTATTATGGACGGGTTCGGACTG
>P.wly78_GM000200|P.wly78_GM000200
GCCTTTCGCTGGTGGTACTCGTGAAGTAGCGGAAGCTTGCGCAACAACTGAAGCATACACCATCATTGGTGGCGGTGATT
CTGCGGCTGCGGCTGAAAAATTCCACTTGGCTGACAAGATGGATCATATTTCCACTGGCGGCGGCGCATCTCTGGAATTT
ATGGAAGGCAAAGCACTTCCGGGTGTTGTTGCACTGAACGATAAATAATCAAACGCACTATGCGTGAATAAAGCTTTAGG
GCACCTAATAGTTAGGAGTTGAAACCATTGAGAACACCGATTATCGCGGGTAACTGGAAGATGTTTAAAACCGTACCAGA
AGCTAAAACTTTCATCGAAGAGATCAAAGGC
>P.wly78_GM000201|P.wly78_GM000201
CAAATCGTTTCTTCCGACATCAAAGGCCTCACTTTCGGTTCTTTGTTCGATGCAACTCAAACTAAAGTTCTGACTGTCGG
CGACAAACAACTGGTGAAAACTGTAGCTTGGTATGACAACGAAATGTCCTACACTGCACAATTGATCCGCACGTTGGAAT
ACTTCGCTAAACTGGCTAAATAATAAGAACTTTCTTATTAGCAACATCATAGAGCGGAAACAGGTTATTGTTTCCGCTCT
TTATATATCAAAATGTGCCTTAAATTCCTGTTTCGTAAAATTATAAGGGTGCGGAGGAATATGGAGATGAACAAAAAGAG
CGTACGTGATATAGAACTGAATGGAAAACGG
>P.wly78_GM000202|P.wly78_GM000202
ACGAAGATGGCGTCGTTGTTCACAGAATGCTGACGCTTGGACTCCGATTGGAGGACATTAGGCGTACCGATACGGTTCTA
GGTGTAGCTGGAGGCAAGAACAAGGCGGCCGCTATTCATGCGGTACTGCGTTTCGGGCAAGAAGACATTCTGGTCACCGA
CGAAGGCGCTGCTGTTGAGATTGTAAGTCGTTATTTAAATGATTAATATAGGATTTATGAATCGTGTTGTCTTGACAGGC
TTTCGGGTCTGTCTTGAATATATAAAACTAAACTAAACGAACTTTGGGAGGAACTCACTCATGACAGTTAAAGTTGGTAT
TAATGGTTTCGGACGTATTGGACGCCTTGCT
>P.wly78_GM000203|P.wly78_GM000203
CTCAGGCTCCGGAGGCCTACGTCATATCCGTTGGACCACGGGCGCATAGTTGATTCAATGCAAACAACTAACTAATTAAA
CAGCTAATTGGAAACAAAGATGATTATATGATATACAGCAGTGAATTGCAAGCTTTTATTAAATGCGCATATTCAGACAA
ATGGTTGAGAAATATAGGTTCAGATAGACTTGCATATGGAGCAAATATTGGTTAAGATATACGTGGGACTTAAAAAGTTA
TCCCGGGACGTTTTAAGACCAGTTAGAGACAGAACTTAGAAGTGTGCGGGAGTGGAAAGCATGCGAAAGATATTAGAAAT
ACAGAAGCAGCTTCTGCCCGACCTCATGGAT
>P.wly78_GM000205|P.wly78_GM000205
TACAATCGGGGCAAGTAACAGTGAAAGTTCAGGTGTCGGCTCAATACGAAATGAACTAATATAGATCATCAAACGAAGCC
ACAAGCGGCCTGCATCATGCGCAGGCTGGCTTGCTGGCTTTTTTTGTATACCGAAACCTTTTTGTAATGAGTCTGTCATA
GCTAAGGGTTACTAGGTGTACAGATTGAAATCGGGGAGTGTACAGATTGTAAACTACATACAATGGGGTATAGATATAAT
AAGTAAAGTGATTATTTACACATAGACAATACAGAAATAATAACAGGAGGAATACTTAATATGAATAAGCATACGAAAAA
ATGGGGTTCAGCACTGCTGGCAGCAGGGATT
>P.wly78_GM000206|P.wly78_GM000206
TAGTAAGGTAGAGCTGGAAAATCAATAAACAAAGACTTGTTTTGTAATATGGTGTATGATCTTAGTGAAAAGCCCCTTTG
GGGCTTTTTTTATATCCAGAAAAAAGTCTTCGAACACTCCTCAGTTAACTGTTTTATGTGTGGATTTATTGGATATAGAG
GCCGTATTAAGTTCAAACTATAAATAATGAAAATCCTCGTGGTCATGCTCTGTTTCGGAAATTTGTACGCTTGGCTGCAA
CCTTTTTCCGTCTTTTCCGTCTGGAAGGTACAAACATTTACTAGAAAGAGGTTGAATTCAATGAGACTTTGGACAAAAAC
AGTAGCCACAGCAGTTCTCACAGGTGCATTA
>P.wly78_GM000207|P.wly78_GM000207
TGCGTGAAGTGGCAGAAGTTCGGCTCGCTCATCCCGATTTGAATTTGAAAGAAGTCGGGGAAATGCTCAAAGGGGTCGTG
AGTAAATCGGGTGTAAATCATCGGCTTCGCAAAATTGATGAGATGGCTGACAAAATCAGGGGCGAAAATGGCCTGATTCC
GTAAAAAGAATGTTGGTGGGGCTTTTAGCCCCAGTTTTTTTAGTTTTTTTTCTAGTGTCTGTCCCGGGTTAATGTTATAA
TGTGATAAATAAAATGGAGTAAGTAGTGTCCAGATTTATTTGATGAGGGGGTAAGCTGACATGTCAAAACATCCGGTAGT
CGTACGTTTGAAAACAGGACTGCACGCCAGA
>P.wly78_GM000208|P.wly78_GM000208
GCCTGGTGAAACCGATGGCTATACAGTAGGAGACCATCTGCAAGCTATTTTTGAGCATGTAGGGCATCATCTCTTCGACT
ATGTCATTGTAAATAACGGAGAAATTCCACCCCAAGTACAGGAAATGTATGCCGAGCAGGGAGCCAAGCCAGTTCAAGTA
GACATGGGCGAGCTGACCGACCGGGGATATAAAGTGGTGGCAGATACATTAGTTCTGTTCCGCACGTATTTACGGCATGA
TGCAGACAAATTGAGCCAGCATATTTACCAATTGGTACAAAACTGGATATTAAGAAGGAGGTGAGTCCCTTGTCCTTTGC
GGCACAAACGAAAAAAGAGCTTACGATGATT
>P.wly78_GM000209|P.wly78_GM000209
TATGTGGATCAACTACGTCCCCACACTGGACAGGATAGCGATGTATATGATTATGTCATGAAATGGCCCGAGACTCAGGC
ATTCTTGACCAAGTTGCTGGATATGTTACACTTTTTGATTCCGCAATATCGCAAAGAAGGCAAAAGCCAGGTCATTATCG
GCATTGGCTGTACTGGCGGTAAGCATCGTTCTGTTGCAATATCGGAGTATTTAGGAAAAATGCTGGGTGCCAGCGAGACA
GAATCTGTTTCTGTTTCGCATCGGGATGCTGATCGGGACCGGCATTAATGAGGTGAAATCATGAAAGAGACCGGATCACA
ACGGGAGCGCCCACGTATAGTTGTTATGGGC
>P.wly78_GM000210|P.wly78_GM000210
GGCTGCCTTTTATTTGGGGAAATCCATGGCAGCGGTTGCCGCTGTGCTTAATCCAGAGTTGTTTATTATAGGCGGCGGTG
TTTCTAAAGCAGGCGACTTTTTGTTTGAAGAGATGCGTCGCGTATACGCCAAGCTGGCACCTGAACCGCTTCAAAAAGGT
GTATATATCGTACCAGCGGTGTTAGGCAATGACGCGGGTGTTGTAGGGGCTGCAGGGTTGCTGCTACGCTCCTGACCACA
GGTTACTGATAATACGGGTACTGGCATAGAGCGAAGAAGCAAAAGGAGAGGGAAGTCCATATGACAGATAACCTAAAAAA
TGCTGCGCCGTGGGCAACGCTCATTATTATT
>P.wly78_GM000211|P.wly78_GM000211
ATCAATAAAAGCGTGTCTATAGTACACAAAAAGGCTAACGGGAGAGCGAAGGAAACCTCTGTTATGCCACATCTTTTGTT
CAGGAAGAGAAAGCCTGCTGCGTTTGCACGGGCTTTCTCCTTTTTATGGGTGCATAAGGTTAAAAGTTCCTCTAATCGTA
CACTTTTCAACAAGGAAGTGTCCTTGACCGTAACGAGGGCTTCAATTATAGTTGGAACGTAGGATTACTATTATGAAGTA
GGAATTATAAGCATATATTTCATACCAGGTTTTTAAGTAAACATAAAGGTGGCTTGGAACATGTCTGAAAGTATCTATGT
GGGTGTCGATTTGGGCGGTACAGCGATTAAA
>P.wly78_GM000212|P.wly78_GM000212
GACTTGAGATCGCTGTGGCTGGAGTATTTGGATCGGCTTGCCCCGGAAGTTCCGATGGTTCAGCATACTGAGGGATGGGC
AGCGGCGCTGGAATATTTGACTGCCAAAATGCATCATCATTCAGTCACCTATCAGGAAGTAGCCGATCGCTATGGTATTT
CCGTATCGACCGTAAGCCGCTATGCACGCCAGATTGACAGCGTGTGTGGTATCAAACAGAAGCTGAAGCAGCCGCTCTCC
ACGTTTAAAAAGCAGGTCTGAGACCTGCTCCAAACATCACTTAAAGGAGGCAACAAACGTATGTATAAATCCATAATTAT
TGGTACAGGTCCTGCAGGCTACACAGCGGCT
>P.wly78_GM000213|P.wly78_GM000213
TCGGCTATCGCGAGCTTGCCGTATTTCAGCATCGCGAGCGCTCGCCGGTGCCGCTGACGCTTTAATTATTACGTTTATTG
GGTCTAAGTATCATATCCAGTGGCTAGCCGAACGCTCCTTATTTATACAGGGAAAAGCGCTCGGCTATTTAGCGTATTCT
TGTATATATATCTATCGTATACGAGCATATATCCGTTTTTTGGAATGAGGTAGGATCGACTGTCAAGTCGTTTTGAAGTT
GTGGTATACTGAAGGGTATGAACATGTCAGTTACTTTTAAAGGAGGTGCCTTGGTTATTTATGAAAGGGAAACATCTGCG
AGTATCGGAACCTAGCCCTAAGATTATTGCT
>P.wly78_GM000214|P.wly78_GM000214
ATTAAGGAGCGCGAGGAGACACGACCTGAAGGAGCCTATACGACCTATCTTTTTGATAAAGGTGTAGACAAAATCTTGAA
AAAGGTTGGCGAGGAAGCATCCGAGACGATCATTGCCGCCAAAAATAAAGATAATGACGAACTGCGCCTGGAGGTCAGCG
ATTTGATTTATCACCTGCTGGTGCTGTTGCAGGAGCGCAAGCTACCGCTTGATCACGTACTGGCTGAGCTGAATCGCCGT
CATGAACGACCTCGTCGTGATTAGTACGATTTGTTGTAGTGTTGGAAGGGGGAGGGTCGCATGAAAATTGACTATCATAC
GCATCACGCCCGCTGCGGGCATGCCATAGGG
>P.wly78_GM000215|P.wly78_GM000215
TATTCGCGCCTTGGCCTGGGCCAAGGAAGCTGAACAGTTGGGAGCCGGTGAGATTCTGCTAACCAGCATGAATGCGGACG
GAACCAAGGACGGCTTTGACCTGCCGCTGACTTCTGCGGTATCGGATACCGTCGGAATTCCAGTTATTGCTTCTGGCGGA
GCAGGCAAACAGGATCATTTCTATGACGTGTTTACGGCGGGCAGAGCGGATGCTGGATTAGCAGCAACGATTTTTCACTA
TAAAGAAATAGGAATCCCTGACCTAAAACGGGATTTGAAGCGCAGAGGAGTGGAGATACGATGAGCAACGAATTGAACCA
ACAGCTATCTCTGGAGCAGATACTGGATAAT
>P.wly78_GM000216|P.wly78_GM000216
AGCGGACGAATTGGCTGCTGAGTTGGCCTCCAAGGGAGCGGAAACGTTCATTTTCACAGACATTTCCCGCGACGGAATGA
TGCAAGGCCCGAATGTCGAGGCGGTCGTAGCGCTTGCGAAAAGCAGTGGACGAACCGTGATCGCTTCCGGCGGTGTCAGT
AAGATGGAAGATCTAATCACGCTGAGCACCTATGCGAAGGAGGGTGTAGGTGGTGCTATTGTGGGTAAAGCATTGTATAC
AGGGAGCATTGATTTACAGGTTGCCATACAAGCTGTAGCAAAGGCATAGGGGGAGTAGGCATGCTGGCTAAACGTATTAT
TCCCTGCTTGGATGTAAAGGATGGCAGGGTG
>P.wly78_GM000217|P.wly78_GM000217
CCCGTTGTTACAGGGCTTGGAGGAAGGACATGTGTATTTCGTACATTCCTATCATGCGAAGCCGGAGGCCGAAAGTGACC
TACTGGCGGTGACTGACTACGGTGGGCCCGTAACGGCTATCGTGGGCAGAGGCCATGTATATGGCATGCAGTTCCACCCG
GAGAAAAGCGGGGAAATGGGGATGCGGTTGCTTCGACAGTTTTTGGAACTGGCGGAAGCGGAAAAGCGAGCGTAACGATT
CATGTGTCTATAGTTGAGGGTACGCCAACTTTGGTCGTTGATGGATGTAAAGGCATATAGATGTTGAATAGCTCACAAGG
GGGTCATACTTTGTTCACGATATACCCAGCG
>P.wly78_GM000218|P.wly78_GM000218
CCAATGGATGAGGCGCTCGCACAGGTTGTCATTGATCTGAGTAACCGACCTCATTTTGAGTATCGTGCGGAGTATCCATC
ACAGCAGGTAGGGAGCTTTTCGACAGAGCTGGTGCATGAATTTCTGTGGAAATTTGCGTTGGAGGCTCGCATGACGCTAC
ACGTCATCGTTCACTACGGGCAAAATACCCACCATATGATTGAGGCGGTGTTCAAAGCGCTGGGACGTGCATTGGATGAA
GCGACATCCATTGATCCACGGGTGACGGGAGTGCCTTCAACGAAGGGAGTGCTGTAGCCCATGTCCATTGCCATTGTGGA
TTACGGCAGAGGCAATCTGCATAGTGTGAGC
>P.wly78_GM000219|P.wly78_GM000219
AGCATGTAGGTCTGATCGAAAACGCGGGAGCTATTTTCCTGGGAGCGTACAGCTCGGAGCCAGTAGGCGATTATTTTGCC
GGACCTAACCACATTATTCCGACGAATGGAACGGCACGTTTTTCCTCGCCAGTGGATGTTGATGATTTTATCAAGAAGTC
GAGTATGATCTATTACAGCAAAGAAGCGCTACTGCGCAATGGTGAGACGATTATGCAGCTTGCCCGCCATGAAGGACTGG
AAGGTCACGCACGGGCGATACAAGTTCGATTGGACAATGAAAAGAAGGCGGTGGATGGCGATGGGGAACGAAAATAACGT
AGCAGGACGTACAGGCAGCGTCAGCCGAAAG
>P.wly78_GM000220|P.wly78_GM000220
GGCTCCATTGAGCTGGCGCCGTTAATTGGCCTGGCAGACCGCATTGTTGATATGGTAGAGACGGGGCAGACCTTGCGGGA
GAATGGATTGGTCGAGCAGATCAGCATACTGGATATTACCAGTCGTCTGATTGCCAATCGGGTCAGCTACCGGATGAAAA
ACAGCTCGATTCAGGCTTTGTGTGATCGATTGCATCAGGTGATTCCCAATGCGGTGGCACCCCGGGAGTAAATCAACTAA
AGGAATAAGCCAAGGGTTAAAGGAGCATTCTGCAAGCTGCAAGTAAGGGGGAATGGACAAATGAAGATTGTATCAGCCCG
TGATTTCAGTCTCCAACGGGAGGTGGATTAC
>P.wly78_GM000221|P.wly78_GM000221
TGCTTCAGCAGTTTGGTCGATCCGTACCTGCAACGGGATTTGCATTGAAGACAAACCGGATCGTCGATGGTGTGGATGGT
ATCCAAATGGAGACGAAGCTTCCTGTACTTATCCGTTATGACGAACAGGGACGCCAAGAGGCGTTATCTGCAGCGGCACA
GCTACGCGCAACAGGTCTTACTGTAGTAACAGGGCTCACGGGCGGACCGGAAGATCGACGTCGTGAGCAGCAGGGGCTGT
ACGCAGAGGTATACAGCTATACAGCCGAAGGAAGAGAGCCAGTACAAGGGGGGAACTGCCATGACAGAAACATTGAAAGT
AGCCATGCCCAAGGGAAGGATTTATAAGCAG
>P.wly78_GM000222|P.wly78_GM000222
TGCATGGATCGGTTTGGGCACGGTTCCGAAGTTTTCTTCCCGGAGTAAAGATGAACAAATGAATAGCTAAATATTTTGAT
TGATTGGACTGTTGGCTTAAGGCTGGCAGTCTTTTTTTAGGATTCGTGTATTTTGCATTGGATAAAATATAGAAAGGGGC
AGCGGCTTGGCGAATCTGTAAAAAAGGGCTGCTCCGTTCGGTTGACGTTCACAAGTAGGGCATGATAATATATCGAATAT
ACTTTAGTTTGTTAGCACTTTACCATGATAAAGATATTGTGAAATCATGAGGTGATAGAGATGTCTAAGCCAAAAGGATT
CGAGATCCCTGTAGGGGTTCGAGATTATCTT
>P.wly78_GM000223|P.wly78_GM000223
ATCGGCGCCAACACAACCATTTTGCCGGGTGTCACCATCGGTGACGGAGCTATCGTAGCAGCCGGAGCGGTCGTGCATAA
AGACGTGCCCGCAGGTGCATTTGTAGGTGGCAATCCGTTGCGTGATTTAAGACGCTCTGGTGTGGATGAGTAGGAAATAG
CACAATAAGGAAGACCCCTTATATATTAAGGGGTCTTCCTTATTGTTGTTTTTCTGTATAATAAGTGGGGTAATGCATGT
TAATTATGTTTAAAAATTGATAACAGACATATTTGCAAAGCGATATGGGAGCGTGTTGATTTGGTCAAAAAAGAACGTAT
ACCAGAGCTTGATGTTTACCGGGGAATATTA
>P.wly78_GM000224|P.wly78_GM000224
TCTGACTTCCTCAATGGACTATATTGTAACGGTAGACGATGTGGAACATCCAAAGCCACACGCTGAACCAGTGCTCAAGG
CCTTGACAGGTTTGAATGCTGAAGCAAAGCATACATTGATGGTCGGAGACAGTTCTTTTGATATTTTGTCAGCTCAGGCA
GCAGGTGTGAAATCGGCTGGTGTAGCTTGGTCGCTCAAGGGCGAGGAAACTCTGCGCGGATATGGGCCTGACTACATGTT
GCATGATATGCGGGATTTGCTGAAGCTGGAGCTTCAAGGTGTCAATGTATCGTGAGAAGGGTGAACCGCTATCCTGTAGA
AGGTCCCAATGCGTTGTGGCAGATTTATCGG
>P.wly78_GM000225|P.wly78_GM000225
GGTATGGCTAGGGTTTGAACCAGGGCATCTGGACCCGAGTTACGGTAATGTACGGATCTCGCAATTGCTGCCTATCTTTA
TTGTTGTAGCTGCCGTGATTTTCATTTTGGTTCGTCGCCGGAAGGGTACATCTGTTGCTCGATATAGCGATCCGATTATC
TCCAGCAAAGCGGGGATTGATCAGGTACCTGACGTGATGCCAGAGCAGGTATCCCGTCCAGGACAGGACGCGGTTCCTCC
AACAGCTACGGCGGATAAGCTACCTAAGGAAGACACGGACGAGGACAAGAAGGAGCATCTATGATAAATACGATTTTGTT
TGATTTAGACGGCACCATCATGGATACGAAT
>P.wly78_GM000226|P.wly78_GM000226
CATTGGTTGTTCGTCTGGAGGCATGGCAGCAGGACAAGCAGTATGACCGTCTTGGTCTCGATGAGGAAACGACACGCATT
ATTGATACAGATGTTCCACTGGTTACGATTCCAGTTCGTCCGGGCCGAAACTTGGCTGTTATTATCGAGGTGGCGGCGAT
GAACTATCGTTTGAAACAAATGGGTGTTAATGCAGCCCTGCAATTTACAAACAAGCTGACTGCTACAATTTCCGAAGATA
TGGAAGAGATGGATTAAGGTTTGTTCGTTTGTAAGGAAGAACGAGGAGTGAGAGAAACATATGTCAACGGCAACATTACT
GCTGAATCCGATCGCTTTTTCAATCGGGGCA
>P.wly78_GM000227|P.wly78_GM000227
CGGAGAACTGCGACTCTTTTTATATATCGCATACGGCTACTAGCTTCGGCATTGCATTCATTGGAAAATTCCGATACGAT
GGGTACAATGGACAGGTCTAGATGTAGGTTCGTTGGCAGGAGTCCTAGATGGGATCAACCCAGCTGGCGGAATGGAGCTA
GCCTGGAACCATATGTTAAATCAAGTGGAGTGTGCATTGGCGCAGGATAGACTGGCGTTGGGGTGTATGGTTAATAGGGT
AAAGCTACATAAATCAAGTGACGTATAGAATCTGGTTTTGCAGATGAAGGGGAGAATAAAATGGCTAAACAGGTAAAGGT
ATCCGAGCTTGTACAGCAGTTTCAAATGGAA
>P.wly78_GM000228|P.wly78_GM000228
CCTGAGCGGTGCTGGAAATGATACGATTATTGCCCGTGTAGACGGACGCTCCAATACTCGTGATGGTGTCAAAGCGAAGT
TGGCTGTTGATATGAACAAGGTTCATATTTTTGATAAGGAATCGGAATTGAGTGTTCTGGTTGGCGAATAAAATTTGCCT
CTGGAAGAGAGTCGCAGTTTTCCCCGAGCGGAGAACTGCGACTCTTTTTATATATCGCATACGGCTACTAGCTTCGGCAT
TGCATTCATTGGAAAATTCCGATACGATGGGTACAATGGACAGGTCTAGATGTAGGTTCGTTGGCAGGAGTCCTAGATGG
GATCAACCCAGCTGGCGGAATGGAGCTAGCC
>P.wly78_GM000229|P.wly78_GM000229
TGGCCACATTAGACATCTTTTTTCAACTGGATTGTAATGTGAGTGAGACAGCTAAGCGTCTATATGTGCATCGAAATACG
TTGATTTACCGTTTGGACAAGATCAAACAGGAGACTGGATTGGACGTGCGGACGTTTAATGATGCGGTTTTAGTCAAGCT
CTATCTTCTATTGTACAAAGTGACAAAAAGGAAATAGCATTTTTGTGCAGTTTGCGAATAGCCATGCTACGGGGACTAGG
GTAAGATACAAGTAAGAAATGTATTCGATTTCATAACTTGATCTTAGGGAGGCAAAAGCTATGGCTGGTGTACGTTTAGA
GCATATTTTCAAAAAATATCCGGGTGCAGAT
>P.wly78_GM000230|P.wly78_GM000230
ATCAGACTGTAAATCTGCTCCCTTACGGGTTCGGTGGTTCGAATCCATCATCCTCCACCAGTTTTACGAGCCATTAGCTC
AGTTGGTAGAGCACCTGACTTTTAATCAGGGTGTCGAAGGTTCGAGTCCTTCATGGCTCATCAGAAGTCATCAACTATAG
GTTGATGGCTTTTTTTGTATTGTTTTAAGTTATGTTTTTATATAGCTTTTTTATTTTACGGTATCGACAGGTTATAATGA
GTTCATTATGTTCGCTTAGTGCTTATTCTATATTCTAAAAAAAAGTGAAGTGGTGATCGCGTGACTCTGGATACAGAATG
GATTCAGCAACAGCTTCAGAATATTATTCAA
>P.wly78_GM000231|P.wly78_GM000231
AGAGATCCGGTGAAATTTTAATACCCGTGAAGATGCAGGTTACCCGCGACAAGACGGAAAGACCCCATGGAGCTTTACTG
CAGCTTGATATTGAATTTGGGTACGATCTGTACAGGATAGGTGGGAGCCGTCGAACTTTGAGCGCCAGCTTGAAGGGAGG
CATCCTTGGGATACCACCCTGATCGTATCTAGGTTCTAACTTGGTACCGTAAACCGGTGCGAGGACAGTGTCAGGTGGGC
AGTTTGACTGGGGCGGTCGCCTCCTAAAGAGTAACGGAGGCGCCCCAAGGTTCCCTCAGAATGGTTGGAAATCATTCGAA
GAGTGCAAAGGCAGAAGGGAGCTTGACTGCG
>P.wly78_GM000232|P.wly78_GM000232
GAGCGCTGGACTGCATTCAAGTGAGAATGCCGGTATGAGTAACGAAAAGATCTGTGAGAATCAGATCCGCCGAAAGCCTA
AGGGTTCCTGAGGAAGGTTCGTCCGCTCAGGGTAAGTCGGGACCTAAGGCGAGGCCGATAGGCGTAGTCGAAGGACAACA
GGTCGAAATTCCTGTACCACCGTAATCCGTTATGAGCAATGGGGTGACGCAGTAGGGTAGTGACGCGGACTGATGGATGT
CCGTCTAAGCAGTGAGGCTGATGTGTAGGCAAATCCGCACATCATTAAGGCTAGGCTGTGATGGGGAGCGAAAATTGTAG
TAGCGAAGGTCATGATCTCAGACTGCCAAGA
>P.wly78_GM000234|P.wly78_GM000234
TGAAACTCAAAGGAATTGACGGGGACCCGCACAAGCAGTGGAGTATGTGGTTTAATTCGAAGCAACGCGAAGAACCTTAC
CAGGTCTTGACATCCCTCTGACCGCTGTAGAGATATGGCTTTCCTTCGGGACAGAGGAGACAGGTGGTGCATGGTTGTCG
TCAGCTCGTGTCGTGAGATGTTGGGTTAAGTCCCGCAACGAGCGCAACCCTTATGCTTAGTTGCCAGCAGGTCAAGCTGG
GCACTCTAAGCAGACTGCCGGTGACAAACCGGAGGAAGGTGGGGATGACGTCAAATCATCATGCCCCTTATGACCTGGGC
TACACACGTACTACAATGGCCGGTACAACGG
>P.wly78_GM000235|P.wly78_GM000235
TTGCTTCTAAATAACCTAGCGGCGGACGGGTGAGTAACACGTAAGCAACCTGCCCACAAGACAGGGATAACTACCGGAAA
CGGTAGCTAAGACCCGATACATCCTTTTCCTGCATGGGAGAGGGAGGAAAGACGGAGCAATCTGTCACTTGTGGATGGGC
CTGCGGCGCATTAGCTAGTTGGTGGGGTAAAGGCCTACCAAGGCGACGATGCGTAGCCGACCTGAGAGGGTGATCGGCCA
CACTGGGACTGAGGCACGGCCCAGACTCCTACGGGAGGCAGCAGTAGGGAATCTTCCGCAATGGGCGAAAGCCTGACGGA
GCAACGCCGCGTGAGTGATGAAGGTTTTCGG
>P.wly78_GM000236|P.wly78_GM000236
ACGGATGAAACAAAATTTCCGTCGTCAGGAGAATGGCAAATCAGAAGCGGAGTATCGGCAGGAACTGTTTGCCCAGATTC
GGGCTTCGCATGCGGAATGGTTAAGAGCGCATCGTTTATTTCATGAAGCTACGGGTAAAGATGAGATCGACTACGCTATA
TTTGTTCTAGAAGCTGCAGAACGTAAATATCAGATACATTTAAAAAGTGCGAAGCAGCAAGGCCTACATCGTTTCCATCT
GCCCGCGGATGAACCTGGATATGTCAATGATACGGATCGTGTTCACAAACGGAGAGCTGAATGAAAGGGGCAGTCTGGCT
TGTTTTAATTGCCTGTGTCGGGATGTTACTA
>P.wly78_GM000237|P.wly78_GM000237
CACGGATTGCCAGTGGGTGGAGATTTGGAGTATGCCGACGAGGTTACCTTGTCCAAAGCGTTGGAAGGCCGTAGAGAGCT
CAATTAATAGGTGTATTTATACGTTATAAATAGGGAGTCTGAAATGTCCTTTGGCATTCTCGACTCACTTGGGGGAGCCG
CTACGGCTCCTTTTTTATTTTGGCGATAGATGGCAGTATAGATCCGTTCCTAGTTCTAAGTTTGTCCTTTGTTCAATAAG
TATGAATAAGGTAGTCTTGCAGACTGTGCACATAATTCAGCTTGTAAGGAGGATGAACGGATGTGGGAACGGATGAAACA
AAATTTCCGTCGTCAGGAGAATGGCAAATCA
>P.wly78_GM000238|P.wly78_GM000238
ATGCAGGAACAAATGCTGAAAGCCCAGGAGGAACTTGGCGGAAAAGTAATCGAAGGAACTTCTGGCGGCGGTGTTGTGAC
GGTGGAGGTAAATGGACATAAAAAAGTGTTGTCCATCACGATCAAACCGGAAGCTGTAGATCCTGATGATGTAGAAATGT
TGCAAGATCTTGTGCTGACTGCAGTCAATGATGCTTTGTCCAAAGCAGATGAACTGGCTAATGATGATATGGGTAAATTT
ACAGGCGGCATGAAAATTCCGGGCTTGTTCTAGTCTGCTGCATAAAGGAGAAACACGCTATTGTATTATCCGGAGCCGAT
TGCAAAGCTAATTGACGCTTTTACGCGCCTG
>P.wly78_GM000239|P.wly78_GM000239
ACAGTGTACTGGTCGCATTTAAGAACAATATTCATCGTGAAACTACCGAAAAGCCTGCCAATAAGCAGGTCATCGAGAAG
GTATTGCATGAGCAGTTGGGTCATCCTTATCGTTTAGTAACGATGATGCAAAAGGATTGGAATGCTGCGATTGAAGGAGT
TTCCGACCAGCCTGCCGAAGAATTGCAACTAGAGCCGGAGCATGATGCGCCGGGAAAGTCCAAGGAGCCCTGGATTGATG
AAGCTATTCAACTTTTTGGGGAAGATTTGGTAGTTATTAAAGATTAAAGCAAGTGTCTAGATGTATACTTCATTAAAGGA
GATGATTGAAATGAACAATATGAACCAAATG
>P.wly78_GM000240|P.wly78_GM000240
CCGCAATGAGTACTTGTGAACCTGGTCAGGTCCGGAAGGAAGCAGCCATAAGCAGGCCCACTCTTGTGCCGGAGGGTTGC
CTAGCCCGAGTTGCTGTTCAGGATTGCCGCTCGGATCACAACGATCAATAACAGGTGCACGGTATATATTGGTAATTAGA
ACATCTTGGCAATCATTGCGAAGATGTTTTTTTGTGTTTTATAAATTGGAAGGTGTCTGGTTTAGATTCGGACGGGAGTA
TAGTATAATGAAGTGACCATGAATGGTCATGAAAGTGAATGGGAAAGAGGGTAACGCGCATTGGAACATATAGCGTTGTA
CCGTGCTTGGCGGCCGCAGGCTTTCAAGGAC
>P.wly78_GM000241|P.wly78_GM000241
TGATTCCACCTGCACAAGGTGAGATCCTTGGCATGAAGCAAATGCTTGAGATTTATCGTGAGGAACTGCCGGATGTAGTC
ATCGGTTCATACACTCATGTACCGCCGCAAGGGCAGGCACGTCCTAAATTTGCCAAGGCCTAAAACGGTCACACAGCAAT
TGAAATACACCTGTTTTGCGCTGTTTCTGAATGCAGAAAAGAGTTGTTGAAACGCTCATATTCAAGTGCTATAATGTGAA
CATGTGTTCATACAACTCTGGACTGATAGGACGTTCAGGGCGGAAAGAGGTGAAAGTTCAATGCAACAAGCTATTCAACC
AACATTTAACGTAACTACTGTCACTTGTGCT
>P.wly78_GM000242|P.wly78_GM000242
GCCATTCGTAAAAATATGACGGAAAGCCATGATTTTGTGGAAGGCTTCCTCAAAAAGCTGCGTAATAGCAAGACTAATGC
TGAATTTCTGGCTTCGTTTGATTTGGCGGCACCTTCTTCCGGTGGCTCGCAAAGCAGTTCTGGTGGGCAACAACGGAGAA
CTACGCGTTCTACCACAGCCTCAGTCCCGGCCTCAACCAACTAAAACCCATTCATGTATTTTATCTGTTCCGTAAGTACA
CAGTCGTTATCATTCATTTTGTTAATGGCGTAGGCTTAACGGAGCGAAAGGAGCTCCAAAATGTATTTGGTGTATGCCGA
CGAAAAAGGCAATGTATATGATCATGCTTCT
>P.wly78_GM000243|P.wly78_GM000243
TGCGTCTTTTGGGCGCGGATGTATGGCGGCAGACTGAATAATTAAGCCGTGCAATTTTTTCGAACTCCCGGAACGAAAGC
GATAGAACGGGCAACACCTGTGCAGCCGCTGCTTGATAAAAGATTGTGGTTCATACCTAACAATCAATTATCGGAAAACC
GGAATAATTCGGTATAATCCAGGCAGATGGCTGCATAACTTTATTTGTTTTGGTTAAAATTATGTTAATGGTGTTTATGA
TATCATTGTCTATCATTTAGATGTATGAATGGACTTAATAATTGAATAGGTGGTTATTATATGGATCTGCAAATTTCCGA
TCTGGAAGAAATGAAGCTGACCGACCTGTAC
>P.wly78_GM000244|P.wly78_GM000244
CTCCAGGTCGTGAAGCGATTAAACAAACCGTTATCGGTAAAATTCGTGAGTTCGGTTCCAACAACAAAGCGTAATAATAA
GTTAAACTGGTCGTGCGTCTGCACAGGCTAGATGTATTTCTTAGTTGTAGCTGTAGTTCTGCTGCACAAAATACTTAAAT
CTGTACAGTTGAATAGTTTGGTATGGAAAGCACACCGCTTAGCCGGTGTCTTTCCATTTTCACCACTAAAAAAGTTAAAA
ATTTTGATTTGAGATTATTGTTTGACCGACTGCAAAACACGTAGGGGGACCCTCAAGCTTATGGAAAAATTGATGATCAC
CGGTGGACGGCCGCTTCAGGGTACAGTTTCC
>P.wly78_GM000245|P.wly78_GM000245
TGATATTGACGAAATGCGGATTGCTGTGAACAAACAACTCAGAGGTGACTAGGTGAGTCACGGTGGTTGAGAACTCTGTT
AACACAGCAGGGTTTTTTGTTTGTGATTATGGGAAATACTGAAAGTAAATCCTCTCCTTATACAATTCTATCGAAAAACG
GCGTCCTGAGCGTGATTTTTGTATGTGTTGATATGCAAAAGCTTGTTTAGTATTTAACATGGGTTGTGGTATAATAAGCC
CGTATGTGATGTCGGCTAAAAATATAGACAAACCCAAACACCTTTAGGAGGACTGTAACCATGCCATTGGTATCTATGAA
AGACATGTTGAACAAAGCACTCGAAGGAAAA
>P.wly78_GM000246|P.wly78_GM000246
TTCCACCCGGAATTTACTTCCCGTCCGAATCGTCCGCAGCCTTTGTTCCGTGAATTTGTAAAGGCAGCATTGCAGCTTCA
AGGTTAATGCTACGGCTTGAAAGACCTCCTACGGGAGGTCTTTTTTTATCCCATGCTTCCTGATTATGAAAGAATATTCC
ACAATTATGTATTAGAGAAGGATTTTCTTTTTGCAGGAGCGAATATAGTTTTAGGTATGGGACGGATATTGTACGTCATC
GGACGCTGTTATGGCAATAGCTGCATGATCCTCGTTTTAAGATCTTAGGAGGTTAAAACATTGGAAAAGAAGAAAGTATT
AATCGTCGATGACCAGAATGGAATACGGATT
>P.wly78_GM000247|P.wly78_GM000247
TCAATGGACAAATTAACACATATAACTTCCTTGACAGCGGATTGGACACGGGGTAAACTATTGCTTGGGCTTATGATTGA
TTCACTTATATGTTTGCTTTTTTTATAAAAGTGCCCCGTACTACGGGAGTGCTTTTTTGTTTTTTATAGGGGTGTTTTCA
CTCATGAAAGAAGGCTAAGGGCGGCGGACATGGAAAATGATTCCGCTGCCTTCTTCATGGATGATAATCCGTGCAAACGG
GTTACGATAACATCATAATGTCGCCTGAATTTTGCATCTTATCTAGGAGGGTTTTGAACAGTGACAAAGTATATTTTTGT
GACAGGCGGGGTTGTGTCTTCCTTGGGCAAA
>P.wly78_GM000248|P.wly78_GM000248
GCAACAACTTTGGGGGGTTCTCCCGAAGCGGGTACAGTCGAAGACGGGGGGGACCCCGTCTTTTTACGTGTGCCGTCTTG
TTTAGGGGGATATTCCTGGAAATTATGACGATACCCATCTTTAACTTGCAATTTGCTTCCAAATAGGTTTTACTTAGTTT
TGATAATGGATATGTTAGTATTGCATGTATCGTGTATGCTCTGAAACATGTTCTTGTGAATTACGTGTGAGAGGAAGTGT
CCCTAGGTGAGTACCCCACTCAACTTGAAGATTGACCCGGAGAAAGTCCACGAGACTCCAATGGTGGACTTGGCATTTAT
GGTATTGAAAGCAGCCAATACTCCATATTAT
>P.wly78_GM000250|P.wly78_GM000250
GGCGGGGCAGGTATTTGGCGGGCGACTGTCTTATATATTCCGCCGGATTGTACTGCCGCTGATTGTACCGGGAATGCTCG
CTGGTTGGATGATGACATTTACCATTGCTTCACGCGAATTGGTAGGATCATTACTGATTTTGCCACCATCCGTTCAGACG
TCAGCAACCTACATATTTGCACAATTTGAACAGGGACAGGTGTCGCTTGGGATGGCGATGGCTGTCATATCGGTCGGAAT
GACCACGTTGCTACTGATCTTAATGGAAAGCTTAAACTCGCGAAGAAAGTGGAAATAATCATGACTAAGCTTAGGATTTG
GGGAGGGGCGGGCGAACATGGCCGTTCCTGC
>P.wly78_GM000251|P.wly78_GM000251
AAGGCGAGCCGATTGACATCGTCTATCCAACAGAGGGAACCGTCATCAGCCCACGTCCTGCTGCAATTCTCAAGTCAACG
CAGCATGAGCAGAATGCCAAGGCATTTATTGACTATCTGTTGTCGGACGACGCACAGAAACTAGTAGCGGATGCCTCCTT
ACTCCCGGGCCGCACGGATATCAAAGCTGACAAGCGTGCCAATCTGGACGAGATCCCATTGCTGAAGACCAATTGGGAAT
GGATGGGCGAACATGGATCAGACGTGACAGAGAAGTTCACGCAAATGTTCAAATAAGCCGATGGGAGGCTTATCCGTTAA
ACACATCAGAGCGTGGTGTCTGACGCTGGCT
>P.wly78_GM000252|P.wly78_GM000252
TCATCCAGAGGTGGCGAGGTTTATCGGCAAATCCAACTGGCTGGAGTTGGAACGGACACTGTTTCGTCCTGAACATGTCC
GTTGGGAACAGGAGCAAGCGGATCAGCACGCTTTTACAGTAGAGATCATGCATGTCAGCTATGTCGGCGATCGTTATGAA
ATTCGTATACTAGCCGAGAACGGTGAGCAATGGACTGCATATCACTCCACCCGCTTGCCGATTGGCGAGAAAATGCACAT
TTGGGTATCACCGCAACACATCCACCAACTTGAAGCATAAGGAAAAGGGGTATATATAAGATGATGAATAGGCATGTTTT
TCGTACAGGATGGAAAAAAGGGACGATGCTC
>P.wly78_GM000253|P.wly78_GM000253
TCAAACAGCTTTACGCCGAATTCACGCTCCAGATTTTTCATATGAAAAGTAACAGTGGGTTGCTTTAGGCCAAGAAGCTC
GGCGACCGTGGTAATTTTATGGTGCTTATTCAGCAGTTCTACAATATGTAACTTTAGAAGACTTAAATTCACTTAGAATG
CCTCGCTTTCAGGTTAATTGAACAATCATGCCTATTTGTATGGGTAGCAGCATCAATCCCCTCTATATAGATTAAATCTA
TGAGTGTTAACACAATTCATTGAAATAATTAATTTTGTTTTAACTTTCCAATAACACAGGTTGCGAATTCAAGTTTTACA
CTGGGGTCAGTCAGAAGAACAGGCAGGTAAT
>P.wly78_GM000256|P.wly78_GM000256
GCCGCAAGAAAGTCCTGAGGGCGGTACGACACGGAACACAGTCAAAATCGGACCGGATGAGCTAAAGCTGATTCGTCACG
GTGAGGTACAATCAGAGCAGTCGTTTGCGCTGGGACGCAGGTTGCCTGGATTTTACCGCTCGCCTTATTTAAACCTGAAC
ATGTCTGCGCATACGCAGAAGCTCGATATTCGGATGGATGGATTCAGCGGGCATGTGAGCTGGACCTATGATCTGTACGT
ATTTGAGGATTTCTCGGGGCATTTTGCCATCAGTTTGCATATACAGGAGGAGCAATAATCATGACAAGCAATCCACTGGA
ACTTATTAATCAAAAGGTGACTTCAGCAATT
>P.wly78_GM000257|P.wly78_GM000257
GGCTAATGAAGGGTTGGGGATCGGTATGATTTCGCGGTCTGCGTTGTCACTCGGAAGCAATAACCAGTTAATCGTTAAGG
AAATTATGTGTGAAGAATTGCATACACGTGTGGCGGCTGTCTGGATGAAGGATAAATACATGTCTTCTCTAGCCTCTCGA
TTCATTGAAAGTTTTAGCCAAGCATCTGATGGAGCTGACTTAAGGTAGCTAAATTTTTTGGATGAAAGCATCTTTTTGTA
AAAACTCATTTGAATTGCAATCGGGAACTGGATATAGTAGTACAGTAGGATAGCAATAGAATGGAGTTTGAATACATGCC
ACATAATGCAAAGGTCCGAATCCGTCTTCAT
>P.wly78_GM000258|P.wly78_GM000258
ATGGGTGTCTCCTTTACCTACACCATGATTGATCATTAAGGCAACCATAGTGGGCAGCAATAGTTCCAAGATGGCCTCAA
TCAGTTTAAATAGAGGCCCAAGAATCGTTTCCTTTTTATAGGGTTTCAAAAAAACAGCAAATTTCAGCAAATAAACCATC
ACCTAACCTAAATAATGTATATAGCCTCATGCCGCAATAGCATATCTGAATTTGATTATGTCATATCCCCAACCATATGA
ATAATATTTAATATATATTAGAGGTATAGGTTTTACATATATCAGTACCGGAGGGCCATAATGATGGAATTGAGACATCT
CAAGTATTTTTTGGCGATCGCAGAGGCCGGA
>P.wly78_GM000263|P.wly78_GM000263
TTTTGGGCGGAAAGGAGCGCTATAGGCGCTTTTTTGTCTTGAATAAGATTTAAAAATGGCCATGAAAGCATACTGGACAC
TGAATTTCCTTTTAAGATAAAAGAAGGAAATTTAAGGGTGTGTGTAGAATATACAAAAAACCAGACATTTAACAGATTTG
TAAGGTCAACAGGGACGGTTTGGTTATGGAAATACATAAATCGGCGATGTACCAAAGAGGGGGAAACTTTTTTGATCAGA
CGCTCTTTTTATTACCTGTGGGGGTCCCAGACGATCTCCAACGTAGCAGATATCATCTACATGTTGAGTGTAGTGGTATT
GGTGTTCAGCTCAAGTAATTCCTTAATGACG
>P.wly78_GM000264|P.wly78_GM000264
CATCAGTCCTTGAAACAATCGAAGCCAAAGCGGTTTACGCTTGGGGGATCGTCCGGTCGTATCGGTCATCATGCCACCTC
CTTCCATAGTTGATGTTCTCAGTATAGTCAATCCGAAAGCGTCTATTCATCAGATACACATACGTGTCTATTTTAAACAA
GATTAAATCTCCAAATTGCTTTAGCAGCTCATTCAGGTATCACTTATAATGCAAAAAGTGTGAAATTCCAATGTGTTTGG
TACAATAAATATAGCAAACTTGGCGTTTGCGTGTTACTGATATAAGGAAAGTCAACGTTTATGCTACCGGATTGCCGGAC
ACATACTTTGATCAGAAAGAAGGTTGGAATG
>P.wly78_GM000267|P.wly78_GM000267
TCTATAGCCATAAAGGTTTGCCCTTTGAGGTTGAATACGGCATGTAACACGGTCCCATCTTCCTGATGGAAAATGCTCAT
GATACCAGACGGCTTAAAGACAGAGGTATAATATTGCATGGCTTCTTCTGCTTGACCAGAGAACATGAAAAATGTTGTAA
TTTTTGGATTGGAATCATGCATGAGATCAACTCCCTAGACTGGATCGTAGATGGTAACATCTTTCCTCTTTTTTAATAGA
AATATTCAGCATTAGAGAATTGCTTTATGAAGACGTACACACGTGAAAGGAGAAAACAGGATGATGGACGCGACAGCAAG
ACTTATGGATATGTTCGGCTCAGGCAAGAAG
>P.wly78_GM000270|P.wly78_GM000270
CTTGAAGCTGGAGGGAGGGGAATCATCCCGTGAAGCAGTAGATCGAGGAATCCAGCTTGTTCAGGAGCTTATAGAGCGGG
CGGAAAAAACGGTTATCATTGTAACTCATGGAGCTTTACTATCTCTTCTCATTCGACATTACGATCCGCAGTTTGGGTTT
GAGGACTGGAAAAAGCTTTCGAATCCCGACGTGTATTTGCTAGAACTGAAAGAAGCAGAAGCCAAGATTCACAGAGTGTG
GGGTTGAAATAAATAAAGCACGTTCACATAAGTGCAGAATGGAATCGAAAGGGGAGGCGCATGTTGAAGGCAAACCGTTT
TTTAGAATTAGAAAAGGCGTTGTTTCGAGCT
>P.wly78_GM000271|P.wly78_GM000271
TAGAATAGCCTCATGTAAAAGTGAGAGTTGCCCGGGGTAAGCCGTATCAACTAAAATCATGTTATCTTCGTCCCACACTA
AAGTCGGGTGAATACTCTCTATACTTCCCATAATGTTAGCAGAAACCTGGAGCATGTGTATTCCCTTGTCTAATTGCATC
GAATCCCTCCCATAAGAGTTGATGTAATACAAAGGAATCGTATCATTAAACATAAATATGTAAACCTATACTATATCATA
AAAATAATTATTTGTAAATATGTAGAATTTTAAATTTGTGTGACAGTTAGGAGTGATGACGTGAAGAGAATTTATTTTGT
CAGACATGCCCAAGCAACAGGACAGGAACCA
>P.wly78_GM000273|P.wly78_GM000273
AAACATGATCATCAAAGAAATTGCTGGAAAAGTATACTATAAAAAATCTGTTTTTAAGAGATAAAACACTTAAATCCGCA
ATTTGTTAGAGCACCTCCAAGTTACATGAAAATTATTGTAACAGATATGTAGTTATGAACTGATAGCTCCTTGACATCCT
GGAAAGGCATTCACTATAATTCAGATAGAAATCGCTTCCACTCTTCTTTCTATTCATTTTGTGGAACCGGTTCCTTGAAA
GATGTAGTTAAGTCCTATTTACTGTTTATGAATGTAATCTCTAAATAAGGTGGCATCGTTATGTTTAAATGGTTGAAAAA
GAAGGCGGCTCCTCGTATTGAAGAATTCGAA
>P.wly78_GM000274|P.wly78_GM000274
AGAGGCTTGCCCACATTTGGGGCAAGCGCAGACTCAGACAGGGAGCCGTATAGTGGTTGGCCTATGGACTGCGGGTCGGA
TTGCGATTGGGGCTGCCAGGCAAACCATAACGTCCCTGCGAGGAGACCGAGGGCTAGTGTAGACAATAAAACGATTTTAG
TGCGTGCTGGGGTCATACAATGGATACCTCCCGTTGACAAGCATCTACAGCATGTATATGTTTGCTTTCAGGAGATTATT
AGTTAAAATATTTATAGTGTAGAATGAGTGTGAAGACGGAAAATGGAGGTCTAGTGACGCATGAGTGAAAATCAGCCGGA
CGGCAAAAAACAGATTGCACTGAACATTGTC
>P.wly78_GM000279|P.wly78_GM000279
GACAGGCTGGACCCGGCGGGACGTCAGGAAGTCAATGAAGCTTTGGCAGAAGACTTATTTTATGCACTGGGTACAGAGCC
CACAATCACTGTAGGGAGTGGCGTTGTGATCTATGAGCCGGAGCAGCATCGTATCTATGTACTGATTGGGGACGAGGAGC
TGACGTCAGTCCCTTTGATTTGAGGTCCGTCTTATGGATTTATCAACGGGGCCGTGGTAATATGTACACCAATATATCGT
AGTTTTGGCCGTATTTAAGCGGTCGAAAGGCTTCCGTATAAACGGGGAGGAGTTCGTAACATGCCTTTTACACAAGAAGA
GATTGAAGCACATCTGGAGAAACTGGAGGGC
>P.wly78_GM000280|P.wly78_GM000280
ATACTCGCTGCCGTTCCGACGAAAATAATCATGTAAGCAGCGGGATTATTGACCAGATTGACGACCGGAGCGCCTTTTAA
GATCATCCCGACGACCAGTGACAAAATCCCGAGCACAAGTCCAATAATGGTTGAAATTTGCATGATACACCTCATCCATG
AGAATAGATTTTGAATCCTTTCATGCCGCCGGGGTCGTCCTTGCCCCAAGCGCGTCATTACAAGACGGATTATAGTATTT
ATCGACAAAACTCTCTTTTTTGTTAAGTGCGAATTTCCGGTATAATAAGGTGATTATGTATTGAATGGCGGAACCATTGG
AGGAAATGGCATGGGAGTAAAGCATGGACGT
>P.wly78_GM000283|P.wly78_GM000283
ACGATTCATTTGTTCTTGGAGGGAGAAAACGTTAAAATCTTCATACGGGACCAGGGAGCGGGTATTCCCGCAGAAATGCT
GTCCAAGTTGGGAGAACCTTTTTTCACAAACAAAGAAACAGGTACAGGACTAGGACTTATGGTCAGCCAGCGTATTATAC
AGAGTCATAAAGGCACACTGGATATTGAAAGCACAGAGGGAGAGGGAACGACAGCCCTGGTGCAGCTTCCGATTGCCAAG
CCGGAGTAACGGGCTGGGGCGCAGGAGGAAGTGTGTTAGTAGAAATGGAGGGTACACAGGTTGCGCATTAACAAGTTTAT
CAGCGAAACCGGTTTTTGCTCGCGCCGGGAG
>P.wly78_GM000284|P.wly78_GM000284
GGATGATTATCTTTTATATTGTAGGCAAATCCTCGTCTATTGACAATACTGTACACAAGGTGTGTATTTATGTATATCCG
GTAAATGTAAATGCTGGTATCACAGGCGCTATTACGGTATCATTGAGTTAGCAATTCCCAGTAATCGCCAGCATGCGGCA
AGAGGTGAGAAATCAGTGTGTCGATAAAAATCAGAATAACGATCATTTTGTCGGGGTCCGTCCTGTTTATCCTTTTATTA
AACATCGCACTTAATTATTACACGACCCATGAAAACCTAAGAAGTGACAGTGAAACTAAAATGGTTCTGACGGCTAAAAT
TATCGGAGGAGCTATCGAACAAACCCAACAT
>P.wly78_GM000285|P.wly78_GM000285
ACCTAAGTGCTCACTGGCCTGACGAATGGCGACCATCTCTGCATGTGCGGTTGGGTCAGCATCCGTCTCGCGCAAATTGT
AGCCGCGACCGATGATTTCATTATCTTTTACGATGACAGCCCCGATAGGGACTTCACCTAACGTTTCTGCCTTATACGCT
TCCTGAATGGCTTCTTTCATCCAATAGGCGTGATCCATGGTGGTCACTGGGAAAATGCTCCTTTCAAAACGCGGAATTAT
CCAACGAACAAATATTCCGTTGTTAACATGATGTGAATAAAATTGTGGATAACAAGGTACTTGTCCACAGGTTTATCCAC
AGTTTATAATAAAATCTGTGTATTTGTGGAC
>P.wly78_GM000288|P.wly78_GM000288
CCGTTATCTGGTTCCAAGAAGGTGAAACAGCGGAATCACGTGGATCATCATAACAGAGAAGGTTCATAAGCAGGAAGACC
TTTCTCCTAAAAATATATTGCATCGATAGTACACCCTGGTTAGGAGAACCAGGGTGTCTTTGTGCTTATTGTAAGAAAAT
TTTCCAATAAGTGTTTCGCTGTTTGAGAATATGAGTTAAAATAGGAGGTGTGTATTTTTTTGTTAGCATAAAAAAGGGGT
TAATTACGAGAGGAGAGAATCTACACAATGAGTAAAAAGTTATCCGTCTTGGTACTCACTATGGTGTTGCTTTTGACGGT
AGCCCTGGTAGGTTGTAGCAAGAAGTTAGAA
>P.wly78_GM000289|P.wly78_GM000289
CCCAGACATTACAGTCATTGACGCATTCGTAGTATGAAGGAATGAGGAGGAAGGCTACATGACAAAAGCCAAAAACGGAC
TGGATAAAAACCTGTCTAACATTGTTGATGATTTGGAGCAACGTCCAGTGAATAGTCATCAGGCACAGCAAGTGCAGCAG
GATCGTAATGATCGCCGTCATCAGGATTCACTAAACCACGATAAAACAGAAGATCTACACCATCTATAGTCCTATTTTTA
ATGGTAATAAACGGATTTGTTGATGTACCACAAATATAGACTGAGAATGGAGATGCATAAATGGGCAAGCCTAAAGCCAT
TCCTGTCCCTGAAGCACAGGATTCTGGTGGA
>P.wly78_GM000290|P.wly78_GM000290
TTTGAATTCAGGGGATAAATCGCAGGTACAGGCAGATGAAGCTGACAACCGGGCAATACGAATCCACATCGAGGTAGAAG
GCCGACAAATGTACTCCTTTGATTTTGCATGTACTTATGTAGATTCCCGGGAAGTGCAGGTTAGCTTAGTCGATGTAGAG
CGGGATGGACAGTCTGTAGATGAACGAACAGATATCATTCAACAGCTGGTGTCTGATTATACTCGGCATATTCACCAATG
TGCCCAGACATTACAGTCATTGACGCATTCGTAGTATGAAGGAATGAGGAGGAAGGCTACATGACAAAAGCCAAAAACGG
ACTGGATAAAAACCTGTCTAACATTGTTGAT
>P.wly78_GM000291|P.wly78_GM000291
GTGGTAAAATAATTTTGTTGCGCCTGAGTATGTTTAAAAGGGAAGCAGCTTTATCCATTTACCACCTGGAGAGGTACCGA
AGCGGTCATAACGGGGCGGTCTTGAAAACCGTTAGAGTGCAAGCTCACATGGGTTCGAATCCCATCCTCTCCGCCATATT
CTAAATAAACCAAGCCATTCAAATACGATAGCTGGTACATTGGCCTTTAGATGCTAATGATCAGGAATCGTGGAGAATGG
TTTTTTTGTTGTATAAAAAGCTCGGTTTTTTCACACGTTATCAGATATGGAGGTGCTGGCATGAATCGAGAAATGACAGT
AGATCAGCAAAAGCTGGTAGAGGCCTGGCAG
>P.wly78_GM000292|P.wly78_GM000292
TACAGTATCGCGTAATGCATTTGGTCGCCAAAGAGAGAGCTTTGAAACAGACTTGAACATTAAAGGGATTGAGGAACCGG
TTCGTGCCGTATTTATACGCGCACCATTAATACAGTCTGTTGGAACGGGAGTAGATGTGCTGTCTGAGTATAACGGCGAG
ATCGTGGCAGCCCGTCAGGGTCATTTGCTGGCTTCATCCTTCCATCCGGAGTTAACAGACGATTACCGGTTACATCAATA
TTTTGTGGATATGGTCCGCGAATAGTGAAAGTCAGGTTTGTAGTGTAGGAGGGATTACCTGTGTTAGATATAAAGATTTT
ACGTAATGAGCTTGGTAGGGTTGAGAAAGCT
>P.wly78_GM000293|P.wly78_GM000293
CATATGAACTGCTGTTAGAAGTGCATGAGCTTGGCAAGCTGCCAGTGGTTAACTTTGCAGCGGGTGGTGTAGCAACACCT
GCTGATGCCGCGTTAATGATGCATTTAGGCGCTGATGGCGTCTTTGTAGGTTCTGGTATTTTCAAGTCGGATAGCCCTGA
GAAGTTTGCACGGGCAATCGTGGAAGCGACCACTCATTATACGGATTACAAGCTGATCGCAGAAGTCTCCAAGAATTTGG
GGACTCCTATGAAAGGCATTGAAATTTCCAAACTGGCACCGCATGAGCGCATGCAGGATCGTGGTTGGTAAGAAAGAAGG
GACCGGCATGAAAATAGGTGTATTGTCGCTG
>P.wly78_GM000294|P.wly78_GM000294
AACCATTACGTACACGTACAAGACAGACGGTGTGGATAAAGGGCAGACGAAAACCGTTGATCTGGTTACTACGACAGCAG
TAGAAGAGGGCGGCTGGTTCCGAATGCTTTTCCGGGCAATCGGTGATTTCTTCGGAGATCTGTTCCAAGGAATTAAGAAT
CTCTTCTAAATAAGCAAAGCTAAGCGACCTACCTTGTTTTTCATTACTTATTTTGCAGCTTGAAATGATTGTGTATTTGG
CATTGGTGCGGTAAAATATTTAGTTAGAATCTAAACGTAACCCTTACAGGAGGCAACGACATGGAAACGGGAACTTCGCG
TGTAAAAAGAGGTATGGCAGAGATGCAAAAA
>P.wly78_GM000295|P.wly78_GM000295
TATTTCGCTCTGCCTGTCTTTTTTTAGAGATACCCCTGTGATAGAATAGACAAGTGTCCGCCTTTATGACGAAATTATTG
ACGAATTAGGGCACGTAGGTCTTTTGGACGATTCCTACCAGTAAAGAAGATTCGAGCAGAAAATGCTCATGACAGGATAC
AACTAAGAAAACGAAATAAAACGAAATGGAACTGGATTTTAACACTAAAACATTAATTACATTGGCCAAGTAGAGGCTGT
AACCACCGTCTCGTTGTACATAACGGATCGGGTTGAGGTACGAGAGGAGTTTGTATTCATTTGAAAGCGAACAATTTAAA
GCAAAATACAAAACGCAGCATGATTAAAAAG
>P.wly78_GM000296|P.wly78_GM000296
TTTGGTATATTAGGGTACAAACCACTTGTATAATTGCTTCTATGCTGCGCATTCAAAGAAGAGATACGCTCTTGTGAATA
GCTATTACTCTTAAAAACGCTTTTTTTTAAAGGTTGTCCTCCGTAGGAGTACAGTTGTTTGTACAGGGAAATACTAAAGG
TTAGGGCTATTGTTGAAGGCTTGACACCCCTATACCGCTTTGCTAAGATTGCAATAATATATTTTCAGAGAGCCTTGATT
TGTCCATGTCGGACAGACAACAAGACCAATACAGACTAAACAATTTGAAGGAGGATCATCTTGGTGTGGGAAGATAAATT
CGGTAAGGAAGGCCTTACCTTTGACGATGTT
>P.wly78_GM000297|P.wly78_GM000297
CCGGGATGGACGTACCGCTGGTGTACCAGTTGTTCCGCCAGGAGCACCGCTGGGTAGCTATGTACGGAAGGGATAAGCGC
TGAAAGCATCTAAGCGTGAAGCCCCCCTCAAGATGAGATTTCCCAATTAGTAAGACCCCTTGAAGACGACGAGGTAGATA
GGTTGGGGGTGGAAGTGCAGTAATGCATGGAGCTGACCAATACTAATCGGTCGAGGGCTTATCCTAAAATAAAACGCAAT
GAGTTTCGGATCCAGTTTTCAGGGTGTAAGTTTTGTATTGTATAAGCACAAGTGGCTTATATGGAACAAGCGAACACACA
GCATTTGGCGATGCTGATTCCTGAAAAAGAA
>P.wly78_GM000298|P.wly78_GM000298
AGAGATCCGGTGAAATTTTAATACCTGTGAAGATGCAGGTTACCCGCGACAAGACGGAAAGACCCCATGGAGCTTTACTG
CAGCTTGATATTGAATTTGGGTACGATCTGTACAGGATAGGTGGGAGCCGTCGAACTTTGAGCGCCAGCTTGAAGGGAGG
CATCCTTGGGATACCACCCTGATCGTATCTAGGTTCTAACTTGGTACCGTAAACCGGTGCGAGGACAGTGTCAGGTGGGC
AGTTTGACTGGGGCGGTCGCCTCCTAAAGAGTAACGGAGGCGCCCCAAGGTTCCCTCAGAATGGTTGGAAATCATTCGAA
GAGTGCAAAGGCAGAAGGGAGCTTGACTGCG
>P.wly78_GM000299|P.wly78_GM000299
GAGCGCTGGACTGCATTCAAGTGAGAATGCCGGTATGAGTAACGAAAAGATCTGTGAGAATCAGATCCGCCGAAAGCCTA
AGGGTTCCTGAGGAAGGTTCGTCCGCTCAGGGTAAGTCGGGACCTAAGGCGAGGCCGATAGGCGTAGTCGAAGGACAACA
GGTCGAAATTCCTGTACCACCGTAATCCGTTATGAGCGATGGGGTGACGCAGTAGGGTAGTGACGCGGACTGATGGATGT
CCGTCTAAGCAGTGAGGCTGGTGTGTAGGCAAATCCGCACATCGTTAAGGCTGGGCTGTGATGGGGAGCGAAAATTGTAG
TAGCGAAGGTCATGATCTCAGACTGCCAAGA
>P.wly78_GM000300|P.wly78_GM000300
TGAAACTCAAAGGAATTGACGGGGACCCGCACAAGCAGTGGAGTATGTGGTTTAATTCGAAGCAACGCGAAGAACCTTAC
CAGGTCTTGACATCCCTCTGACCGGTCTAGAGATAGACCTTTCCTTCGGGACAGAGGAGACAGGTGGTGCATGGTTGTCG
TCAGCTCGTGTCGTGAGATGTTGGGTTAAGTCCCGCAACGAGCGCAACCCTTATGCTTAGTTGCCAGCAGGTCAAGCTGG
GCACTCTAAGCAGACTGCCGGTGACAAACCGGAGGAAGGTGGGGATGACGTCAAATCATCATGCCCCTTATGACCTGGGC
TACACACGTACTACAATGGCCGGTACAACGG
>P.wly78_GM000301|P.wly78_GM000301
TTGCTTCTAACTAACCTAGCGGCGGACGGGTGAGTAACACGTAGGCAACCTGCCCACAAGACAGGGATAACTACCGGAAA
CGGTAGCTAATACCAGATACATCCTTTTCCTGCATGGGCGAAGGAGGAAAGACGGAGCAATCTGTCACTTGTGGATGGGC
CTGCGGCGCATTAGCTGGTTGGTGGGGTAAAGGCCTACCAAGGCGACGATGCGTAGCCGACCTGAGAGGGTGATCGGCCA
CACTGGGACTGAGACACGGCCCAGACTCCTACGGGAGGCAGCAGTAGGGAATCTTCCGCAATGGGCGAAAGCCTGACGGA
GCAACGCCGCGTGAGTGATGAAGGTTTTCGG
>P.wly78_GM000303|P.wly78_GM000303
TTCGTGGCGGTTGATAAAAAAGGGATTTCATACCTGACCAATCTCAATGGGATTCGGTTCCATAGCTTGGCGAAGCCTGG
GGACCGAATTGATCTCTACTTTGAAGTGATCAAGCGTCGACGGGGCTATATTCTGGGAAGCGGTCGTGCTTCCGTAGGGG
ATCGATTGGTAGTTGAGGCGGAAGAAATTGTTTCACTGGATCAATGACGGTGTGGAAGCGCACGTTAAACTTTCCTTTTG
TCCTCCTGACTGCCAGGTGCAGCGGGAGGATATTCACATCATGGAATAGGAGTGAATGAGATGAATGACATGCAGTTATA
TGATTTAACAAATGCGCAGAAGCGTATATGG
>P.wly78_GM000304|P.wly78_GM000304
CGAGTACGCCATTTAATGATCGTATGGAGATTAATGCTATTCAAAAAGTGTTCGGGGAGCATGCCCCCCGTTTGGCGATA
TCGTCTATTAAATCCATGACTGGCCATTTAATGGGCGGTGCAGGGGCAGTCGAATTAATTGCGACTGTGCAGAGCATGAT
TCACAGCAAAATACCACCGACACTCAATTGTGACAATCCGGAAGCTCCTGAATTGAACTTTGTGCCGCATGTATATCAGG
AACGCGAGGTCCGCGTAGCGATTAGCAATTCATTTGGTTTCGGAGGGCACAACGTCTGCCTTGCTGTTCGCAAGTGGGAA
GGGGAATAAGCCTGTGAGCGAAGAGCTAATC
>P.wly78_GM000305|P.wly78_GM000305
GTTGCAGAATCAGATGAATTATAAGCATCTCACAGGGCAGTCCCTCCCGTTTGTTTCTGAGGCGGCCAAGACAGGAATTC
AAATTCCCCAGTATGAGTTTGTAGAGAGCCTCGCAATTCGGAGTAAGGGAGAGGCACGGGAGCAGCTTCAGCTTGCTTGG
CAAAAGTATCAGGAGAACAAGCTTGTGGTCGTCGAGGTATATGCTGATCTTGCGGATGTGCATGAAAAAATCAGCCATGT
GTATGGCGACTTTCCTCTCTACGAGCAACAGGCTTCCAAGAATTAATTTCAACGAAGGACGTGGATACAGTGAGAAGACG
TGTTGTAGTGACTGGACAGGGAGTCGTAACG
>P.wly78_GM000306|P.wly78_GM000306
CTTCAATGTAGTTAGCTACCAAAACGACGAGCAACTGATCAAGCGTATCTCCTCCAGTTATTTCAGTGAACGTGCAATGG
GTTGCAGCTTATACGGATCGGAGCACCTGACTGACGTTCTACGAAAGAAGCACACATTGACCATTAATCAGACGCTTGAG
GATGTGGATCAAGGCAATAAGCCTTTTGGTGGCTACGGCACGATGTCGAACTATATTTTTTACGATTTCAAGCTCATTTC
GAAGCCGATCTTGATTTCAGAAATTGTCGCAGAATATTTGTCGGAAAAGAGGAGTTTGGTATGACTGCGAGCTTTTTTCC
CTGGGATGCCATCATTGGCTACTTAAAATCG
>P.wly78_GM000307|P.wly78_GM000307
TTCTCTAGGTTACCGATCCTGCGTGATCACCTTGGAGGATGAGGCTAAAGGGACATTACTTGTTGCCTTCATCGAAGGCG
AATCCTTGCAAGCCTTGTCTGTACTCCGCAAAGAAATAAATCGTGTGCTCCCTTCATACATGTTTCCCGATCTTTTGCTT
CCGCTCGACCACTTTCCTTTAAATCGCAATGGAAAAGTGGATCGTTTGGAGATGGAGCGTATTGCCCTGGGAAAAGTTGC
TTCTCGCAAAGTATAGCAAGATATTTACCAAAACCGCATATAGGAAAGGGAGAATGTGCCATGAATATAAATCCAGAATT
GGCAGAAAACACACTGTTTTTGGAAAGGCAT
>P.wly78_GM000308|P.wly78_GM000308
GCGAAGGCTTCACTGGAAGCCAGCATGCGCTATCTGTCGAATGATCTGGGCACATATGGCATTCGTGTAAATGCGATTTC
CGCTGGTCCGATACGGACTTTGGCTGCCTATGGCATTAAGGATTTTAACACAATGCTCAAACATATTGAAGAAACTACGC
CCTTACGCAAGACGGTTGATACGTCTGAAGTCGGAGATACGGCGTTATTCCTATTTTCCCATTTATCGAGAGGCATTACG
GGTGAAGTTATCCATGTAGATGCTGGATACCATATTACGGGGATGTAAGGAGGGAACGTTGTGCTTATTACGCATACGGA
TTGCCGGATTATCTCATCTGAAGGAATTATG
>P.wly78_GM000309|P.wly78_GM000309
TGTTTAACTTACTTTGACAGTCACCTTATTTTCGCCTCGCTATCTTTTTTCACACACATGTATCCCTTTCGATTTGAACA
CAGACCAACAGAAGCAACACAATTATTTTTTGTGAGATGACAGACAGCATACATGATGTGTTACACAAATTTTAAAATAA
ATTTTGTGATTTGCCTAAAACGTCGCCTATCTAAGTTTGGCAATTAACGCGATAATATTCCAGGAAAGATTACATATGTC
TATAAATGTAGACATACGCAATTAAGTTGTTATTTTGTTTAATAATGTAAAAAAAGAAAGGTGGTTTCTGTGGCAGTACT
ACTGAGCGGTAAGAACATTTTGATTATGGGC
>P.wly78_GM000310|P.wly78_GM000310
TGGATAGTGTATCTGTAAAAAAGATGTACCCGTGCTGATTAGCATAGGTACATCTTTTTTTCATTTCAGATCATCATCAT
TCTTTATGGGTAGCATATGATGTAAAATGCCCATTTTGAGAACGAGACGAAATAGTTTGAACAGATACTGTTTTTCATAG
AAAAAACGGCTATTTGTTTCCTTTTATGTAATTATAGACAAAATACTAGGAATATTATGTATAATATTGTATGATAGTGG
GCATGAAAGGGGGATAGTTGAGGTGAATACCAATTTCTAATTTGAAAGGAATCGTCCATTATGTATTTATTTATTATTAG
TGCTGAGGTTTTGTTTTGGGTTTTTGTTGTT
>P.wly78_GM000311|P.wly78_GM000311
GCCAACGTTTTGAAGCTCAATTGCTGGAACGTGAGCACGGTAACGATGAGGCTCATGAAATGGATGATGACTTTATCCGC
GCCTTGGAATACGGTATGCCGCCAACAGGCGGATTGGGCATCGGCATCGATCGTTTGGTCATGTTGCTGACAGATGCGCC
TTCCATTCGCGATGTGCTGCTTTTCCCGCATATGCGTAACCGTACAGTAGAATAACATAACATTATGAATATAGAGGATC
AGCCGGGTTTCCCGTGTCTTGTTCCTCTTTTTCATAAGAACGGATGGAGAGAATACTCTAATGAAACGCAGCGTCAAGCT
TAGTCGGTTCGCATCGCCTCCTTTTATATTG
>P.wly78_GM000312|P.wly78_GM000312
AGATTTGGAATTCGGAGATATTACAGAGTATGCTATCGTAGGTTCTGCCGAATCTGACCCGCTACAGAACAAGATTTCGA
ATGAAAGTCCGGTTGGCAAGGCAATTCTCGGTAAGAAAAAGGGAACTGTTGTGGATGTCACCGTTCCAGCAGGCGTTATT
CAATATAAAATCGTGGATATCAAGAAATAAGACACGGACTTTGGAATTTAATGTAAAAGCTTCCTTGTGGAAGCTTTTTT
TCTCTACACCCGGACGGACCCCGGCCCGTCTATTCATATTGAAGGAGCTGATTTAGCACCATGTCGGATGAAACTACTAA
CCAGGAAACACAAGAAAACCGCGAGGAATTA
>P.wly78_GM000313|P.wly78_GM000313
GCGACGATATGGTACGTATTTTGGATCAATTTGTATCTCAATTGCACATGGTAGAAAACGATGAGCCTTCTACAAGCGCT
GCATCTCCTGCTGCTGTTGCGCAATAAGGAAGCTGTTCCGGCCTGCGCACGCGATTGACTTTTCTAATTGCTTGCCCTAT
AATCGTTCAGTATAAAATCTTGATGTATGCTACAAATTGTGTGCAGCTCTCAAGACAACAGCAGGAAATGTTCTCATTCC
CTCAGAGTGGCATATTATGTTTTGAAAGCGTGCATTCCGATGCACTTTTAAACTTTTCCCATGACAGGAGAATCGGTTAA
GATGAGCGATAAAGAAGTCATTCTGACACAG
>P.wly78_GM000314|P.wly78_GM000314
ACAGTATCGTGCATACTGCATTGAATTCTGTGGATGGAAAGGACGGCATACAGCTTTGGAAAACATGCAGCTGGCGCAAC
GACTCCGCGCCTTTCGGAAACTAAAAGGGTTCACACAGCAGGAGTTGGCAGAGCGTACCGGTATATCTTTGACTGTATTA
GGTGCTGTGGAGCGAGGCAATCGTACAATAGACTTAGACATGCTGAACATTATCGCCCAAACGCTAGGAATTGAAGTCCG
GGAACTGACGGAATGACGATAAATAATGATACAAAAGAAAGAATAAAGGGGTGAACAGATATGTTGAAAATCGGCGGTAT
TGAAATGAAAAACCAAGTCGTTCTGGCTCCG
>P.wly78_GM000315|P.wly78_GM000315
GAGAGTAAGACATATTCCTAATGGTCCACGAACCATTGATCTGGACTTGTTATGGATGGGAGCGGCACAACTGGCTACAC
CGGATTTGGAGCTTCCTCACCCTCGCATGTTGGAGCGTGCTTTTGTGCTGGTTCCCTTGGCTGACATCGTTCCGAACCAA
GATCCGTCCGGTCTGTACAGTATCGTGCATACTGCATTGAATTCTGTGGATGGAAAGGACGGCATACAGCTTTGGAAAAC
ATGCAGCTGGCGCAACGACTCCGCGCCTTTCGGAAACTAAAAGGGTTCACACAGCAGGAGTTGGCAGAGCGTACCGGTAT
ATCTTTGACTGTATTAGGTGCTGTGGAGCGA
>P.wly78_GM000316|P.wly78_GM000316
GGACAACGTTACTATATTGATTTGGAACTGGAGCTTGATCTGCATGAAGCGGGTGAGCAGGATGCTTTGGACAAAACGGT
TAATTACGCAGAGGTGCATTACACCGTTAAAGATATTGTAGAAAAGGAGTCTTACCAATTGATTGAAGCTTTGGGCGAAC
GTATTGCATCTTCCCTACTGGACACTTATACTAGTGTCAATGCACTGACTGTCAAAGTCACGAAGCCGCATCCGCCATTT
GATATTCATTTTCAAGGCGTGACGGTTGAGCTTTATCGCGCAAGAAAGTAGGAACGATACATGAATGCACATTCGACCTC
TGAGGCATCAGAGGCTTATATTGCTTTAGGG
>P.wly78_GM000317|P.wly78_GM000317
CTCCGGATTCAAATCCTTCATTCCGCTACAACGCACCATAAAGTCACTGTATTTTTTAGAGAGAAATTAATGTAAGAAGA
ACGGAAAAAATAGTAGAACGAAAACGAAGTGGACGGAATGGTGCTGTACAAGCGAAGCGGTCGCCTTTGTGCCAGGATTC
CAACCATTTTATCCTAATATAAGGAAATCTGGGTACAACAGCGATGGGAAGTACCATCCGACCGCGTAGTGGTGCCGCGT
GTACACCTTTAGTTGAGCTTATTTAGAAAAATCTAATAAATAACAGGGGGCCTACCCACAATGGATAAAATGAAATTGCA
TCGTATGGAATATTACGGATATCATGGCGTT
>P.wly78_GM000318|P.wly78_GM000318
AGGGATTCTGCCAGGCATTACGCGTGAATTCATTTTGGAGCTGGCGCATCTGCGAGACATTCCTTGTGAGCAGGGCCTGT
ACCGCTGGGACGAGTTGAAACAGGCTGATGAAATTTTTATGACCAACTCTATACAAGAAATACGGCCCGTGGATTTGTTG
TTGGAGCCGGGAGGAACAACGAATCATTTTTCGGTTCCCTTGACGCAGCCCAGGTCCATAACAGCTTTGCTGTTGCACGA
TTATAGACAGAAAGCAGGGATCAAGTGAACATACCGACCCTTTATCAACGTAGTTACCGAATGGGGGATGCCGAGCTTAC
ACTCGGACATTCCACACAGATCATGGGTATA
>P.wly78_GM000319|P.wly78_GM000319
ATCCGGGCTGAACGACTCATGCACGGTAAAACCTCACCGATTCTTCATCACAATACGTCAGTATTTGAAGGCCTGCCTTC
TCCGTTCACAGCAACCCGGTATCACTCATTGCTGGTAGAGCGCGAGAGTCTACCTGAGTGTCTAGAGATTACCGCTGAAA
CCGCAGAAGGGGAAATTATGGGTTTGCGGCATAAAGAATTTGCCGTAGAAGGAGTTCAGTTCCATCCAGAATCCATTATT
ACGGATTACGGGCATCAGCTGTTACGCAATTTCCTAAAACGCAAGGTAGGCGTTTGATTCATGAAATATATCGGAGTCAA
CGGCGTCCTCACGGAAGCCGCAAAAGCCGTG
>P.wly78_GM000320|P.wly78_GM000320
CAAGGTGCGCACGATGGAAATCATCGAAGAATTAGAGCCTGTCCGGCGGGGGCCTTATACTGGGTCCCTTGGATGGATTG
ACTATAACGGTAATATGGAATTAAATATTATAATAAGAACACTAGCTGTTAAAGGCAGCACTGCCTATTTACAGACAGGT
GCGGGGATCGTCATTGATTCAGACCCGTACAGGGAATATCGGGAATGTCGGAACAAGGCCAAAGCTGTCATGAAGGCGGT
ACAATGTGGTGAAGAAGAAGCCGCTTTGAGCAGAAGCGGTATCACAGGAGGGTGAGTCGTATGATTTTGGTGATTGATAA
TTATGATTCGTTTACGTACAATCTTGTTCAG
>P.wly78_GM000321|P.wly78_GM000321
GCACGTAGAGTGGCCAAGGAAGAGGGCATTTTGTCCGGTATTTCATCTGGCGCGGCTGTCCATGCGGCTTTGAAACTTGC
TAAGCAATTGGGCAAGGGTAAACGGATCGTTGTCATTATTCCAAGTAATGGAGAACGTTACCTGAGTACACCACTGTACA
ATTTCGAGCTGTAATTATGTCGTAATTGTGTATACTATACGTAAGGATTCCCTCATTTCCCTGTTGCAGGGGAGTGGGGG
TTTCTTTTTAAGGAGAGAATGTAGACTTATTGAAAAGTTGGGAAGGGGAAGCACACACGGATGAAATCGACAGCTAGAGT
GACGGAGGCGCAGTGGCAGGTTTGGCAGGAG
>P.wly78_GM000322|P.wly78_GM000322
GCGTGATAAGTATGGAGCGCGTATTTTATCTGAAAAGAATGCATCCTCCGCTTCTCTGTAACGTAGTGAAAGAATATTGG
TTTGAAGGAAGCGCGATGCTGATAACGCGGGTTGACAGCATCGCAGCTTACTCACTTGTATTGACATTGGAATTGAAGAT
TGTTATGATTAGCGTATAAAACCCACTATTTTTATCGGAAATTAAATGAACGGTACAAAATTAAATTGATTGACTAAGAA
TGATCTACAATATGATTTCGCATTTTTTAATATATCATCTACAGTCAGGGAGGAATTATCATGGCTAAAGTTGTTAATAA
CATCACCGAACTTATCGGGGAAACCCCCCTT
>P.wly78_GM000323|P.wly78_GM000323
TGGGATGGGTGGATGAATATGATCCATTTCAACCGGAGGCGATTATGAAGGCGGCGAGAGAGCTAAGCTCTGGGGATGTT
GCGGGTCCAATCTCTGTTAACGATGGCTATGCTGTCATTTATGTACAGGATGTCCGGTTGAAGAATTCTCCGGATAAGCA
GCAGATCCGGCAGCAAATTCGTCGATCTCTTGCGCTTGCACAAGCCGCTCCTTTGGAAGAGGTTGAGAAGAGTCTGCGTG
ATAAGTATGGAGCGCGTATTTTATCTGAAAAGAATGCATCCTCCGCTTCTCTGTAACGTAGTGAAAGAATATTGGTTTGA
AGGAAGCGCGATGCTGATAACGCGGGTTGAC
>P.wly78_GM000324|P.wly78_GM000324
TCCGCCCGTTACCGCTTTGCTGGATCAAGGGTTGGAACTTGATGAAATGCTGCGCTGGATGTTGCCGGACGTTCGGATTC
TCGATGAATTGGATATCCATTTTCAATGTGAGTGTTCACGTGAGCGCGTGGAAAAAACATTGATCAGTTTGGGAGAAAGC
GAATTAGAGCAGTTAATTGAGGAAGAAGGACAGGCTGAGGTCGTATGTCACTTTTGTAATGAGGCTTATCAGTTTAATAA
AGATGAGCTGCAAAATCTGTTAGATCAAGCCAAAGCCTAACCGGATGGGCGGTGCAAGCGATGACTACACGGGAAAAGGG
ATTATGGACAGCTGTCATTATTCTGACCGTT
>P.wly78_GM000325|P.wly78_GM000325
AGAGACAGAGAGCATTCAGAAAGTGTTGCCGATGTTGACGCTCGAAGGATTACGTATCATTTACCAACGTAACGCTGAAT
AAAAAAGTGGATATAAGCTGCCGCTGCGTCCAACCGATGATCTTATCGGTTTGGATTAGCGGCGTTTTTCGTCTATACTG
AAATATGTTACGTTTTTGAACAATTCGCGTGATCTGTCGATGCAGGTTGTTTATATAGTAGGAAATTATGCTTCAATGAT
GAGCAATACTAACGAAAATAAGCAGCATAGCTGTCCTGGAGAATAGGGGAGGATATCAATATGGAAAATAAGCAGGATCG
ACTTATTCGTGGCACAGCCATGGATGGGAGG
>P.wly78_GM000326|P.wly78_GM000326
ACGATGACGATTGAAGTAGAGACGGAAAACATGAAACAAGTGCAGGAAGCCCTGGAAGCTGGGGCGGATATCATTATGCT
GGATAACATGTCTGCCCCAGATATGAAGGAAGCCGTTCGGTTCATTCGGGAACGGGCACCACATGTCAAAACAGAAGCCT
CGGGCAATGTATCGCTGGATACAGTGCGTGAGATGGCTGAGAGTGGCGTAGATGTGATTTCTGTAGGCAGGCTGACATAC
TCTTTTCATAGTCTGGATATCAGCCTTGACCTTAACGCAAAGAAAGATAGGTGACACCCATTGATTCTTGTAGTGGATGT
AGGTAATACCAATATTGTTCTGGGGATGTAC
>P.wly78_GM000327|P.wly78_GM000327
TTAAGCTGCAAGAAGCAATGGTTCGTTATGCTGGAGTTCGTCGGCACGGCGAGGGGCTGCAAGCAGCATTAGATGAGCTG
CAAGGGCAAATGCCTATTTTCGGGGCTGTGATCGCTAGCCGGGAAGAGATCGAATTTGCCAATTTGCTCACATGTGCTTT
ATTAGTAACAGATTGTGCGTTACTGCGTGAGGAGAGCCGGGGAGCGCATTATCGCGAGGATTTTCCTGAGACAGATGATA
GCGCCTGGCGAAAGCATGTCCAGCAGCGACGTGATCAAGGGATAACGGAGGAGTACGTTCATGACATCTAACAGCGAGCT
TTATGGAGAGTTTAGTGGATATCAGGAGGAA
>P.wly78_GM000328|P.wly78_GM000328
CAGAGGATGACAACAATTCGGGCAACTCCGGTGGTACTCCACCGACAACAACCTAATCATTCAATGGATAGTTGAATAAG
CTTATATGCAAGCTCCGGGGAACCAGGTATTATTGGTTTTCCGGAGCTTTTTAAATGGAAGATTATTGCTAACGTGATTT
GACAGACACCGGAACGTTGTGTACATTTATTGTTAAATAAACGGCTGTCGTCTTCTTAGCTTATAAAAGCCAACAGCTGC
TGCAATCGACTTTCTATTATTTTGAACATATACGTGAGCGCATACTGTAGAACCTATGGTGTGCGCTATTCTTCTGTGAA
ATCAGGTGAAGTCATGATTCCAAGATATCTA
>P.wly78_GM000329|P.wly78_GM000329
TGCTCAAGAATCGTAATGCCAATTCGGTATGTGTCGTAACCTTGTTCGACAAGCCTGCACGCCGGACGGTTAATCTTGAA
GCAGATTATACTGGATTTACGCTTCCAGATGCGTTTGTTGTCGGCTATGGTCTGGACTATGCCGAGCACTACCGGAACCT
CCCATACATAGGGATTTTGAAGCCGGAAATCTATACCAGCTAATCTCAGCCTCCAGTCCTAGGACTAAATAAGGCCCTTT
GTTGAGAAGGACTTACAGGCTATGGTAAAATAACTTAAGTGTCTCGAGAGGAGGTAGGGGATGAATCGGTTCATCCGGAA
TTCTGGTTTTTATTTGATTCTTTTTTTAGTT
>P.wly78_GM000330|P.wly78_GM000330
TGTACGCTCGCGATTACCTGGAGATACCATGTATGTAATGGGATTAAACGGAAGAAAAAAGGTTAAAGATATTTTTATTA
ATGAAAAAATACCTCCTTCAATGCGTTCCGTTATTCCCATCGTCTGCGACCACTCTGGAGCTATTCTCTGGATTCCGGGC
GTACGACGTTCTGTACATGCCGCGGTGCAAGAGCACACGTCTTCGGTTATATATATGTCATGGCAAAGACGAGAGAGTCC
GGGGCACCGGTAATTGCACAGGAACGGCTTTCATAGTATAAACTTAGGAGGTTTACACCGTTGCAAAATGATATTCAGGA
AATATTGATCAGCGAAGAAGAAATTCAGAGT
>P.wly78_GM000331|P.wly78_GM000331
TTGACGGTCATCATTCGCCGCAGCCGTGTATTACGCCCCTATGCCGAATGGCTACTGGGTGCAGTGCGTGGAGAATATTC
CGATACTCGTGCAGCGGCCCGATCTTGGTCACGTTTGGCTTCCGCACATGTCAGGCAATCGTCGGTCAAAAGAGGGAATC
CACGCTGGCTGGGATATGCTTTCACGGTATCGCTTTTGCTGCTTGCCGGAGCGCTCTGGATTGCGTTAAGGTAGCAGCAT
GACTTACATAAGATAACAGATGATCATCATTTTTACGGTAGGGAGAAAAGAGGGTCGGGAATGGGAACAACAAAACCGAC
CGGTGTTGTACAGGAAGTGCTCGCCTTGGCG
>P.wly78_GM000332|P.wly78_GM000332
AGCTGCCTGCTGTAGAGGACAGCATTCGCGATTTGCTGCTCAGCTTGCAGTCGAGAAGCGGACACAGCCGTCTATCGGTA
TTTCATTTTCCGGGCGGCAAAATGGGAGAAGACGCAGTCATGGATATCGGTTGGACCTCTGAGCTTAACCAGATCAAATC
GATATTTGGACGCTTGCGGATGAAAGGGGCGACGCCGACAGGTCCTGCCATTTTACAAGTGATTGATTATTACCGATATG
TTACACTAGGGGAACAGAAAGATCTGGAAGAATCCTATGGCAAAGGAGAAGGGATGCTCGGTGACTACGTCGTCTGATCC
CGTTCTTGCACCCGGAACGGTCATCAAGGGC
>P.wly78_GM000333|P.wly78_GM000333
TGCAGCTCCAGCCGGGTGATATTCTCATTATGATTACAGACGGTATATACGACTCACCGGGGTACGCGGTTAATAAGGAA
ATATGGATGAAACGCATGATTCAGGAGATTGAAAGCGAAGATCCTCAGCAGTTGGCCGACTGTTTGCTAGAACGGGTTAT
TCGATACCAACAAAATCAAATCTATGACGATATGACAGTAGTCGTTAGTAAAATAGATCACTTCCGCCCAGAATGGGCAA
CTCTCCATGTACCTGGCATGAGGTGGTTGGAACGTCCACGGACGGTGAGCTAATCCGACATTGCCCGGGAAATTCCTTAT
TCGCTTTTTAAAAATCCGCATCCTTCGTTTG
>P.wly78_GM000334|P.wly78_GM000334
GTCGTGAGGACATAATCGTCCGACAAACTCCAACGGTTTTCCGTCTATCTTCTGTGCAAATCGCTAGTCTTGGTCATAGT
GATGGACGACATAGAGAGGTCAAGCAAGGAGTTAAGAGACGCAACTTCCATCTGCTTCCATACGGGCGTAGCTTGATGTT
CAAGGTGATGCTCTGTCCTTTCGCGCAGAACGTTTTTTTGTCGGAAATTTCTTGGAATAAGACGTGAGGTTCTGACAAAC
TTTCTCAATCATTCCGGTTTAAGATGGGAACATCAAATTGATGAATGGGGTGCCTGACGCATGATGGAGAAATGGAACGT
GGTACATTTTCCGGGGTTAAAATCTAGAAAG
>P.wly78_GM000335|P.wly78_GM000335
CCAGGCGGAGGCGACCGTTTCGGCGGTGGAGGTTCAGGTCCAAGTCAAGGACGCGGTGGTGGTGGCGGTGGTTTCAACCG
CGATCGTGGAGGCCGTTCTTTCAAGCCTGCACCGGGTAAACCTTCATTTGAGGATAAAATGTCACGCTTCCTGAAAGATA
GTGAGGAACGCATTTCGTCGCTGAAAAAGAACACCGAAGGTAAACGCGGAGGACGCGGCGCGAAGCGTGTTTAATTCACT
TTGACAACCGTATCAACCATACACGGAAAACCGTACAGTCGAAAGACTGCTACGGTTTTTTTGCGTTCTACCGACAATAG
ATGCGACACGCAATGGCTGTGGGCGATAAAT
>P.wly78_GM000336|P.wly78_GM000336
GGCGGGCGCAGGCGAATCATGATTTGGTTGCTATCGCTTGCCGCCTTTGGTAGTTGGGCAATTTTTACCTTTTTTTCTCA
AGGCATGATTATGGCCGATCGAAATGAACAGCTCATCCAGAAGGAAAAGCAGAAGCAAGCTGCTACACAAACGGAACAAC
AGCTTCAAACCGAAGTGAATCGTCTCAAGGACCCTGAGTACATTGGCGAGATTGCCAGAAGCAAGTACGGTCTTTACAAA
CCGGAAGAGACGCCAATCATCGGAGATCAGAAATAGGAACATTATCGGGCCAATGCTTAGTTGACCTTGGTTCCGCCATT
TTGTATAATCAAATCACCACAGCGGGATTTT
>P.wly78_GM000337|P.wly78_GM000337
TTCCGGTGTTAGCGCTGTATCGGCTGTTACGCAAGCTAGTCGGATGGACATGGGCACTTATTGTGTTCCTGGGAAGGATG
CTGATATACATCCTGATGCCGGTTTGGAAGCCGATCCTATGGCTGATCGGTCCACTTAAAGCGCGCTGGAGGACTCCAGA
GTCGCTCGTAAAGCTGGGTATCAGACTGAAAAACACAGCGAAAAGATGGTTTGGAAGGAGGTAGTATCATGCGTAATTCG
TCTGTAGATCGCCATTCATCTTCTACGTCCAAGTCCAACGCGGGCGGGCGCAGGCGAATCATGATTTGGTTGCTATCGCT
TGCCGCCTTTGGTAGTTGGGCAATTTTTACC
>P.wly78_GM000338|P.wly78_GM000338
AGAAGGAGGGGTACATGCCATGATTGAACAAGGGAAGTCAAAGCACCATGATCTGCGCATGCAAAGCCGCAAGCAACTCG
ATATTTCAGGCGTCAGCAATGTGGAGAGCTTTGACAGTGAAGAATTTTTGCTTCAGACCGAGCTGGGCCATCTCACCATT
CGCGGACAACATTTACATATCAAAAACCTCAGCCTAGAAGAGGGACTGTTGTCCATTGAAGGTCTGATTACTTCCCTCGT
CTACCTGGAGCCCGGGGCCCCGGCTAAAAACGGAAAAAGCCTATTCGGCAAGATCTTCAAATGAACCCTTACACGCAATG
GCTGACGTTAACGTGGATGCTGGTGTCGGGC
>P.wly78_GM000339|P.wly78_GM000339
GAGTGCTGGTGAACGGACGCGAAGCCAAGCCGAGCAGTGCGGTCAAAGTAGGCGATGAAATTACCGTCCAGTTTGGCCAG
AAGCTGGTGACCGTGCGAGTGGAACGGCTCGCCGACACTACACGCAAGGACGAGGCTGCAAGTATGTACACGTTGGTAAA
GGAAGAGCCTATTGCCAGGGACAATGGTTTAAACTGGTAAGCAGACATCTGATTTTCTCACAACTGTACATGAAAGCATT
CCTTCATTATTTTATGAAGGAGTGCTTTTTTTCTTTAGATGACGAGTTTTCGTCCATCATATGCTGATTAACAGCAAAAG
CGGTTCTAAATCATACGGCCCCCTTCATAAG
>P.wly78_GM000340|P.wly78_GM000340
TTTTTGACATTTGGGAGGCTTTTATCTTATGAACAAGACAGATCTGATCAACAATATTTCCAGCAAAAGCGGTTTGAGCA
AACGTGACGTTGAAGCTGTATTGAATGGCGTTCTTGGTGAAATTACAGATGCACTCGCTAGCGGTGACAAAGTGCAACTG
ATCGGCTTTGGTACTTTCGAAACACGCAAGCGTTCCAGCCGTACAGGCCGCAATCCACAAACCGGTAACACGATTGAAAT
TCCAGAATCGACCGTTCCTGCTTTTAAAGCCGGTAATAAGCTTAAAGAAGCCGTTAACTAATGCGTCTTGATAAATTCTT
GAAAGTCTCGCGGCTGATTAAGCGGCGTACG
>P.wly78_GM000341|P.wly78_GM000341
TAAAATGAGACATATGCAGGGTTGAAAGAAGGCCCAGTTTGAGAGGACTTGCCAATGGGCAGAGTTTTGTAGTAGGATGT
TGGCTTGACTGGGGTCGAATAAAAAAACGCCTGTCATTGCAGGATTTTTACGGACAAGCCAGAATAACTTGTAGTAATTC
TGAAAATAACTGTAGCTTATAGTTAAGCGTGTTACAGTGACATTCAGAAGGGCTTCGGCCACAGTTGGACCTCACGTCTG
CTCCATCAATGGACATGTAGCGTGATGATTATTTTTTGACATTTGGGAGGCTTTTATCTTATGAACAAGACAGATCTGAT
CAACAATATTTCCAGCAAAAGCGGTTTGAGC
>P.wly78_GM000342|P.wly78_GM000342
CTGCTGGGTGTAGCCGCAGGCGCCGCAGTGTTCGTGATCGGCCTCGCACGCTTGAGGCTGATCACGGAAGCCGAGCTTGT
GGCGGTGCCCAAGCTCGGACGCCCGCTGGCAGCCGTGCTGCGCAGGCTACGTGTACTGGCTTAGCCAGGCATACGGCTTA
CGGCGTGAATCGGCACAGCCATTTTATGAGCCTATACCACTTTGTGGTATAGTAATGCCAAAGCAAAGGAAGCGGAGGCG
GGGTTAGGCCGTGTATTTTTTCGAGCATGAGCCTTGTTTCTGCGAAACGGAGGATGGGATATGAGCGTAACATTAACGGT
CGTAGGTTTGGGCTCGGGGGATCCGGATCAG
>P.wly78_GM000343|P.wly78_GM000343
ACACTCTCGTCCTTTGTGGCGGCTCCCATTGTTTCCGGTGGTGATCCCATTGGTTCCGTTGTATTGTTGAACAAGGACGA
AAATGTAAAAATGTCCGAAATGGAGGTCAAAATGGCTGAAACAGCCGCTGGCTTCCTGGGCAAACAAATGGAACAGTAAC
ATCCCGTTTCACCCCTGTATGACGTACAGAATGGCGAAAGCCGTCCTACGTTGCACAGGGTTTTTTTTCTTTCCGTGAGA
AGAGGCGGTATAATAGGACTCGGGTAAGATGCATATTTCAGGTGGGAGTGGAGACGGAGAATGCAGGAAAATCGCGCCGC
TTCGCGGCTGCTACGAGGTGCTGTCATTTTG
>P.wly78_GM000344|P.wly78_GM000344
ACCAGCTACGCAAGAGAAAAGCGGTGCAACTTCTGGTGCCGGTAGCACAACTACACCGGGCGCAACAACAAACGGTACGG
GCGATGCCAAGGCAGGAACAGCCAAAGATGGAGCTACAAACGAAGGTAAATAACTGAACATGCATAAGGAATTGGGAACA
GATGAATACTATGGTCAGATATCACCATAAACACCATGACCGTGACGTTCTTCGTGACCGCTTCTGGGGGAGTGGAAGCG
TCTTTCGATACCGTCAGTAGTTTACTAAATTCTTCTTGAGAAAGTGGGGCAACATGTGAAATGAAAGCTACTGGTATAGT
TCGCCGTATTGATGACCTTGGGCGGGTAGTT
>P.wly78_GM000345|P.wly78_GM000345
ATGGACGCATGTATGGCATCGAGTCCATAGTGCAACGGGATGACAATATCGTGTTGAAATTCCATGAAGGGCGTCAGCAG
GCGGTACAGACCGCCAAACTTGCCGAGATTGGCAATCGCTTTGAAAGACGTGTACAATTTGAACAGGGCACATCTATGAG
CGCACGCATAAAGGGCAAAGGTCTAAATGATCCACAGTTGCTAGAACTGCTGGAACAATTTTTGAGTGCATTGAAAGAAG
CATTCACATTGAAGGAGGAACTGCAAAATGCCACAACTAAATAAAAGAAAACCTTGGAGAATGCTCTCCTTGGGAATGGC
AGCGCTGCTAGCTATATCGGTTCTGGCAGCA
>P.wly78_GM000346|P.wly78_GM000346
CGCGGCAATAACCGAAGAAAGGTTAGGCTTCCATTCCTTGACCCCTGCCGAACGTAGAGATATAATAGCGTATAATTCGG
GCGGTGAAGTGACCGTCAAAGTCATTTGCGAGCATTGCAGTCAGGCACTGGAGAATAATCCAGAGCTGAGTCTGCTCGTT
AATCCGCTCCAATAACAGGTATTCAACTGGTCCGATGTACCAGCTTGAGAGGTGAAGCGGCAATTCCGCTTATGGAGCCT
TGGCAGCATTGCTGAGGCTTCTTTTTCGGTTTACATGTAACTATTTATAAGCATAAAGGGGTGCCTTTTTTGTTACAAGC
ACTTATTCAGGCTTTTACGAAGGATGCTGAT
>P.wly78_GM000347|P.wly78_GM000347
TTAAAACGCGCAACGATGCCAATCTGGATATGTACATTCCCGTCATAAACCTGGACAGGAACGGAATGTTTTAAATGATA
TAGAAAATGGCTGTCATATAAGAGGATATCACCTTGATTGAGCATACCGGCACGCACCTTCCTATTCATAACAGGATTTT
GCAAAATTCGATTCCAGTCGCTCCAAAGTGCAATATATAGACGAACTAGACCATTTCGATCTATATATTGTTCATTGAAA
GTCGCTTATTAGATTTTTGCAAAATCCTCAATACAACTATTTTACCAAAAAATCCAGACTGTGAAAGAGGGTGTCAAGGT
TATGAAGTGGATTGTAGGATTGGGTAACCCC
>P.wly78_GM000349|P.wly78_GM000349
AAAAGGTGCTTATGTTGTAGCAGGCTCCACTGTAACACATGCTGTCCCTGATAACGATCTGGCCATTGCCAGACCACGTC
AAGAGAACAAAGCCGGATATGCGGACAAAATCCGCGCACGTGCCAAAGCGAAGAAGAAAAGATCGGAATGACCTTAATCA
GCAAGCTGTTGAATCTGTAATGAATGAACCAGCACGGAGGGTTTCTATTAATGACTTATTGCGATTCCAAACTCAAAATA
TTTACTTGTAACTCCAATCCGAAGTTAGCCCACCAGATTGCGGACTACATCGGCATCCCAATGGGGGAATCCCATACCAC
ATCGTTTAGTGACGGTGAAATCCAGGTTAAG
>P.wly78_GM000350|P.wly78_GM000350
GCCACTAACTGTGGCTCTCTTTTCTTTTTGTCTGGAATGAGATATATTCTTTAGTGAGTTAACAGTCAGTTTTAAGGCAA
CTTGGAGCCATCCGGGCTGCCGAAGCGGCTTTTTCATAAGACAGGGACTAGGCAGCGATGCGTCCCGGGGATGAATGTCC
AGCACAAGCTGGCCTGAAAAAATAGCCATTAACCAAAGGTTCGCCGTTATTTTTCAGGAGGATTGTGAAAAGTTAAGCAA
AATCTGATCTGGGAATTAACGTTTTAGCCAAGGGGTAACTGTTATTTTCAGGATAGGAGGTTGGACTTGTTGGAAAGGTT
GGCAGTCATTCTTGCCGCAGGGCAGGGAAAA
>P.wly78_GM000351|P.wly78_GM000351
ACTTGCTGGCTGAGTTTAATGCTGAGGTGGCCGGTGTAGGTGTGCTGGTAGAATCGGGCGAGGTGGAGAACGAAGAGCGC
CTGCTGCACGATTATATTTCACTGGCGAATCTGACCGCAGTCGATTCTCGAAGCAAGCAAATTACGGTCAAGCTGGGCAA
TTATTTTGATGAGTGAACAGGGCTGTAAATTGTCACAATCCATCATAAAATACCTAAATATGTCGAAAAGAAATCTTTTC
AAAAAAATTACCTGAATTTAGGATACGAATTGCCGAAAAAAAGAAGGATTTCGAACTGCTGTGTGGAATGTATACACCAA
GTCCTATTTGGAAAAAGGTGGTGAAACACAC
>P.wly78_GM000352|P.wly78_GM000352
CGAAGGAAGCCAAAGTGCCACGGATTTACAATGGACTAAGAGGGTTTTGTAAAGATGTGTACGCAGTACGACTTTTGACC
TGATTTTAGATATTTCTTTCTTATTATAGTGGCAATTGTTGTACAAATACGTACGAAGATGATATATTTACTATTAAATA
TTCGGATTTCACTATATCACTTACATTCCGCCAGCAACCGGCCAGTCCGCCGGTGCTTTACTGTACGAAGCGGGCGGCAG
GAGAATAGATCGCGAGGAATTGTTGTGAAAAAACTTAAAAGAAGCTCACGATTGGTGGAAATGACGCAATTTTTATTGTC
ACGGCCGCATACGCTGGTGCCTCTTACTCAT
>P.wly78_GM000353|P.wly78_GM000353
CGGAGTGTCATGTCGGAGGAGCTAAAGTACGAGCTGGCCAAAGATCTTGGATTTTACGACACGGTCAAGGAAGAAGGCTG
GGGAGGCATTAAAGCCAAGGATGCGGGCAATATGGTCAAGCGGGCCATCCAGCTTGCTGAGCAGGCTGCTTCTCGCAAAT
CGTAGCCATCGGTGGTGCTGATGAAAAGCGGGGATATCCGGGATTAGACCGGGTCATCTCCGCTTTTTTGAACCTCATGA
CTTGACACGCTGAGTCTGATATAATATGTTAAGCTGTCTTGAGGGAAAAGTTGAAGGTGGGTGAACGCCTTGAAAATATA
TGAAAAAGCACCGGCGAAAATCAATTTAATG
>P.wly78_GM000354|P.wly78_GM000354
ACGTTTAAACGTGTCTCCTACAGCTATGCTGACATCCTTACCGAGTCGGTGGAAGTCAGCGTATATGATCCCGACTCCCA
TACAAGTGTAGTCGAATATTTTGAAACACCTTAATTCATTTCGTGATTTATACCAGCTTTGCAGGTTTAACGACGGCTTC
GTCATTTCAAATGACGGGGCCGTTTTGTATATACAGAGCAGGATGAAGCATGACATCTCTGCACATACTAAGCCGGGAAT
GATCTTCCTTATTCCATTGCCGAAGGAGGCGTATGTATGAGCCGAAGAAGACGGAGTGTCATGTCGGAGGAGCTAAAGTA
CGAGCTGGCCAAAGATCTTGGATTTTACGAC
>P.wly78_GM000355|P.wly78_GM000355
CGCGGAGTGGGTGGAATTGAAACCAGAGGAAGCTATCGCATCGGCCTGCCGAAGCTTGAAAATTTGTCAACGCTTAAAGT
AACGCCTTCTGCAATCTAGGATTCAAATGTGCCAATAGGATTGACTTGAACAAAAAGCCTCTGCTTTCAGAGGCTTTTTG
TCATTTTTTATATAAATTATTCCTGTTCGCAAAAAATTAAATTGACAACTTATTTTTCGTGTTGTTATAATATTTAGCTC
GATTTGACAATCCCTCTAAAATTCGTTATAATGGACAAGGAAAGAGGTGGTCGTTAGGCAATGGCTAAAAATACGCTGTT
GGAAATCAAACGCAGTCTCGACGCACATGTA
>P.wly78_GM000356|P.wly78_GM000356
AAGCCCCTCCGGTGGAAGTGGTGGATGAGAAGCACTTCTTTGAAGTGGTTCATGCTGCTTTTGCCCAGCGTCGTAAAACG
ATTTCCAATAACTTAAAAAGCCGATTCTTCACCAAAGAGAACAAGGACACGCTGGAGCCGCTGTTGCAACAAGCTGGTAT
TGAACCCTCCCGTCGAGGAGAAACGCTAAGTATTGAGGAATTTGCGCGTCTCAGTGCTGTTCTGGTGGAAGCAGGTATAT
CCTAAGCTGGAACCAAACTGTGCATTCACCCATACGATATACGAGGGGTGATACAGTGTGATGAGTTTAGGAGACTTGGT
CGTTCGGAAATCGTACGGCGGAGATGTCACG
>P.wly78_GM000357|P.wly78_GM000357
AGGCCTTTATACCCGAGGCAGAAGCGACGCGCAAAGGAGATATTGGTGTGGAGAATGCCTCACCGGAAGCGATCAGACAC
GCTCTCGCACGGGTTCATACGACAGTAGAAGGCGCCGACCCGCTGATTGAGTGGGCGGACCTGATTGATGCTGGACTTAT
CACCCACCCCAATGCTGCTGCACGCCGTATGGCCTTAGGGAATGTGCTGGGTATTGGTTATTGTAACGGAAAGCAGCTAC
ATAAACGGCTCTCTGTATTTCAGATCAGCCGCGAGGAATTTGCCGGAGCGCTGGCACAAATTGAAAGTGAAGGATTGTGA
TATCCGTATGACAGGAATTCAAGATATAGCA
>P.wly78_GM000358|P.wly78_GM000358
CGAAGGAGTGGGCTTCCGCCGTGCGGAGGATACCGGTGGCGCGATTAAAGGCCACAAAATCGATGTGTATTATGAGAGTT
TGAGCCGAGCCAACCAATTTGGTCGTAAGCACGGTAAAACCGTATATGTTATCGGACCGGTAAAGCCTGAAATCAACTAA
AACAGGTTGTGTATGTTGAGGGCAATGCGATAGTATTAACAACATAGTTATGCCATGCTAAGAAGAGGATATCCTCTTCT
TATTTTGTTTTCAAAAGCAGGGAAAGATAAATATAGCTTGCTGTGTAGCAGTGGAGGGAAATGCAAATGATCAAGGAAGT
GATCGTGGTAGAGGGCCGGGATGATACGGTG
>P.wly78_GM000359|P.wly78_GM000359
AACCCCGTAAGCGTAACAAGAGAGAAGCCATCTCGTGCATGAGTTTTCCCGCATATTCACACATGCCGGAAGCCACGAAA
GAGCTCTCTAGTCTCTTTCTTTGGCTTTTTTTGTTGTGAATAAAAGAAAATCTGTCATCATACTGTGGTTAAACAGGGGA
GGACAGCATGCCGCGAAGACGGGTACATGGTGCAGGACAGTCGCAGTTTGGGCTTGTCTTGTAGAAAATCTGTTATAGTC
ACGTCAAATCTCAACTATGTCTTACTCCAGACGGCGGGCTATGTAAGGAGGACGGAGGAAATGGGCATTTTCCAAAAAGA
GGAGACCCATGAGTCACGCTCATCCAGCATG
>P.wly78_GM000360|P.wly78_GM000360
CCGACGGATCTTCCTTATGATGTGTTTCGGCAGGGTGGCTCGACGGACAACCAGATTTTACTGCTTGGACGTCAGGGCGA
GGTGAGTGAAATATCCGAAGTTTCGGAAATTGTGCGCTCCATAAGTGGTATCCACCGAGGAAAATATCATATGTATTTTC
CCCAGAATAAATTGAACGCGGTAAAAGACAGGCTTCCTGCCGAAATAAGGAATTATTTTGTCAAAGAATAGACAACTATA
TAGAAATGTAAGTAAAAAAAGGAGATGTAAACCTTGGATTTATTCGACACTCATACTCACTTGGATGCGCCACAATTTGA
CGAAGATCGTGAAGAAGTTATAGCACGTGCT
>P.wly78_GM000361|P.wly78_GM000361
AATATAAGTGTCATGATTCGACAAAATTTTCTCTTTTCTGATATTTACTATACCAACGATTCCCAAAACAGTCAACCTAA
AAAATGTAGTAACAGTCTGATTATGCAAAAGTATTTAGATTAAAGAGCTTTACTCATGTGCATTGCCTTATCTTATTGAT
GATTTATTCAATTTGTCGATTTGGAAATGTCGAAAAACTATAATTCGACATATTACGACAAAGAATGTCGAATGAGGGAA
ATGCTTTAGGATTTTATTGTATTTTAATCCATTATTCCGAATATTAAAGGAGCTGATATCTTGCACCAGCCACTCAGTGA
AGAAAAAGTATTTAAAGACCCGGTACATAAT
>P.wly78_GM000363|P.wly78_GM000363
AGAAGTCATTCAGGCATCCACCCGGCTTGTCCGTAATGGGGGAAAAGTATCCATGGTTCATCGCCCGCAGCGGCTGGGCG
AGATTATAACCTTGATGCGTAAACATAGTTTGGAACCCAAAAGAATACGTTTTGTTCACCCACGAGTTCATATGGAAGCC
AATATGGTACTGGTTGAAGCATTACGTGACGGTAAACCCGAGGTTCGTTTGTTGCCTCCGCTCATTGTATATCAGGAAAA
TGGGAATTATACTCAGGAGATAAGAGATATCTATGGAGAAGTAAGCAAGGGGGATTCTGTGTGAAAGCAGCTGTACAAAA
AAGCTTTAGTAACAGCGAAGAAGAACGGGGA
>P.wly78_GM000364|P.wly78_GM000364
CCTCTGGAGAAGAAAAGACGGCAAACAAGCCGAAGCTTCCTCCTCCGATCGTCATTAAGGATGAAGGGCAAACGGGTGAG
GTCGTGGGCGAAGGCTACGACAATCTAGCAAGGCTGTATCATGAAGGATTTCATATATGCAACGTGTATTACGGACATTT
GCGAACGGAAGGCGATTGCCTCTTCTGTCTGTCATTTTTGAATAAATAAAAACAAGCCGTAGGAGCAAGATGCCTACGGC
TTTTTTTGTAGGGAAGTATGAGTGAAAAGCGACTTTGGTTATAAAAGATGGGAGAGCACTATGGAGGAAAAAGAAAAGAA
GTCTGAACGAATTGATGATCTGCTTTCACAT
>P.wly78_GM000365|P.wly78_GM000365
CTGGGGGATTTTGAGCCGGTATCTATTAAGATGGCGAAGGATCAGAGTTTGTCGCTGAATCCGACGAAGATTTCCGGGTT
GTGCGGGAGATTGATGTGCTGTCTCAAGTTTGAACATGATAACTACGAAAGTATGCGAGAAGAGCTACCTCAGGTGGGTA
AGATGGTTATCACCTCTTTGGGGGAAGGTAAAGTCGTAGGTGTGAATGCAGGTCATCGCACGGTGCATGTTCAACTGTTT
GAGATCAGTAAGGTCAAGGAACTTCCAATGGACGATGTAGTCGTCAAGTAAACCATTAGGTTGCTTCGGGGTGGAAACTT
GGATAAATTAAATGTTTTTGCGCGTATTCAC
>P.wly78_GM000366|P.wly78_GM000366
GCAATCACCCGCAGCACGGAACAATGGGTCTCTTATATGGATTTGGCCGCGAATTGCAGGAAGAAGCTCCGTTTTCACGT
CAACGGGCAGTTATGCGTGGAGCAGCTTCTGATTGGGTTGTCCGATACAAGCGGTTCTATCACCGGCTAACAGGAAGGCG
CGCTTGTTCCACTCTGCACAATCCGCGACGCCAGGTTCCCGGTTTGTGCGACAGTGAGACTTCAATTGCGGCCATTCGTA
CAATGTCGGCTTCAAATGAGGTTTAGTGGCATACAAGGGGGTTAATTTTTGTATAGTGTAGTGGGTGTCCGTTTCAAGAA
GGCGGGCAAGACTTATTATTTTGATCCGCTG
>P.wly78_GM000367|P.wly78_GM000367
TGAAGTGGATGAGCTGTTGCTCAAAATGGCAGATGAACTGCTCGAAACCGAGCAAGGCAAGATTGAGCTTTTGCAAGGGG
TCGGTGAGATCAGAGGATTGCTAATTAATCTCTCATTTTAATGCAGACTTATGTTATAAATGAATACAGACGGGCTATTG
CCACGAAGAAATAATCTGCTTGCTGATCATGCTGGCAGATTATTTTTGACTATGTACATGCCTGGAAGAACAACGATTTG
CCGATGGATCACAGTTGTTTTCAGTGGAGAAAGTGAGGAAATATGTCTTTTCAACATATAATGGGCCAGGATGTAGCCAA
AAAAATGCTGCAAAGTGCACTACGGAATCAT
>P.wly78_GM000368|P.wly78_GM000368
TATGAGCGGGACGACGGACTCCTATTTACCGTTGCCTGTTGAAGTGCAGGTGGGTGGAGCGACGGTATTCGTGATGCCTG
TAGACCGTTTCGAGCATTTCTGAATCTACACAATAGGGCCTATTCTGCCGATATGATAGGGGAATCGCCTGTATCTTCCT
GCATGATGGGAATGAGGGCAGATCTACTAAAACGGCAGCGCTACAGCGCAGTCCCCGGAAAGCCGAAGAAACCCTGAGTT
CTAGGTTGAACTGTTCATGAAGGGGGAAAGTGGAAGCATCCGGGGAGAAAGCAGGTTTATATGAAAATAAATCCGGGCTA
TCGCCCTTTACAAAGTACATTGTCTACAAAT
>P.wly78_GM000369|P.wly78_GM000369
CGAACTGGGATTGGCAAGAATTAGTGCGTCACGAGGAGCAGAAATGGACCGCCTCGACATGGAGAGTATATCGTTTCACC
ATAAGGTGCGAGAGGCATATTTGGAGTTGGCTCGCAAATTTCCGGAGCGAATTACAATTGTTGATGCATCTCCGGCGCCA
GAGCAGGTGGAGCAAGTATTGAAGGATTTGCTGAAAACACGGTTTGCTCAGAATTTTAGCATATAATTGTCGAAGGATAT
ACGGTAAAATTGAGCTAGGGACAAGGTTGTCTCTAATATGACTTGAAGGAGGAATACAGGATGAAGCTGATTATTGCGAT
TGTACAGGATAAGGACAGTAATAGATTATCC
>P.wly78_GM000370|P.wly78_GM000370
CTGTAGAGGAATGCGCTGGCAGGGTAGCGGCCGAAATGATTATCCCGTATCCTCCAGGTATTCCACTGCTATATGCAGGA
GAAACGATCACAGAAGCGATTGCACTGCGGATGGGTCGTCTACGTAAGCTGGGAGCCAAATGGCACGGGGTAGCAGATGA
AAGTATGCTTACAATTCGGGTATTCCGTTTACAATAAAGATTAGATACTAGAGACTTAACAAATACAGAAGACTGAATAA
AAGAAGCATACGTAGCCTGTGGGTGACTTTTATTTTTCAGACAGGAAAGCAGGGAATAACATGAATCGCAAAGGCATTTT
TATTACACTGGAGGGGGGAGACGGCTCCGGT
>P.wly78_GM000371|P.wly78_GM000371
TATATGCGGACAGCACAAGCATGAAGGCATTTTTATCGTTTCCGAGTTTATCTGTGATACGTGTGAAGCTGAAATGGTAC
ACACGGATGCAACTGATGCCAAATATCATTTTTTTATTGATCAACTAAAGCAAATCTGGGTACAGAAAAATGCATAATAT
CCTTTGCTAATTAGTCTTTGAAGGATTGGCATTCAAGGTCTGTCGATACGGGCCTTTTTTTCTGTGAGTAAAAGTAGGAT
TCCGCTTGATTTTACGATAAAATAAGGTTGATATAAAGCTTTGTTTGGAAGGATTGCAGAATGATGGGGAAAAAGGCGGT
ACACGCACCATTAATGGAAGCCCTAATACGT
>P.wly78_GM000372|P.wly78_GM000372
AAGCATTTAATCGTTTTTGTAGAAATACAGAATGATCGACATCCAGTGTTAGCTAGCCTACTCTATAATTACTGGAAAAG
CTATCACTGATGAAGTGTTCAAGGCTCCGATGAAAGGGTATCCATACATAAGAGCTTTTCTTATTATATCGGCATAGACG
GCTGTTTTTTAAACATACGGGGTACAAACACCATAATGGCCCAGGAGGAATATATATAGAGTATATCGTCAAACTGAGCT
ATGAAAAGGTTTAAAATAGTAGAAAGTGCCCCATACTAATAGTAAAAGAAACAAGGTGGGATGGATATGCATGATCAAGG
CGGCCACCGCTGTATTATATGCGGACAGCAC
>P.wly78_GM000374|P.wly78_GM000374
GTTAAGCCCTCCAGCGCCGATGGTACTTGGACCGCAGGGTCCTGGGAGAGTAGGACGTCGCCAAGCAACAGGTAAAGAGG
ACCATGATCTCAATGAGATCATGGTCCTCTTTTGCATATACGGATATTTTAGAAATATCCTTACAAAAGGAAGGTAACAT
TTTTGTTACGGAATGTAAGAGTAAACCCTGTATAATATAGGTATTGAATCCCATACACACACGCTGCATTGTTGCAGAAT
TATGCAAACTCCATCATAGGATTTTTGTATAATCAATCAGGCTGGTAAGGAGGGAAGATCATGCGGCGAAATAAATGGCT
TGCTCTATTGGTGCTATTCAGTGTCGCTGTC
>P.wly78_GM000375|P.wly78_GM000375
CCGGGATGGACGTACCGCTGATGTACCAGTTGTTCCGCCAGGAGCACCGCTGGGTAGCTATGTACGGAAGGGATAAGCGC
TGAAAGCATCTAAGCGTGAAGCCCCCCTCAAGATGAGATTTCCCAGTATGTAAGACCCCTTGAAGACGACGAGGTAGATA
GGTTGGGGGTGGAAGTGCAGTAATGCATGGAGCTGACCAATACTAATCGGTCGAGGGCTTATCCTAAGATAAAACGCAAT
GAGTTTCGGATCCAGTTTTCAGGGTGTAAGTTTTGTATCGTATAAGCACACGTGGCTTCTATGGAACCAGCGAACACACA
GCATTTGGCGATGCTGATTCCTGAAAAAGAA
>P.wly78_GM000376|P.wly78_GM000376
AGAGATCCGGTGAAATTTTAATACCTGTGAAGATGCAGGTTACCCGCGACAAGACGGAAAGACCCCATGGAGCTTTACTG
CAGCTTGATATTGAATTTGGGTACGATCTGTACAGGATAGGTGGGAGCCGTCGAACTTTGAGCGCCAGCTTGAAGGGAGG
CATCCTTGGGATACCACCCTGATCGTATCTAGGTTCTAACTTGGTACCGTAAACCGGTGCGAGGACAGTGTCAGGTGGGC
AGCTTGACTGGGGCGGTCGCCTGCTAAAGAGTAACGGAGGCGCCCCAAGGTTCCCTCAGAATGGTTGGAAATCATTCGAA
GAGTGCAAAGGCAGAAGGGAGCTTGACTGCG
>P.wly78_GM000377|P.wly78_GM000377
GAGCGCTGGACTGCATTCAAGTGAGAATGCCGGTATGAGTAACGAAAAGATCTGTGAGAATCAGATCCGCCGAAAGCCTA
AGGGTTCCTGAGGAAGGTTCGTCCGCTCAGGGTAAGTCGGGACCTAAGGCGAGGCCGATAGGCGTAGTCGAAGGACAACA
GGTCGAAATTCCTGTACCACCGTAATCCGTTATGAGCAATGGGGTGACGCAGTAGGGTAGTGACGCGGACTGATGGATGT
CCGTCTAAGCAGTGAGGCTGGTGTGTAGGCAAATCCGCACATCGTTAAGGCTGGGCTGTGATGGGGAGCGAAAATTATAG
TAGCGAAGGTCATGATCTCAGACTGCCAAGA
>P.wly78_GM000378|P.wly78_GM000378
TGAAACTCAAAGGAATTGACGGGGACCCGCACAAGCAGTGGAGTATGTGGTTTAATTCGAAGCAACGCGAAGAACCTTAC
CAGGTCTTGACATCCCTCTGACCGGTCTAGAGATAGAGCTTTCCTTCGGGACAGAGGAGACAGGTGGTGCATGGTTGTCG
TCAGCTCGTGTCGTGAGATGTTGGGTTAAGTCCCGCAACGAGCGCAACCCTTATGCTTAGTTGCCAGCAGGTCAAGCTGG
GCACTCTAAGCAGACTGCCGGTGACAAACCGGAGGAAGGTGGGGATGACGTCAAATCATCATGCCCCTTATGACCTGGGC
TACACACGTACTACAATGGCCGGTACAACGG
>P.wly78_GM000379|P.wly78_GM000379
TTGCTTCTAAATAACCTAGCGGCGGACGGGTGAGTAACACGTAGGCAACCTGCCCACAAGACAGGGATAACTACCGGAAA
CGGTAGCTAATACCCGATACATCCTTTTCCTGCATGGGCGAAGGAGGAAAGACGGAGCAATCTGTCACTTGTGGATGGGC
CTGCGGCGCATTAGCTAGTTGGTGGGGTAAAGGCCTACCAAGGCGACGATGCGTAGCCGACCTGAGAGGGTGATCGGCCA
CACTGGGACTGAGACACGGCCCAGACTCCTACGGGAGGCAGCAGTAGGGAATCTTCCGCAATGGGCGAAAGCCTGACGGA
GCAACGCCGCGTGAGTGATGAAGGTTTTCGG
>P.wly78_GM000380|P.wly78_GM000380
CTCATCTCTATCATCTGTTGAACCAACTCTCGAAACGAATACAGAAGATACGGAAGGTAACGACCCAGAATCTTCTGAGG
GCGAATAAGAGCCTGAATATGGAACAACAGTAGTTACTAAATTTTAGATGGAAGAGACTCTCTGACTATTTGGTCGGGGA
GTCTTTCTTTTTCTGGCTAACGAATTCAGACAAGTATGCTTTAAATGGCATAAAATGAATGTACAGGATCATTCCCAAGT
AATATAATGACATCATAACTGGCAGCTGGAGCAGCTGTTGTGAGAACAGAGAGGTTGACCATGACAACTGTACCCGTATC
CGAATTAAAAGCAGGACTTAGATTGCAAAGC
>P.wly78_GM000381|P.wly78_GM000381
TATGTGGAAAAGGCCCTTATGGTGGGGGCTAATCCCCAGCTCTGGGGAATTTGTTATAATCAGGGCTTGTGAGTTGTACA
AGAGAATAGCGATCTGCTACAGGCAGAAAGAGAATGACGAGGGATTTACGCTGTAAAGAGGACAGATGCGTTTAATTGTG
CTCTTTTTGTGAAAGTAATATAATTATACAGATGAGGATTTCAGCCAAAATCCTGCGCAGAGAGCGGAGTGTATAGGCAG
TATCTTGTTAGGCTTTTCACATAGAGAGCATTGTATTGAAGGATAAGAAGGAGGACCAGCATGGCGGATCAAAATAACTC
GCAAATCATCAATAGGGATATCGGAGTGGAA
>P.wly78_GM000383|P.wly78_GM000383
TGAGTGACCGCTATGTATATTCATCTGGGTGGAGAAAAAATCATCCGCTCGTCAGAGCTTGTGGCTATTTTCGATATCTC
GATTGAAAAATCCTCTAAAATCTCCAAGCAATACGTGAACCATGCCCAACAGCAAAAGCATGTCGAGATGATTGGCGAAG
AGGAAGCCAAGTCCATCGTAGTTACTCAGAATACGGTGTATTATTCCCCCATCTCCTCAACAACACTCAAAAAGCGGGCA
AACCAGTTTGTTGCCAATGCTTAACCATAGAATCTATAGAAGTAGGTGAAAGGCATGTCTATGAATCAACCGTCTTATGA
TGCGGGCGAGATTCAGGTCCTTGAGGGCCTG
>P.wly78_GM000384|P.wly78_GM000384
GAGAAGTGCATACGTATGGCTCTCAGGGGCAGCAGCGGACGACGGCCCTGTCCTTGAAGTTGGCCGAAATTGAGTTAATT
CATGAGGAAATTGGTGAATATCCTGTCTTGCTGCTGGATGATGTTTTGTCCGAGCTGGATCCCTATCGTCAAACCCAGCT
GATCGAGACCTTCCAAAGCAAAGTACAGACCTTTATCACGGCAACCGGGGTTGAGACTTTGAACGCAGAACGACTCAAGG
ATGCCAATATTTATCACGTCCACGACGGGCATGTGGAACACTAAGGAGTGAGTGACCGCTATGTATATTCATCTGGGTGG
AGAAAAAATCATCCGCTCGTCAGAGCTTGTG
>P.wly78_GM000385|P.wly78_GM000385
GAGGACAACCGAAAGGATGAACAAGCCTTGAAACCAATATCTATACAGACCGAATACATCAAGCTCGATCAATTTTTAAA
ATTAGCCGATTGTGTATCCACAGGAGGCATGGCTAAAGCCCTGCTGCAAGAGGGACAAGTCCGTGTGAATGGTGAACCGG
AAGAACGTCGTGGAAGAAAACTGTACCCAGGTGATACCGTAGAAGTAGAGGACAACGGAAGTTTCGAGGTTACAGCAGGA
GCATGATCGCCTGGGTGGCAAGGACTCCTTTTAGGTACGGAGTAACAAGGGGGACCCTATGTGTTTGTGAACAACATTGT
TTTGCAGCAGTACCGGAACTATGAGCAGCTG
>P.wly78_GM000386|P.wly78_GM000386
GCTGTCCCGTGAGGAAAAAACGAATATCGTAAAAATGCAGTCGCTGGAAAATGGCGGTTTGGAAATTTCCTCTAGTTCCT
CTGAGCTTGGCAAAGTGCGTGAGGAAGTAACGGTGTCCAAATTTGAGGGGGAGCCGCTCAAAATTTCGTTCAACTCCAAA
TACATGCTTGACGTGCTGAAGGTGATTGACAGCGAGCAGCTGACGATTGCTTTTACCGGCATTATGAGTCCCATTATTTT
AAAACCGGCAGATTCCAGCAATGCGCTATATATCATCCTGCCATATCGCACAACCAACTGATGTCTAGCGTTAACCCACC
TGAGGACAACCGAAAGGATGAACAAGCCTTG
>P.wly78_GM000387|P.wly78_GM000387
GATCATACGACTGTCATTCATGCGCACGAAAAAATCTCCAAATCCATTCAAGTGGATCAGGATCTGTTTAAAGTTATCAA
CAACCTAATAGAAAAAATCAAAAATCCAACCTGAACAAGTTCAGAGCCTATACACAATTTATACACATGTGGATAGGCTT
GATTTTATTAGGGTTACAGTGACTTATCCACATATTCAGTGCGCCTATTACTATTACTAATATATTTTAAAGATATACAT
CACCTAAATAAGGCCCGCGTCAACGCGTGCTTGAAGGATTAAAACCCGTAGGAGGAACTTATGAAGATCAGCATTCTGAA
AAACGTTTTGAACGAGGCTATACAACATGTA
>P.wly78_GM000388|P.wly78_GM000388
CATTTGATTTCGACATATTGCAGTCCCGTTTTGGCCTGCGGGATCAAGAGAACGGATCGTGCCGCACATTCCCTCCTGAG
AAATATCGCCTTTCTTCTGCTGGTCAGCAGCGGAATTTCCATTAGCTATTTTTCAGGGTCATTTTGTGCTGCGTTCTCTC
ACCACACTGCCGCATGTTTTAGGCGGCGGTATGTCTTTTTATGGCCTTCAACAACATTTTTGTGATTTTAGGCGTTTTGC
CGAAGCGCCGAGAGCAGCTCTCTGCAGCTTAATTCGGTAAAATGTCAGGATTTAAAAGGAGTGACGTCTGTGGACAGCCA
TACCTCTGAACTATGGCAGCAAATTCTATCC
>P.wly78_GM000389|P.wly78_GM000389
CGATCTTCTTGCTGGCCGAAATTCCGACGCGGAACTGCTCTACCTCTCTGCGGCGGAACCAGTACACCACAAACTGATGG
TTGGCAAAAGATTTGCCATGGCGGTATACGCGCCCAAAGTCCGCCCGGTTTCGTAGACGCAATTTTTTTTGCACGGCGCT
TCTCCTTGCTCATCTCTTTTACACATGTCGGTAAGCTAACCTTTACCTTTTATATAGTAAGAAGTATGGACAACATTCCA
ACATGGTAATCTCGCTTATTTTATATCCGTTTTCAAAAGCTTCATCTAATATAGGACAGGATGCTGGGCTTCTCCCTCTT
CTTTCACTACATTTTTACAACAAAAGAAGAA
>P.wly78_GM000400|P.wly78_GM000400
TCGGTCAACCAATGTATAAAGGTCATGCTGTACTCCTCCTTAAACAAGGGAACTACTCTTCCTGCTTCCCGAATTCTATT
TCCTACTATCAGGATTTTGCAAAATCCTCACTATATAAGCTTATCTACCGACTTCAAACATATGGCTATGAATATTCTAC
TTCCTGTGAGTATAAAAGCATAAGTTTATCCATATACTAGCTACTATCCTGAGCATAAATGTTACCCGCAGGCTAATTGT
TATCTCAAGGTACTGCGAGCGTAACCTTCACACTCCACTACAGAGCGAAAGGAAGATTCCATGACTCATCCATCTGACTT
CATTCCGGGGCAAGAACCCCTAAGTTTAAAA
>P.wly78_GM000403|P.wly78_GM000403
TGGACGACGTAGCCGGACAAACTGTTAGGAGATCCATTCCGGGCATTAGAAGCGTTAGGTTTGTGTAAAAGGACACTGTC
TTTTCGACACGGTATTGCTGGTCAGTACACCGAGTTTCATGATGTGATTGGACAGATCGTATCCTGTTAAAAATGTATCG
CCTACGATGGAGGACCTTTGTGGTCCTCCTTTGTTGCATTATCGGACTTTTTGCATATCCTGGTAAAATGCAGATTAATT
GAGCTCCTTCTGCTAGAATATATCCAAGTACAAAGACCTACTATCTACGGAGGTTTAAAGATGAGCTATTCTCGAATATT
AAAGTGGATATCAGGTATATTCGAATTGGTG
>P.wly78_GM000404|P.wly78_GM000404
GACATAAGGCCCTCAATCTCAGTTGAGAGCAAGGAACGAGCCTAAACTCGCACTAAAACAGTTTACCAAATCCAACAACT
GAATGCAACCTACAAATTCGAAACATAAGCCTAAAACAGCTAAATATACTGCATATCATTAGCTTTATACAATTTTATAT
AACATCAAAAATTTCGCATATATAAAGGAAATCATTTGATTCACTCACTATCTGTATACCCGGTTTCGCATGTTTCTGTT
CAAGACAGCGCACAATAACCGTTGCAGTCCAAATTCATTTATCTAAGGAGGTGCCACCATATGGGTGAAAAGACTGAGTT
CGAACCAGGGGATAACGTCCCAAACGACGGC
>P.wly78_GM000437|P.wly78_GM000437
CCGAATCTCATAAATTAGCATACACGCCGAATCTGACTCCGAATAGAGGAAAAAAGAGGAATGATTTCCAAACCAATGGA
CTACAATAGTAACAAGTCTTCTATTCTATTACAAAATGATCGTCTCATAGAGACGTTCTGGCCTGTTCCCGTCCGCTTAA
AGCTGCCTATACTTTCGATGAGAGCCTTCCTTCAGAAAGCTTTCCGTTGTTAGCTTTATTGTATCACAGCACTTAGCAAA
ACCACAGGCAGAACCAAGCTCATTGCACGCCATTTCTAAAATATTTTTTAGGAGGAATATATGATGAATTCACATCGTTC
GGCTATGGATGAAGTTCGCATGGCTGCCAAG
>P.wly78_GM000439|P.wly78_GM000439
CGTCGAATGGCCTCTTCCGTGTCCCACTTATTCATATTCATCTCCTTCTTTCTTTTGTATTTACAAATCCGATGCTATAC
TACAATCCACGTAGGGCCATAGATTCTACACTCATTTCTGTATTTTTTCAATAATAACGCTTACAAATTTAAAATATCTA
ATTAACACATGATTTTTATATAAATTATACAGGTATTCCATATTCAAATAGTGTGGTAGTGTTTATTAGAAAGCGCTTTC
AAAAATAACTTTGTAAAGGGGCCTGTTATGTTAAAACGAAGACCCGTTTCATTACTGTCGTTGACGCTTGCCATCACCCT
ATTATTATCTACGTTCGCATCCGTTGCCGCT
>P.wly78_GM000445|P.wly78_GM000445
TACCTTGGAAAAGATTTTAATCGGATTGAATGTCTCTGCTTACTCTTTGTTTTACAATTCCGATAATTATATTGACTCTA
TACAGATGAAAATAATAGATAATTATAGTTCAATTATTAGCGAACTAAGCCCTAAACAGGTCCAAAACTTAAATAACATC
ATCAGTGAATTTAGAAATGCATTTAAGTGAAATTTATTTTGAAATAAATATATTAATAGTGGACTTATTTTCATCTTAAA
ATAAAAACCGATAGGTAATGCTATCGTCTGACGATTCTTTGTATTCACTTACAAATAAAAATGAAAATTCTCAATATTTT
CGAGAAGATGGGTGCGGTAAAAATGCAAGAT
>P.wly78_GM000446|P.wly78_GM000446
TGGTACAAAATATCTGCCGTCTCCATCACCTTCTTCCAATTTCCAAAAGCCACGGCCATCTCTAACATTTCAACAATGAT
GTCCGGTTTGAGCGATTTCAGGATAGAAGTTCGCAAAGAGGGTTCCTCCTTTAAAATGATTAGGATAAAAAGCACTCGCT
CTTAATATATTCCTTTGTGAAACTCCAAATAAGTAGTACAATAAATTAACTTAATCGCAGTTTTTTCAATAAATTTTACC
GCCTTTATGTCTCTGCTAATTACATCGATACTCTCCTAACCTTTAGGAGAGGTGGCTAATATGACAAAATTACGGAATTC
AGTTGGAGAAAGAATTAGAGCAATTCGGAAG
>P.wly78_GM000460|P.wly78_GM000460
CGTTTCTTTCTTGCCAAACCACATATTTGAACCCTCCTGTTGACCATAGCCAGGTTTCCTTTGTTTGCTTATCCAGCAAT
TTTATTATTTTTTCTATGGGTCGTACCTCTTTAAAATGATATGTATCTAGAGTACCACAGGAAAAAATCCATATGAATGG
AACCTATATGTGGATTAGACTATAATCACCTTGTTATTCATGTAAGCCACTCCTCATTTCTCGGAAATTAACGACATATT
ATTTAATTAAACTCATTAAACGCAGTTCATTCTAAACAACATAGATTGAGGGAGAAAATAATGAAAAGCCAATTAAGAAA
TATTACGGTCGACGGTTATGCCTTCGTTTAT
>P.wly78_GM000464|P.wly78_GM000464
ACGATTCCAGTGCCAAGGCACTACGAAAAGTCAGCCTTTTTGATTTTATTTGCCTTATAGAGTTGACCGGCACGTTATCA
TAATCCCCTAACCTCATCTTGTCAAGAAATAATGCGCGAATGAGCGACACCGTGGTGGAGCCCCCCTTATGCTTTCGAAA
TATGAATGAATTTCCGAGTATGATGGGCAATTTCGCTTTTTCCAATTCATCCCACTCCACGTAAAATGATCTTCAGGCGT
TGCGGGTTAAGCGATATACAAACAATGGACGGAACGTAATGAACAATCGGGAGGTAGAAGATGGACAATCAGGCTCAAGA
TGCAAGAGGAATGAAGAGAGGGGCAATATTA
>P.wly78_GM000465|P.wly78_GM000465
CGGTTCTTGTCATCAAAGAGCTCACATCCTTTACAAGTAGTCATCGTATCCTACGGCTCTTGATGTCAAATCCGCCAGTG
CCATAATGTCATATGACACAAGGCGATAGCGATCTGCGAACCTAATGGGGAAAAACAACAGTAGTTACTGTGTGTACGGC
AATTTTGGATCGCACGGCTAAACAAAAACTGCCCACCAAAAACTTAGAAGCTTGAAATTTACACTATCCATATATTGAGC
TTGTCATTATAAATTGAATAACATTTAGAGATACGTAGAAACCTTATCTCTTGACATTTTATGGAGAATACTATATATAT
TCAAAGCCAATACGAAAGACAGGAAGGGAGG
>P.wly78_GM000468|P.wly78_GM000468
CTTATCCATTATTGGTCAAGATAATTCCTATATTTCCAAGAATGCAAACATCAAACTAACGACATTAACGCACCCCCAGG
AACAAATGGGACGTGATGCCGCCGATTGGGTTATTAAGAAACTTCAAGGGAAAAAGGATCTACGTAACCACACCTATTAT
CAGCCTGTGTTAATTGAAGGAGAGACGGTTAAGAAGAAACTGAAGTGAAAAAGGATATGTAACTGTGGTGAATTTCCGTT
TTTTCTGAATGAACCATCGCCCTTTAAACCTAGTGCCTAATTGTCATATGACACTTTGGAGTGACTTGGTATGGTGGGTG
GCGAAATGTAACTTGTTGGTATGACAAGTCC
>P.wly78_GM000469|P.wly78_GM000469
TTGATCCATGCTCACGTTACTCCTCTCTCTGAACAACTGTTATAATCGCAATAATTGAAAGAAGGCGCTTTCTTTTGTTT
ACAGCCTTAGTATATTTTTTGTGCGTACATTTGTCAACACAAAACCATAGTTATACTTACAAATACTTTGACAAACCGAG
TGTTTTTCTAGTTTTAACTTTAGTATTTATACAGATAGGACAATAGATTATAATAAACTCATAATTATGCTAAAATATGT
ACATACAAATATTATAGATGCATTAATTAGTATTAGAACAACTTGGAAAGAAGGAATAAAGTGAAACCAAAGTATCAGGT
CATCCTTGAGGATATAAAAAGCAATATTCTT
>P.wly78_GM000477|P.wly78_GM000477
AAAGTCCTGGCACAGACGAAACAAACGTACCGTCCGAAGACGCGCGTTGATCAATCAGACGAATCAGTTCTTGTAGATTC
GTAGAAATATCAGAGGGGGGAGGAGACGAAACCATTCATGCTTCACCTTCCTTTCCGTTGAACGCTAATATTGATGTGCT
AATTATATGCACGCCGAATAGGATTAGGCAAGAATTGGACTTGATCGGTCTACCTGTCTCAATTGAATTCTACTTAAAAT
TTACTTGCAAGGCCAACAAAGGGCCTAAGGCAAATAGATCAAAGAAAGAAGGATGGGGCTATGAGTTTGGAAGGAAGAAT
AGAGAACAAAGTCGTCGTGATTACAGGTGCA
>P.wly78_GM000480|P.wly78_GM000480
GATTCGCAGGAAGAATCTACAGCGCAAATTTAAGATTACCCTGTTCACCTCAACTAATATGACTTCAGACAGTGCTGCGC
AGGTTTTGGAACGTCAGCTTTTCAGTGAACCGCTGAGCCGGGCATTAGACCAACTGAATGCAGAAGAACGAAACCTGTTG
GTGCTGCGCATTTTTGAAGAAAAAACGTTTGGAGAAATCGGGGAAATTATGAACAAGAGCGAGGAAGCTATCAAGAAAAA
ATACGGCAGAACAAAAACAAAGCTCAAAAAAATGATGGAACCCATAAAGGAGGACCCGAAATGCGTGAATTACAAGGCAG
AAATCAGGAACAAAATCTGAAATACACCGAT
>P.wly78_GM000481|P.wly78_GM000481
TTCATTAGAAACCGTATCCTCTCCTATTTATTTACGAGATGGCCCCAAAGCGTCCTCATAAGGCTTTTTATGAAGAATTC
CGTAGACCTCCTTCTTATCAATATCTTAATTTCATTTTAACACCCCCCACTTCCACAATATACCTTTAACTCTATAAAAC
TAACTACGTGAGTGATTATTGTTCTGCTTTATCGTACTCTCTTAGAGAGTAGATTTAATACTAAAAAAATTTAGAAAAGG
TGTCCCTTTCGGTCATCTTCATTTGTTATACAGGTATAGTTTTCTTTTTGATCAGAGGAGGTGCCTAAATTTTTGAATGA
GGAAATCGAATACAAAATCAAACGAGTTCAA
>P.wly78_GM000483|P.wly78_GM000483
CTCAAATTTTCTTTAAAAAGATGGATGCTGTCCAAGGGAGAGATTGGGTTCACTTTTCATCGTAACAATACTTTTGATAC
GATTTTCCGCGCTAACGGCAGTTCAAAGGGCACCCGATTGGGTGCCCTTTGTTCGTAACACATGTTTTCACGCATGCGGA
TATGGAAACATGCTGATACCCATGCCTTCATGGCCTCCCTTTGCTGTCTGGATATAGAGTATACTAGATGAGTATAAGTT
CGATACACGATGACATTATATATGTAATGGTATTCAAATACAGCGCAGAAGAGGTTGAAAATGAGTCAGAAGCATTTTAC
AGATTACGCATTAAGTGAAGAAATTGTAAGA
>P.wly78_GM000484|P.wly78_GM000484
TAATACAATGGTTGAACTTGCGCCCCATGATGAGAAGTTTGAAATTCTTACAAGGGAGCATCAAATGTACCTAGCGGTTA
TATTTCAAGAAACCATTGAAAGAGGTATACAATCAGGTGAGCTTGAGATCGGGCTCAATGCGAAGGCTGTATCACAGGCG
CTAGTCGTATCGTTAATTGGACTGACCGTAATGATAAAGTCTCGTCCAGAACGATCATTTATTGATAACACGATAGAGGT
GACACTTACACTTCTTAAGTAATTCGGAATGAATTCAGTTTTGAATATATATGCTTTATTATGTATAATAATTCAAAACT
AATAAAAAAGGGAGTGCATCTAATGTCATTT
>P.wly78_GM000485|P.wly78_GM000485
CTAATAGCTTTCTTTGTATGTTAATTAAATATCGGTAAAATATCATACCGATCGGTAAAATATTTTTCCCAGTAAATATA
ACTCATTAAAAAGAGTACTGTCAATAAATATAGTAAAAATCTTTGATTTATCCTCATACTGATATCTCCTTGGTGCGATA
AACCAATCTGCATTTGACAATATAACGGGCTAATTATAAGATAATAACATACTAACTGGTACGCAAATAAAGACCCCTAA
CAATTATGATCAGAGTCATGGAATTAAGAATAAAATTACGAACAATGAGAGGTATTGATTATGGGACGAATCCGCGAATT
TGACGAAGATAAAGTATTAGATGCAGCTATG
>P.wly78_GM000489|P.wly78_GM000489
TCTTGCTTTAGTTGTGCTCGCCACGGGAGCGGGTAGTTTAATAGCTTCACATGTTAACGATGCTGGTTTCTGGATGTTTA
AAGAGTATTTTGGTTTAAGCATGAAAGAAACATTTGCAACATGGACATTGCTTGAGACCATCATTTCGGTAGCCGGATTA
GGATTTATTTTAGTACTAAGTTTATTCGTATAAACCACGATTCCCGGGCGGTAGATCCCCCACTTATTTTTCTTAGAATC
TTCTAAGTTTATAAGTGAGGATCTACGGCCTATTCATTTCAAACAAAAGGAGCAGAAAAAATGTCCAACACAATTGGTGT
CATTGGTTTAGGGGTAATGGGCCGTAATATC
>P.wly78_GM000490|P.wly78_GM000490
ATGTCCGATATATTCGCATCTGAAGTCGTCGTTCCAGAAAGCTACGAAAGTTCTTGTCTAGGAGCTTGTATTTTAGGCTT
GTATGCCACCGGAAAAATCCAGTCCTTTGAAGTCGTCTCTGAAATGGTTGGCAGTACCAACAAACATACACCAAAAGAAG
AAGCAACCAAGGAATACAGGAAATTGCTGCCGATTTTCATTAACCTATCCAGAGTATTAGAAGACGATTATACACGGATT
TCCAATTATCAAAGAAGCTTAATTAAACACTAAAAAGATAAAAAGCAGGGGGTAATTACAATGCCATTAGTTATCGTAGC
GATTGGAATTTTAGCATTACTCGTTTTAATC
>P.wly78_GM000491|P.wly78_GM000491
TCTTATTCCATGAAACGATTATTCGTGCAGTCAATCATTCTCATATTCTGATGATTTGGAATAATCTAAAGCCTGTTATG
GAAAGTCTCATTCTTTTGTCGATGCGTATGCGTTTCAAAGAAAAGTATGAAGATTTTACACGGATTATAAACAATCACGA
ACTTTATATTGAAGCAATCAAAGCAAAAGATAGAGACCTCATGATCAAGTCTTTACATGAAAACTTTGATGATGTTCAAG
GTAAAGTAGAAGACCTATGGATGTCACAACAAATGCTATCTAAAGGAGTCGTGCAACCAAATGACTAACTATATGTTGGG
TGTAGATATCGGGACCACAAGTACGAAAGCC
>P.wly78_GM000492|P.wly78_GM000492
AAACCGGATTCAGCTTTCTTAATATCAGAATAATTGCAATAGCCAGCCCTGCCAGAGCCCCTATCCAACTGATCGTCAAT
CCTTCCATCTGTCTAACCCCCCGGGCAATTTTTGATTACGCTTTCATTATATCGATTGCTGTATGTGAAAAATATTGAAG
AACAGACGAAATTGATTGTGCATTTGCACAAAAAAGTCCGAACAGGCTTACAAAACAAATTTAATGAATACGCTTGCAAA
TTTAAAATTTAAGATTATAATACCTGTATACAAGTATACTTGATTAATTGAGAAGGTGAAATGATGGTCGAATCAGAATT
CCTATATCCCTCCAAATGGCTTTTAAAAGCC
>P.wly78_GM000493|P.wly78_GM000493
TTACAATAGCCTGCGCAATCGTCTCCGCCGCCCCGGATTCCATCATTACGCCTGCCAATACACCTGCGGCAAGCACACGA
ATGACCGTCCCCATCACACTTTGCGTACCGCTTATTAACACGCTGATCGTCTGCTCCAGATTGGCTCCGCCCAATAAAGC
GCCTACAATAGCTCCCAAAAATAAAGCATAAACCGGATTCAGCTTTCTTAATATCAGAATAATTGCAATAGCCAGCCCTG
CCAGAGCCCCTATCCAACTGATCGTCAATCCTTCCATCTGTCTAACCCCCCGGGCAATTTTTGATTACGCTTTCATTATA
TCGATTGCTGTATGTGAAAAATATTGAAGAA
>P.wly78_GM000496|P.wly78_GM000496
CCCCAGCGTCTAAAGACGGCCGTTTAAAGAAAGAACTGCACGACATTATCTATAGCTTCCGCGAGGTTCGTCATTAGTCA
GCGTGGCTGGCAATAAAAAGGATAGACACAAAAAGCAGGTGCTCCTTAGAGCCCTGTTTTTTTGCGTACAACGATTCTTC
ACATCTATGATAAAATGGACTGACATGCTCGGCGACCTGCCTTATCATATTGTTCAGATGCACAATAAATTGGAAACCCT
TTCATAAAGGTAGTACATTAAGGTACACTATATCACGATAGATAAAGGAGGAATCCGGATTTGTTTCAGCTCTCCGAAAA
ACAAGCCCAAGACATCGTAGACAAAATGATG
>P.wly78_GM000497|P.wly78_GM000497
TCGGTCGTTATAACCGGAAACTCACCTTTCACATTCTCACCTCTTGCTGCCTTGTTCGCTTTTGCCAGCTCTTCTTGCAT
ACCCATACCTCCCGAGTCTATCGTTACTTTCTTCTTCCAATTATAGAGTAAATGAGAGGAAGGGATATTTATAATAATTT
CTTTGTTTATAGAATGTTTTCCTAAACATGGATTGTAAAATGACCGTTAATATAAGGAGTGTGTTTTTAATTATTAAGAA
GAGGTGTATTTTTTGGACGAACAGCACGTACCACACAACCCGCAGGAATCTTCAAGACAGATGTACATTCGGCATGGTCA
AAATTATGGGGTAGATCCAAACAGGATGGCG
>P.wly78_GM000499|P.wly78_GM000499
GAGTGGCCTCGGTTCATTAACCTATAATAGCGATCCTGAACATGAGCATGCACAATTTAATTTGCTTGCCTACAATAGCA
GCAAAGCAGCGGTTAATATGTTCACCGTCACCCTTGCCAAAGAATTCAAAGACTCACCTCTCAAAATTAATTCGGCTGAC
CCTGGCTTTACCGCCACTGACTTAAACGGCTTTACAGGACCGGGTTCGGTACAACAGGCTGCTGCTGTCGTTGTACGTTT
AGCCGCTTTAAATAATGACGGGCCGTCAGGAGGATTTTTCGACTCGAATGGAGAAGTGCCTTGGTAATCGTTACAGTGAA
GGAGTGGGGTACTTTGCAGGAAATTCCGGAG
>P.wly78_GM000500|P.wly78_GM000500
ATGCTTGACGATATAATCTTCAATTACTTTCAGATCGTTGCGGATCGTCTTTTCAGAGCAGTCGGTCAGATCCGCCAGAT
CCTGCGCTAACCACAACCGGTCCGGTTCAGTTAACAACATGCGTAAAATTTCCATTTGCCTTTTATTCATTCCATTCTCC
CATCTTCCAAGTTAAAGAATGTCCACGGCATTTCGAGCTATATTTTTGCTGGTTTTGTGTTGACTTTAAGTATACTCCAA
GTAGTACATTTAAAGCATGGTGGCCGCCAAATTCAAGAATAATGAAAAGAGGAATCACTCATGACCATTGGAAAAACAGT
TCTTATTACTGGGGCCAACAAAGGCATCGGG
>P.wly78_GM000503|P.wly78_GM000503
CTTCGAGGATAACATTCCGGGAAACGTTCAACTGTAAGGCCAGCACCCGGGTCGAAGGAAGTTTATACCCTGCATTCAGT
TCTCCAGCTAAAATACGGTCCCGTATTGCTTGATATACCTGACGCAGCATCGGAACTGTCACATTCTTATCGATAGATAA
CCACATAGCTACCCCCCAAGCGGTACTGTCGAAAACCTCTTCAACTGGATCTACAAGTGCCCAGTTTCTATTGCTACAGT
ATATATCAATATCTGTACAAGAGGTGAGATAAAATGAACAAACCAACCTTTTCGACTTACATGGAGTTAGTGATCGCCAC
TTCCATTGTCGGCAGTTCTGTGGTAGTCGGC
>P.wly78_GM000505|P.wly78_GM000505
GCTGATCAGCTTGAGCGGTTTCTTCGGCAGCTTAACGGTTTCCGTGCTAAAGCGGGATTTATTAATCGGCGATGATGACA
AGTTCGATGCTTTGAAAAAAAGCTACTTAAGTCGGGTGGATAGCTTGACCTACACCTCGCCCGTTTTTTTTCACGTGATC
CGTTATTTTTTTGACTTTATGTAGCGATTACCTCCGCAATACTCCGCTTCTCATCGGTTTCATTTTGGTTAGCCGGGGTA
AGTACTACCGTACCGTAAGCAGTCCTTATCCTAGAAAACGATCTTGAGGAGGCGTTAGAAATGGCAGAGCATAATCATGC
TGTGAATAAGGAAGGCGAAGTGGCCTTGAAC
>P.wly78_GM000506|P.wly78_GM000506
TACCTGTCTTAATATCCTCTTTCACGAAACCACCATCCAGAGGGTTATTAGGGGTCTTTCTCCCGAAGCTGTATAACTCC
GAAAGTTCCCGGTTGAAGGAAATGGAGGCGTGATTATATGGCGCTCTCGTATAGCTTTTAATGACTCTCGTAAGAAACGT
TCCCGTATTCGTAAGCAAGATAAAGACGGATTGATCTGCTACCATTTACGAAATTTCCCCTTATCAAGTTTGAATTATTC
CTTCATAATAACATAGGAACCCTAATGGAACCCTATTTCGTGATAAGTTGGTGAGTGGTAATGGACAGTTCGCTATTTAC
GTTAATCCTTATTTTTACAGCCTTATTGGTC
>P.wly78_GM000508|P.wly78_GM000508
GTTTATCAAAGTCGCCATGACGAACATCAACGCCACGAGACCGTAAGTTCTCTGCTTTTTCTGGATTTCTTACACTAACA
ATAAGATCGTTTGTGGAGACAGATGTAAGCAACGTATCTACCACGATGGAACCCAATTGCCCCGTTGCTCCTGTTAATGC
GATTTTCATTTGAAATCCTCCATTCAGATTGTATTTACTTTTATATAGTAACTAAAATATAACGCATGTCTAATCTAGAG
TCTAAAGGTCTGCTTTTCGGGTAAGAGTTGGTACAACAAACTCTCCCCAGAGAAAGGAACATGTATATGAAAAAAGCTAT
GGTCATTGTAAATCCCTCTTCCGGCAAAGAG
>P.wly78_GM000512|P.wly78_GM000512
CAAGCACAATCTCCTCGACCACTTCACGTATTCGTTGTGCGTGACTGATAACCTCCCCCGTTTGGGGATCCGGCGTTGTT
TCTACAAACGTGCTTATCCCTATCTCCACTTGCTCTACCCCCTATTTTCATGTTTCATTCTCATTCGGCTGCTTTCGAAG
CCAATCATTTTAAAAACCGATATCTTTATATTGAACCTTTTTCGCATCTTTTTCAAGCTCTCCTTTTCTGAGTCTGAAAA
TCAGCCAAGGGAAGTGTCAAGATTCGCCGCAGGAAAAGAAGTCTCTTTGTCGAATATTGTATGGAACAAAGAAGTTTCCC
ATCCCCACACCATGAATACAACAAGGAGGCA
>P.wly78_GM000514|P.wly78_GM000514
GAGACTTATCTCGAAAACCGGGCTGGGTGCGTCTGTCGCTCCATCCCATGATGACGAATCAGGAAGTCTCCTATATCGCC
TCTTCCATACGGGCAATCGTAGAAAACATCGTGACCTGGCAAAAAGATTATACCTATCAACCAGAATCAAACGAATGGAG
ATCTATAAATGAACATAACAAAATAGACATCAGCAAATGGTTCAATTTTAGCGATTAAGAGACTCGTGTCCGTTCCCTTC
TTTCAAAACTCTCATAGAATACTCTGTAGGATTACTATATGAGGAAAGAAGTGACGACAAATGGGTCTCAATTTTCGCAA
CAGTACCAATGCGGCTATCTTTGTGGTCTTT
>P.wly78_GM000515|P.wly78_GM000515
CTTCCTAAAAGGTGCCCGGAAGAAAAACGTCAAATTTTATGCCTGTAAGCTATCGGTGGATATTATGGGTTTTAAACCGG
AAGAATTTATACCTGAACTGGAAATTATCGAGGCCAAAACGTATCTAAAAGATGCGCTCGAATCCGATATGCAGTTGTTT
ATATAGGATAGACTTGCGCCTTATCCGGCTGTTGGATGAGGCTTTTATTGTGACTAAATGATGACACTCGCCTATTTTTT
TTAACCCATTCGGACCTACTTACGTACCCTAAGAAGACAGAACGACTTGGGAGGCGCCGTATGCTCATGGCTCGAATTGG
AAGCAGTAATTGTAGGTATCAGCCTTCTAAC
>P.wly78_GM000516|P.wly78_GM000516
GCAGAGAAGGAAAGTACATTAGCCGAACTGACTTCTGTGTTAGAGAAAGTTCCACCTTCTGGGACCAACAAAGTTATCAT
TGCTCACAGTTTCCCTCAAGGCATTGGTTTGGGCGAGATTCCGAACTTGGGTACTGTAGTTGTGAAGCCAAGAGGACAGG
GAAACGGTTTTGATATTGTAGACAGGATATCTTTTGCTGAGTTGTCGACTGTGCCGTGAGAAAAATTTGCGGCTTCAGAC
AACACAGTGAACCATGCATAGTTTTCATTCCCAAATCCATACTGAATATATCTGTTGGTAATGGAGGCGGGAATTGTGGA
TAAAAGGATGAATCTGCTTATGTTCAGCGGC
>P.wly78_GM000517|P.wly78_GM000517
CCGATCTCAGGCTTGTGTCTTGAATTCCCCTTGAGATTATACAGAATGGGACGGTTTCTAGATATGACATTGGTAACGGC
GAACCGTTGCATAAGTAGCGTCATGTTTTGGGTAGGGAACTGCAGAAAAAGCGCAGAAAAGGATTGGCAGCATATTGTTA
AATAGTAAAAAACTCAATGTTAGAGGGTTACAACCGCCTAGCCTATGGAAACAGTAACTTATACTATTCCCCGTTTTTTT
TCTTCCCTCAATACATATACTATATCTCAAAATTGTATTCTTAGGGGGAGAGATGCGAAGATGAAAAGGTTAGTTTATGC
ATGCATGCTTTCTTTACTTCTTATGACTCCG
>P.wly78_GM000520|P.wly78_GM000520
ATGCCTATGATCATCGTTATGGTGCTGTACACCGCCTTATATTCCATTTTCGGGATACTATCCATCCTGTATTATAAAAA
GGTCATTAAATCAGCATTATAATCGGCAAAAAGCAAAAAAGCCCCAGGCGAAAGTGCTGGGGCTTTTCCAAATATTTGAG
CATTTTCGTTCCTACATGTACAATAAAATAACTATCATCGTAACCCCAAAGGGGGAGAGCTTATTTTATTATTAATCATC
AATGGCATCGGCATCGTAGCCAATATCATACTCGGTTCCTTTATAGGCGTGGCTATTTTTATGGGAATCGTTTTTTTCCT
GATTGGCTTGCCTGAGTTTAAAAAATCGCCG
>P.wly78_GM000521|P.wly78_GM000521
GTACATCAGCGGCCAGAGCGTTTATTCATGAGCCCAGTATTATTTTTGCCGATGAACCTACGGGTGCACTGGATTCCAAG
TCGGCTTCCGATTTATTAAACAAGCTGGGCCAGTTGAACCAAAAACGCAAAGCAACCATTATTATGGTCACGCATGATCC
TGTCGCTGCCAGCCATTGCAGTCGGGTTATTTTTATTAAGGATGGGCAAATGTATACGCAGCTTCACAAAGGCGAGCAGG
AAAGACAAAGCCTCTTCCAGGATATCATGAAAACCCAAGGGGTCTTAGGCGGGGTCCAATATGAACATTAATCTGCTCAT
TCTAAAAAATTTGAAAAAAAACCTGAAAAAT
>P.wly78_GM000522|P.wly78_GM000522
CGTATCTTCGAGAAAGGTTTTACCTCCACAACCCAACATTCTGATCACACTTCAACGGGTATGGGGTTATATTTAACGAA
AAAGGCAGCACAAACCTTGCTCATACATATAGATGTGCACTCCAAACCGAACGTAGGTACAACCTTCACTTTAATTTTTC
CCAAACGAAATGATTTCGTGAGTGTGGTAAGCATGTGACAGAGATGTCACATGCTTTTATGTATTGTTCGCCCAATCAAA
GGAAAAACATCGGCTCTATTTTTATAATAAGGCTACAAGAACAATAAGGAGTGCATCGAAGTGAACATTTTAGAAGCTCA
TAAAATCCGTAAAAGCTACGGTAATAAGTTC
>P.wly78_GM000523|P.wly78_GM000523
AAACATGGTGTGGCGCAACGGTCGACTATGAAAAAAATGTAGTAGCCAATGAGACTGGCTCCATCGAATTAACCAAGAAC
GAGATTTTTATTTTGAAGCTGCTGATCGAACAAAAAAATAAAATTGTTGCACGTGAGGAATTAATTAAAAGCCTCTGGGA
TGATGAACGTTTTGTCAGCGACAATACCCTGACCGTCAACTTGAACCGCCTGCGCAAAAAATTGGACGAGCTGGATTTGG
GCCGTTTCATTGAAACGAAAGTCGGGCAAGGCTACATGGCTACAGAAGAGGCACCTGCCTATGATTAAAAAATACCTTAT
AGAGAGGCGGAGCTGGATTCTACTGTTTGTG
>P.wly78_GM000524|P.wly78_GM000524
GCGTATTGTACGACTTTCCAAGAATGTGCCGATACGCTGTGTTCCTCGAATTTAAACTTACCCGGACAACGGATGATTCT
TTCCAGCTCATTTAGCGACCGAAAATACGTGTGAATCCCCATCATTGCATCCATCCTTTAATATATATATGAGATAGTCA
ATCTAAATCCCACTACAAACCTCAACTATTAACAGCAGATTATCGCAATATCAAGTGGAATTCACACATGTAGCATATAC
ACAATTTTTGCTATACACTTTATAAAAGAGGAATTTGCAAAATCCTGAAAAAAATATAAAGTGGTGAATTCGTTGTTCAA
AATCTTATTAATTGAAGATGATGAAACTTTG
>P.wly78_GM000527|P.wly78_GM000527
GTGGATATGAAATTTTTGATACCAGACAGGACAATTGCATCAAAGTTGTACTTAAACCTTAACTATATATTGGAGCATTG
GAGGTAAACGTCATATGGTGTATGGCCTGCACGAAACACTTGAAGTCCATGAATTGTCAGCGTTCAAAACAGTGTGTCTT
ACCAAGTCTAAAACCATGCAAGCATTAATCTCTGATCCAACTCTCAAAGCTATATTACAGCAGGATGTTGACTTATCGAC
CCGCCAATTACAAGAACTCGGTACCCTCTTAGATCAAGCCATCTCACAGGAGGTTAAGCCATGAATACACTGTTGGAGCA
TTTGACCGGACTGCATACCTTAACGGACCAA
>P.wly78_GM000528|P.wly78_GM000528
AGGTGGCACCATTCAAGTTACCGGAGTCTACGGCGGACGATATAACGGTTTTCCTTTGGGAGACATTTTTCAGCGAAATG
TTAATTTACGTACGGGACAGGCTCCCGTTATTCACTATATGCCATATATGTATGAGCTGATTGATACGGGAAAGGTGGAC
CCAGGAGACGTTGTTACACACGTCATTCCGTTAAGCGACGCCAAACGTGGATATGAAATTTTTGATACCAGACAGGACAA
TTGCATCAAAGTTGTACTTAAACCTTAACTATATATTGGAGCATTGGAGGTAAACGTCATATGGTGTATGGCCTGCACGA
AACACTTGAAGTCCATGAATTGTCAGCGTTC
>P.wly78_GM000529|P.wly78_GM000529
TCGCGTCAAGGAAGGAGTTCGAAATACAGCCGTAGCCTTGACGGAAACCGTCTCTCCAGATGCCAGAACTCTGTTGCGCA
ATCAACTGCATCAAGGCATCGCTCTTCATCAGGAAATTACTGATCTTATGGTACGAAAAAAATGGTTTCATCCCTATGAT
CTGCAAAAGCAGTATCAATTGGATCAACTATCAGCCAACAAGACGGTGGACATCAGTAAAATGAAACTGTTCCCAGACGA
TACCACCCGCAAGGGTATGTTTGATCGCACGCCGGACGAACATATGGGAGGAAACCAGGCATGAAAGCAGTGACCTACCA
AGGTATCAAAAACGTTGTGGTTAAAGAGGTT
>P.wly78_GM000530|P.wly78_GM000530
TAGGCTGGATAACATACCTTTGAGAAACATAAAAGAAAGGTGATCCGATGATAAACCAACAGTCTACATTAGCGGCGCAT
GAGTCCTTAGAAATCCACGAAGCGCTTAATTTTAAAACGTTATGCTTAGCCAAGTCCAAATTAATGCAGGGCTTGGTATT
CGATCAAGAGCTAAAGGATCTAATGGAAAAAGATGTTCAGCAATCTATACAAGCTATTGCCGATTTGCAAGCATTGTATG
TTAAAGCACCGTTTCAGGCACCTGTTCCAGAATTCCGACCAACACCAATCTTAAATTGAGGTGAATGATGTGACATTAGA
TCAGACCCAGTCCGCTAAAATGGATTATGTG
>P.wly78_GM000531|P.wly78_GM000531
GAAGGGTCGGTCATCCGGGTAAACGGCAAAAGAGCAGGCGCATACCGAGACCCACAAGGAGCATTGCACCTAGTGGACAC
GACATGCACCCATATGGGTTGCGAAGTCGAGTGGAATGAAGCGGAAAGAACATGGGATTGCCCTTGTCATGGCTCTCGCT
TTTCATATCAAGGCGAAGTCATTGAAGGACCGGCCAAAAAAGCACTTGGCAAGGTTGAAGCCGAATAGCACGATCCTTTC
GAATAAACCTAGTTAGGCTGGATAACATACCTTTGAGAAACATAAAAGAAAGGTGATCCGATGATAAACCAACAGTCTAC
ATTAGCGGCGCATGAGTCCTTAGAAATCCAC
>P.wly78_GM000532|P.wly78_GM000532
CTGAAATGGGCATTGGTCTACTCTCGCTGTACGGTACAGGAGCTGCCGTTCTGAATGCACATTTTGGCCGAACATTTCTG
CCCGTAGGACGTCCTTTCGGCATTTTTAAACCACGTCCTTAGCTGCATATTTAAACCCACAAAGCCTCCTTTCGCGCCGA
TCCGCGTTAAGGACGGCTTTGTTTCCTTTCCATCACTCCCCCCTGTATCAAAAAAATACTAAAGAGAGTCGTTTAGTGAA
TATAAAACCCCACAATGATAACAATATACATAAATTGTATTCAAAGGGGTTTTTGTAAAAATGACACAAAGCAAATCTCG
TATCGCATTTCCGCAATTTCCCGAATCGTAT
>P.wly78_GM000533|P.wly78_GM000533
GACGAGTAGAACTGCTACCGTAACTGCAATCATAGCTGGAATCCAAACGGCCCTTTTCGTCTTCATTTGTTATACATCCT
TCCTAGGAAAATTGCCTTGAGTGTACCTGGTCAAGCTTAAAACAAGATTAAAGCAAGCTGAAAGTATTTCTTTTACCTCA
GTCAGTATCGAGGATGGTCGTAATAACGTTAATACAGGCACCGTAATAGATAGAAATCTATGAATTCCCTACTATGCGAG
CACGCCGGTTTCCGTTACAATATGTCAGTGTGATTCTGGCATCGGCAGATTGACGCGTATTTGAACATTATTGGAGGCTT
CTATTTTTTCATGCAAAATGAATCTCATGCT
>P.wly78_GM000537|P.wly78_GM000537
TACGCAGGTACCAAGGGCGCAGTGGAGCAATTTACCCGTCAGTTAGCCAAGGAATTCGGAAGCAAACAAATTACGATCAA
CGCCGTGGCTCCCGGTCCTGTGAACACCGAGCTTTTCCAAGCTGGAAAAACCGAGCAGCAAATCGAAGGCATGAAAAAAA
TGAATGCTATGGGTCGGCTCGGCGAACCGGAAGATATCGCTGATGTGATTGAGTTTCTGGTCAGCGCCAAATCACAGTGG
GTTACCGGGCAGACAATCCGCGTCAATGGCGGGTTCATCTAAAAAGCTGGAATACATGGAATGGAGGTTATTACGTTCAT
GATGTTACACAAAGGTGAGACCTTATTTCGA
>P.wly78_GM000538|P.wly78_GM000538
GACGACGAGGAAATGTTTGAGATGTATACGAGGGTCACCGAGCAAGCGGCTGATTTAATCGACCAGCATATCGCCCACAT
TGTGGATCAGCTCGCTGATATCATTATACGCGGAGACATCACATCGGATCAGCCAGCCCAACTGGCGCGTACCCTTTTCT
ATGCCACAGCCCGTTTTCATCATCCCGCTCATGCTTACGAATGGAAGAATCCCGTGATTAATCGGGAGTTTTCGGATGTG
TGGATGCTTTTAGAAAAAGGAATCACTTAAAATAGATATGGAAGGAAGGTCCAAACACATATGAAGCATTTGGACGGAAA
AACAGCAATTATCACCGGGTCCTCTAGAGGA
>P.wly78_GM000539|P.wly78_GM000539
TGGATGGAGGATTTCCTGCGGGATAAGTATCCGGATATATACGCTGGCGACGGTATCAAGTGGAATTTTTCTAAATTCTT
GGTCGATCGCGATGGCCATGTGCAAGGGAGATTTGAAGTAACAACGGAGCCCTGGGCCATTGATCCCGTCATCGAATCGT
TATTGTAGTATTTCTGTTCACTTCTTTGGATTCTTTAAAAAAAGGGTATCAAATGACAAAAACGTATATTTGTCATTTGA
TACCCTTTATGTTATTCTGACTTTAAGGAGGTGACTCACACGGCACTTGACCGTGTCTCTATGGAAAAATCCTCAGATGT
GCTAACCAAGGAACAGATTCTTATCGCTACA
>P.wly78_GM000540|P.wly78_GM000540
GAATCATCTTTCCAATGGGCACGAATATCCCTCGATTCTGTTGGGTTTTTGCACACACTACATGAATATGCATCTATATT
CTATCTTGGTAACGGCGAATGCCACAGTTTGCTATGAAGAGGCAAATCTCCCACTTTCTCAAGTCGAGTCTTCTTTGGTT
TCAAGAGAGAGATGGACAATGTGTCTTTACATGACAAGATTATTGCAAATACCTATAAGGTTGATTCCAATAATATATTA
GACCAATAACAATTCTGGATATATGATGTATTAAAAAATAACGTGAGGAGGAACGTTAACATGTCTATTTATGATTTTCA
AGCAACCTCAATTAATGGGGAACCGATTGAA
>P.wly78_GM000542|P.wly78_GM000542
TGAATATGGAAGCGGCGGTTTATTAACCGACAAGAAATATATGTTCTCCACAACTTGGAATGCTCCGGAAAAAGCTTTTA
ATGATCCAACTCAATTTTTTAATGGGGCTAGTCTAGAAGCTGCACTCCGTCATTTGCATTCTGCGCATACATTTCTCGGT
ATGAAGCCCTTGAAAAGCTTTGCATGCTACGATGTTATTAAAAATCCAAATATACCTAAATTTATTGCTGATCTTGATAC
ACATCTACAAGCCGTATTACATGATTAACAAATCCAGATGAATACTAGGAGGGAATCCATTTGCAAAACCAAAAGATTGT
CATTATTGGTGGAAGCTCAGGTATTGGTTTA
>P.wly78_GM000543|P.wly78_GM000543
ATCTCAGTGTTCCTTCGATAAGAAGGTCACGAATGATTAAAAAAGTCCATTTCGTTCCGATCAAATCAAGTGTTTGGGCA
ATAGGGCACGGCTTGCCGGGTATTCCTTTGGTCAATTCAATAGGTTCTTGGTCGTGCATAGGAACTCCCCCAAAAATTAT
CTGTTAAATCCAATGATATCACAATAGTTCCTTTAGGGAAACTATATGAATTAAATACCACTACTTCCCTAAATAAACTT
ACTACATATACAATATCGCTGTAGCAACTAACGTTTTCTCTAATACAAGGAGGTGAAGAGATGAAAAATATACTAATCAT
TAACGGTCATCAAAAATATGATTCGTCTGAA
>P.wly78_GM000546|P.wly78_GM000546
TCAGTTAACTTTATTTTCTTGCCCCGTTCGATCAGTTGAATTCCCATATCGGACTCCAGCTTCTGTATTTGCATCGTCAC
GGTAGATTGTGCATAATTCAACTCTTCCGCTGCACGCATAAAACTTCCGTAATTCACAATCATTTGAAATGTTTTGAGTG
TTTTAATGTCCATTATCAGACTCCTGTATAAACAATTGATTCAATTTTATTGAATTATAAATTCATTTAATTCAATTATA
CAGAATACAATACCTCCTCTACAATGATACATATCAGATCGTATTATTTTTCAGACGCAAATGAACTGGATGGAGAAGGA
GCGAATTTACATGGATTTACATCAAAAAGTA
>P.wly78_GM000548|P.wly78_GM000548
CTTATGCCCATGCTCGATGAGCCATGCTGTCAATTGATCTAGCGTTAATCCATAAATGGATTCTTTTTTCATGTTCGATC
CTCTTTTCAAAACAATCAAATTCGTATTTCTATATATAAACCCTAGCCATCACGACTCGTCTCAACGATCATTGCATCAT
AGCATGTTTAAGCAATCTGCGCTATTTAAACGCCTCTTTCATTGTCCCAAATTTTAATTATGAACACAAGGGGGCAGGCA
CATTGTTTTTCCTGTTCAACAAGAGCACGCAAAGACAGGATTACAGATACTCCTAATGATATGATTACAACCAAGGAGGT
GATGCGGTTGGAATGGTTGCTTCGGATCAAG
>P.wly78_GM000554|P.wly78_GM000554
TTACAGCATCGTTAAGGTTTGGCTTGTACCTATTGTTAACATCGTCTTGCTGGCTTTGTTGACTGTATCTCATATTCTGT
CAGTCGATTCGGTCGCTTTAGCTACTATTGTCATCATGATGGCTACTCCTACAGCTACCGTAGCCGCAGCCTATGCCATC
AGTTTTGATAAGGAAGCCATATTGACCTCCAATGCATCGCTTCTATCAACTATTACTTCTGTCGTCATGATTCCAGTGTG
GATCGTTACGCTCAATGTCATTGATAAAATTGGAATTTTCTAAATCAGGGGGAAAACAACATGTTAAAAATCATTTGCTA
TGGTGTCCGTTCTTATGAGAAACCCTATTTC
>P.wly78_GM000555|P.wly78_GM000555
TTACTATAAAGGTGCAAACCAACACTTTGGCCAAAAGATCATGGCATTGCATCGTCACATTCTGCATCGTCATATATGTG
AAAAAAGGTACAAGAGAGGGTTTTATTTATGTCTTTACTAGAAATGATTACCGCGACCTTAACAGATAACAAAATTGTCA
GCTCTATCGCTTCCACCGTTTTTATTATTCTTCTTGGTTTCTTTTGCCGCAAAAAGGGGATTTTTAACGCAGCAGTAGGA
AAGATGTTATCCAAGGTTGTTCTAACCGTCGCTCTACCAGCACTAGCCTTTAATTCTTTCATGCAGGATATTAATCCTAC
AATGTTAAAACAAGGAATGAATGTTTTAATA
>P.wly78_GM000558|P.wly78_GM000558
GGAGCAGACAACTTACAATTTGTCGATCATAGCCCAGTCCATCGGCTATACCGATATGTCCACCTTTTCCAAAGCATTTA
AGAAAACAGCAGGGATTCCACCGCGTGAGTATCGCTTCCGACATCAGTCCCGGCAAGAGATTCGTACCGTCAATGCCTAG
CTGGAATCCAGTAACGTTCAAGAGAGCCGCCGTATACGGTGGCTCTCTTTTTTTATGACCTGATCCTAATTAGTACTTGG
TTCTGAGACCTTTCAACGTTATAATAAGCATCAAACCAACAGGAAAGGTACGTGAAATCCATGCTGCGATTCAATGCGAT
ACGTACGGGCTATCTGCTGGGCATCTCACTG
>P.wly78_GM000559|P.wly78_GM000559
ATTGCTCACCATGATATCCAGCAACGGATTACAGATCAGGAATTGGCCGATCTAGCCAAAGCCTTCAACGTTACTCCAAA
AGAAGGAATCTTGAACGTATAAATATAGGCTAATCCCCATCTCATAATACAGAACTTAAAAGGCTCCACGGGTCATCTCA
AACCGGCCATGGAGCCTTTGGCATACGCAGTTTTAATTATATAACCCTCAATTCCAATGAATTAACTTGTAATTGTGCTT
TCCTTTATATACAATAAAATCAAAATTCCCTTATCTCCACCAAAGGAGAGGTGACAAGTTATGAAAAGAGCAAAAAATGA
AGATCACTTCGACATCGTGGAAGACCATTAT
>P.wly78_GM000560|P.wly78_GM000560
CACGCAACACGATTAAAGCGCTGCTTCGCGCTATGCTCGAACCGATTGAAGCATTAAGGCAGGCGGAAGAGGATCGGGAC
TTCACCACTCGTCTTGCTCTAGTCGAAGAATTCAAATCGTATCCGTTTGGTGCGATATGGGATTACTATTGCGCTCAAAA
CAGCGTTCCCGTTCGTGAGGAATGGCTGGCCGAAGTTAAAAACTATGAACAACAAGTACTGTTGAAACGATAACTGCTGA
AACGGTAACTACTGCACTGATAATGCTTATATTCATATCATCCAAAGGGAGAGATCATCCATGACTACTGTGCTGGAGAA
TCAAAAAGAACGCAAATCGGGACTGGATATC
>P.wly78_GM000561|P.wly78_GM000561
ATTGTCGGCGGAGGCGCTAACAACGAATTACTATGTCAGCTAACCGCCGATCTCTTGGGAATTGAGGTTCAGGCAGGTCC
TTCCGAATCTACGGCCATCGGCAATATTGTCGTGCAATTAATTAGCTCTGGTGTTCTTGAGGATCTCAAGGCTGCGGGCC
GAACCATCGCCCGCTCCTTCCCGACTCGGCTATATGAGCCGCAATCGGTGGAAGGCGTGCAAGAACTTTTGGATCGCTGG
GAGCACCTTAAGATACAAGCAACATCCTCTATTCACATATCTCAATAAAGGAGTAAAGCCATGAACGAAGCCATTGAAGC
CAGTTATAACGAAGCGAAAAAGCTGTATGCC
>P.wly78_GM000562|P.wly78_GM000562
AAGACTATTTTTCATACAGACAGCAGCATTTGGAGAACCTTCCACAATTGGAATATCGTAAAATCAAATCGACCTTTGTT
GAAGGTATATATATAGTAGAAAACAGATGTTAAAAAACAAAAATACATACAAAACAACATTCAATTTTAATTATAGTTTT
AAAAAACAAAAATAAATCCACAAATTTCACTTCCGTTTCTGTTGACTGCAAAGAAAAACGGAAGTAGTATGGAGTTAGTT
AAGAAAACAAAAGGCAGACTTTCAGGCTGCCCGTATTTTATCCATGCAAGGAGATTGGATATGAATAATTATCTTGCTGT
TGATATTGGAGCTTCAAGCGGTAGGCTCGTA
>P.wly78_GM000578|P.wly78_GM000578
TCCCAGCATGAAGCTCAAGGCTGAAGCCGTATAAGCCATCGTATCCGTGCCGTGTGCAATGACAATACCGTCGTATTGAT
CGAGCGAACGATGTACCATCCGGGCGATAGAAGCCCAATCCTCAGGTTGTGTATTTGTGCTATCAATGCTCATCAGATTA
TGGGCATCAATCTCGCAAATCTCCTTCAGCTCCGGAATTTCCGCCAAAATATTTTCAGCCGATTGGGTCGGTGTCAGGCC
GTTTTCCTGATAGGAGGAAGAAATGGTCCCTCCGGTATTAATGAACAAAACCTTTTTCATATGCCAATGTTCCTTCCCGA
TTACATCTTCACTGTATTGTTCTTAGAATTT
>P.wly78_GM000580|P.wly78_GM000580
TCCATTAAATAAATTCCGCCCTTCGGGCCGGAAGCGGTAACAATCGGAACGCCGGCTTCAGCCAGGAGGTCGATATCCCT
GTAGATGGAGCGTACAGAGGTTTCCAGTGCCAACGCCAATTCCTTGGCTTTCATTCTCCCTCTAGATTCGATACATAATA
AAATCGCGATTAAACGATGCAGTCTCACAATCATTCCTCCACAATAGATGGTTAACCCGAATTGAAAAGATAATGCAACG
ATTGTTGACACCCTGTTGGCAGTAATAGGTGTGTATCATAGAAGTAAAGGGGTGTAATGGATGATGAATATTGGAATATT
GGGGACGGGATTCGGCGCGTATCATGCCTCA
>P.wly78_GM000582|P.wly78_GM000582
TGTGTTCTCCCCAAACTTACTAATCGTAATTCCTTCTCGTCTGATGTACTGTTCCAGCTCTGCGCGAATTGTGGTTGTTT
CCTTCAAACCAGGCACCCCCAGGGATTACTTGCATGATTACAATACAAAAAAAGAAAATTCCCGTGAATATTCCCTTAAT
TATACAAAAGAAAGCTCGCTTAGCCAACCGCTCCAGTAAATTTATATCAAAAAATTCAATAATTCTCCGAATTGCCGTAT
ACTACGGGGAGGTGAGCCGAGCAGCTACACCCAATCGGTACGCAGGAAAGGATACGACAAATGGACAACACCCCTACAGC
AGAACAAGAAATTGCACAATGGATGGTCGCG
>P.wly78_GM000584|P.wly78_GM000584
GGCGTAAAACCCAATAACAAAAATTGGCATAGACACGCCCAGCCCATGTCCGAAGAACAGATATTGATGAACCAGCGCCA
ACACAATTGCGCCAGCAAAGGCAGACAGAAACGACGTTTTCGGCAAAGACGTTCCATTCATCTTGTCATGCATGATAAAT
ACCTCCGCAAATATGCTTTATAACCCTTATTGTAGATGATAAAATAAGAAGATAAAGAGAAATTAATTCAAACAAAATTT
CCTATTTTATAAAAGTGGCTACGCTTTTAATCAAATATAGGGGAAACGGAGCAACCTTGAATGAAACTCCATGCCCAATT
TTTACGACTTCACTCACACGCAGCTGACGAC
>P.wly78_GM000600|P.wly78_GM000600
ATGTTAAGTACTAGAAAACGTTTACAGCGTAATTATAAATCCAGTCTTTTGATTTGTCTATACATTTAGGTTATATGTAT
AGACTTTTTTTAAAATGACACGACTTCTCCACTTTTTTTCTTAAAAATGAACGTGATCTCTTATCTTTAATCTCTCAGTA
ATAGCTGAAAATTAGAAAAATTTAGAATATCAAGAAACATTCCTACATTTTTATCGTCTATATTATGGAAGACCTTACGT
ATGAGGGTAAGATTTTCCGAAGCCCAAAGTTAAAAAATCAACTCATAAAGGAGCTTATGCATGTTAAAAAAGTTAGGATT
AGCTGCATTGATTCTGGTTACTAGCCTCTCC
>P.wly78_GM000606|P.wly78_GM000606
GCTCACTTAGCATCTTTGTATCCCTCTTCTCTCCAAAATAAGATCAACAAAGGATGTATCAACATATGCCCCATTTGTTA
ATCCTCAATTTAAAGCAAGTATACCCAACTAAAGTAACCGTTTATGTGATTCTAGTCACTTTAAATTTGAATTATCCGAA
AATGTCAATGACAAAACGCACATTTAAAAACAATTCCGATATAACTAACGTACTTTCCCCTAACAACAGTTTCACCATTC
TAAAGACTTCAATTTATTCCACTTGTAAACGCTTCCAATTGGGATAAAATCGAAGATGAGGTGCCGGACAAGCCGTTCCG
GCCCATCCTATCCGTGTTAAAGGAGGCAGAT
>P.wly78_GM000608|P.wly78_GM000608
ATTAAAAAGGCATTATAGAGACTATAGCCTATTTTGAGCGTTAAATTGGTGCTTTTACTTAAATTTTCTTCCAGTTTCAT
CATCACAAAAAAAGCAGGACGAATATACATAAGAAATAAAGCCTACCTTTTCCCTTCGCAAACATGAAACCCGCATGGAT
GTGTTGCAGAGTCATGCCCTTGATTACCCTGCCGAAAATCAGTATACTAACAAAAAAGCAAACGATATTATGCCTGTGAA
GAGCATCCAACTCGGAGGCGTTTACGCCAAGGACCATACGTTAGCGTAGGATATGGCGATATGTACCTAAGTAAACCGGA
CCCGCCCGTTACAGCGGAGCAAAGTGGATTG
>P.wly78_GM000609|P.wly78_GM000609
CTGAGGCTTCATAGTCTGCGATTAATGTTTGATACTCCTTGAGCAGCTTGTTCTGTTCTTGGCGGATCGTATGTAAACGA
TCTTTAAAATCCTCCATGTTCTCCTCCATCGCTGTCCATTTTGGTAATCATTACATTTTACATGAAATTAAAAAGGCATT
ATAGAGACTATAGCCTATTTTGAGCGTTAAATTGGTGCTTTTACTTAAATTTTCTTCCAGTTTCATCATCACAAAAAAAG
CAGGACGAATATACATAAGAAATAAAGCCTACCTTTTCCCTTCGCAAACATGAAACCCGCATGGATGTGTTGCAGAGTCA
TGCCCTTGATTACCCTGCCGAAAATCAGTAT
>P.wly78_GM000614|P.wly78_GM000614
GCCACAAGAAGCTAATCGCCGAAATTGACCGCCTCAAAAACGGTGGTTCCATGAAATCAGCTAAACCGGAAGCCCGGAAG
GTATTCGAGGAACTGACAGGTTTCCATTACGATCGGTGCTGGGGTAACAATAATGTGGGCTTCAAGAACAAACCCGTTGA
CCCTAAGACACACACTCCATCTATGTAACAACAATAACAATTACAGATTAAACATTTACTAAAGAGGTGACTGTATCATG
GCAAATCCAACATCACAACCAACCCCCAGCCCTACAAAAACAGATTCTTGGGCTGTACGTATGAGCGATTCCGTTCTACA
ACGGAGCCCGGAATTTTATGAAAAATGGGAA
>P.wly78_GM000615|P.wly78_GM000615
GGAAAAACAAAAAATCGACGAATGCCAAAGGTCTGGTAGTCAGTGCAGACGACTTTGTTAGTCTCACGCCTTCTATCACT
CGAGGTACAGACGGTTCCATCCAGCTAGGTGATTTCCTTAAGCTGGCCAAAGGGAGCGATCTGATCGGCTCGGGTACTCC
GAGCGGAAAAAATATAGGGGCACGTTAAAAGCCCCGCTTAATCAGGACGCCCTGGCCCATCTACCAACTTAGACAATTCT
GCATAATATAGCGACCGGTGATTGTCCTCATAACCAGACAAAATATGAGGTGAACAGATCATGGAACGAAGAATCACACT
GAAACATACACTCGCCTATGGAAGCGGTAAC
>P.wly78_GM000616|P.wly78_GM000616
TTCCTATTATATGTATAATGTTTAAGTATAATCAAATTTTCCCAGTCTGACAAAAGTGCATTTTTAGTTGAAACAAAAGT
GTGAACTTTTTTTCACAACATTAAAAAAACAGTAAAAAACTGTTGATGCAAACGTTAACATATATTACACTGTGCATATA
CTTCATAGAGCGTATTAGACATAGGTTAGATCAATCTGTCACCCCAGGAGGTGTCCTGTTTTTACTGGTAAGACAGCATG
AGCCACTTTTATATATGCTATCTTCTTTTAAAATAAGAACTCAAATGAGGAGGAATTTACATGTTTAAACGGAATGATCG
TCCAAAAAACGGATTTAACGCTCTAAGACTC
>P.wly78_GM000618|P.wly78_GM000618
TGGCGCGGGGCCGATTCGGAGATTTTTCAGTATTATTCTACCGATGCTTGCACCTTCCATTACGATCTCAGTCTTCATGG
CACTGACCAACTCAATCAAAGTGTTTGACGTCATTTTATCTCTGACCGGCGGTGGGCCGGGAGGTACGACATACAGCATT
GCGTATGATATTTACCGGGACACGTTCCAGAACAATCTGTATGGCTACGGAACAGCCAAAGCATTGATTTTATTCGTTGC
AGTCCTGATCATTACGATTATTCAATTGTCTATTTTCAAACGCAGGGAGGTTGAAGCCTGATGCAACGCAGCCGTACAGG
ACGTATTTTGCTAGAAGCGGGCATGATTGTA
>P.wly78_GM000619|P.wly78_GM000619
TTTTCAATCATCTGATAGGAAATAATTGTGAGTGAGCCCACCACCAGAATAATCACCGAGGTAAAAAGTAGAATGAGCTT
GTTCACTAATTTTTGCGTGATTCTCCTCCACATAGAGCGAAGAAACGTTCTTACACGCTCTGACATCATGATAATCGCCC
CTTTTGAAAGCGTACACATTTTTACCCTCAACTGTTTTCTTAAATCCATTGGTCCGGCCCTAGAGCTATCCTATACTTTC
ATTATATCTTAAACAGCTTGGAACGTAAGAACGGAAAATGTTGAGAAAAAGAGGTGCGTTATGCTGAAAAAAAGGGGAAC
CCGGGGCGACAAGGGCAGTAAACTGGAATTC
>P.wly78_GM000628|P.wly78_GM000628
TAAGCAGGCTGTCTCGGCAATACTTTCCATACAGACTGGAACAAGACTTTTATACGCTTAGGTTCATTTTCTCCTATACT
GGCTTGGCTATCCGCACATCACTAAAGGGCATGCGTCTCCTCAGACCTATGCCTTATTTTTTTGCCTGTAGACTTTTAGG
CACACGGTTGCTTACGTAAAATGTCATATTTGTCCACCTTGAGTGCGCAATAAATTCTTCTTTTTATGCAACCGCTTGCT
TTATACTATTTTTGTAGACGTTTACAAAATGTTGTCGAATTAGACTATGCTTTGGGGAGGATGATCGGTTTGACCTTGTA
TCGAAGTCTATGGAAAAAAGGGTGTATGCTT
>P.wly78_GM000629|P.wly78_GM000629
GGAGAAAAATTAGATAAGTTAGACAACTCAATGAATCAGCTTAATACTACGATTAAAAAGATTAGCCTGTTAAGAAACTC
TAAAAATGAATTTGATTCAAAAAAAAATTCACTTATGTGATATCAGCATCCTAATGGAAAATCATGCAGACACCTTCCAA
GTAAGCTATTTCTGAGAGAAATGTCTGTCAATTATATTCAATTTCACATAATATATATTACTCGTTAGTGAACACACTCC
TTCGGATAGGTTTGTGTAAAACGTGGAAACTTCACTCGTCTCAAAGACATCTAGATCAGTTTGTATGAGCAACTGAATGA
TACCATGTATGAGCAGGTGCTGGAGCGGCTG
>P.wly78_GM000630|P.wly78_GM000630
CCCTTGCTAATTTAATTCGATGGGAGAGAAAGGTAATGTTAAATGAGGTACTTATCTACACAAAGTCAAATTGTAAATTT
TGCCAAAAAATTAAGGAGTGGATGGGGGACAACAAGATCAATTTCACTGACATTGATATTACCAATATAAATGATCTCAA
GTTACTTCGCGAAATTAAAGGCGTACCCTACACAATCATAAAGAGATCTGGCAAAGAAACAGTTATCTGCGGATTCAATC
CAAACAAGCTTAGGGAGACGCTTCTATAATTTCAAAATCTCTTCTGAAGGGAAGATATCTATGAGTGTAGAGGCAATGAT
TTCATTAATTACAAATGTTGGATTTCCCGTT
>P.wly78_GM000631|P.wly78_GM000631
TTTAATAGTTCAATTTTAAAATTATGATGTCTTGATCTCCAAGCGTGCAATTCTTCCAACAGGATCGCCTCCAAAATATT
TTATGTTTAATAAAGTGGGGCAGCGGACTGATAGAACAACCTAAAAAATAGAAACTATTTTTGGGTTGTACTTTTTAAAA
CTACTATCACTTTACTTCTCAAACACCAATTAAGTTTGGGGGTATAGCCAAGAGGCTAAGGCAAAGGTCTGCAAAACCTT
CATCCCCGGTTCAAATCCGGGTACCCCCTTGCTAATTTAATTCGATGGGAGAGAAAGGTAATGTTAAATGAGGTACTTAT
CTACACAAAGTCAAATTGTAAATTTTGCCAA
>P.wly78_GM000635|P.wly78_GM000635
ATTTCACACGACGAAAAAACAAAAAAAATGCACTTATTGAAGAAATTAAGGGACTAGAATTACTGGATAACAATACTCCG
GAAAATCAGTTCATAGAGCGTGATCAATTAAGCCAGTTAATACAATCAATTCATACTCTACCCGAAAAAGAATCCCAAGC
CATCCTTTTATGTGATTTACATCAATTCAAAATGCACGAAGCAGCTGAAGTGCTGGGGTTAAATCTTAACACTTTAAAAA
GTCATATTTATCGTGGGAGGAAAAAGTTAAAAACGATTCTTGAAAAGAGGGGCATACTACATGAAGAAGGATAACGATAA
CGAACAATTTCTCGATAAAAAAAGTAATAAT
>P.wly78_GM000636|P.wly78_GM000636
GCACTGGCTCTACAATCCGTCATTTAATCATTGTTATCTTTCTTCACTCTTACCGTTTAAGGAATTCAAATTGAGCTATT
TCGGTTGTGCTATGATGAAGGAGTTAATAAATTGAGATTCATCTGCACGAATGTATTTTGGTAACTATATTTCACATGAT
CAGACCATAAGCTGAATATTTACTTCTTTGGGACCGCCACAATAATCGGCATGTAAATAAATTTAAAATTCATCAGTAAA
TTATTATTTATTGCAACTTTTTCCTGTCTTCATTCGTGGTTGTAGTGAAAGGAGGAAAGAATGAACCTAGAAACTCTTTA
CTCCAGCTACTTTAACGACTTGTATAGATAC
>P.wly78_GM000637|P.wly78_GM000637
AACTCACTTTTATAGTTGTAACAAATTAAATCGAAAGGAGAAATTAAATTATGAATGAGAAGAAAACTACTCAGACAAAT
GCTTCCCAGCAAGAGCAAGTGCAGATTCAAGCGGAAATTGGCTGTTACCAACTGCCTAAATGCTGTGGCTTCGGACCTGA
CTGCCCAGCAACATATCGCGGTGTATTTAAGAACAATCCGGTCTTTTATTCATGTGGCTGTTCACCTTAATGATTAGCTT
TTGATAAGATTTGTGCGTTATCCGCCTTTATATTTCAATTTTAGAGGAGTGTATATAGTTATGATGAATATAATTAATGG
TCGACCTATGACAATAATCGAAACAACCGAT
>P.wly78_GM000639|P.wly78_GM000639
CGACTGGTTTTTTACCAAGACTCTTCAGATTTCAAAAAGATGGCTTTCATCAGGAGTCATCTTTTTTTGTATCCATTGAG
CATTATCATAGCAGTTACCCTTACGGGACATCGACTATTTGACTTTGAGTTTTATCAATGAGCACATGTGTTCTGGGGGT
GAATGTAATGCATGCCTCAATGTCAGAGCTTCTGTTACACGTTCCTTGAATGACCGACTTTTAATTTTAAAACTTTAGTT
GTATTTTTTAATATCACTGACACTTTCTTAATTAACAAAAGAGAATGGATGTGAGATAGAGTGAAAATACAATCGATAGG
ATTACCAAACTATAATATTAAAACTGCTACA
>P.wly78_GM000640|P.wly78_GM000640
CTATCTGTCACAGTTTATTGCCCGCGAGCTGCTGGAACTGCCTTGGGAAGAAGCTGGGCAGGCCGCAGACGCTGCCCACG
TCTCATGGCTTCTTCACCCTGAAGAATCCTATTGGTGCTGGAGCGATCAGATACTCTCGGGCATTGCCCATGGCAGTAAA
TATTATCCGCGCGGAGTTACCGCTATTTTGTGGCTGTATGAAGGCAACGGCAACCGTCTGACTCTCCCAGAGCATATGAG
TCAGGATCAGAAACAGCATGTCTGAGGATCATCTTCACCTGCCCAAAAGGAGGCTCCAATATGAGCAAGCTTATGGATAT
GCCAAAAGAAAGCGGCTATGCGGCTTGGCTG
>P.wly78_GM000641|P.wly78_GM000641
CAGTCTCTTCCCACACTTCGTGTATGAATGGCAAACAGATTGACTGTGGTCCGCACATCGGGAAAAAAGAATTCCTCTCC
GGCAGCTGTAAGGTCCGGATGATGGGGACGCTTCGGTAAACGTGGTGACGACATGTTTTCCCTCCTGGCTTACTTACATG
GATATACCCCAGTATATCGCCTTCAGCGCGATTTGGATAAATAGTTGAGCGATTTGACAATGGTTCCCCACCACATGACA
TGCTAGGCTCTAAGTGAAGTTAATCAAAGTTGAACTTTATCATGAAAGGGGTTTCATTATATGTCGAAAAATATATTTTA
TAACACACAGCATGCACCTATCGGTTCTTTT
>P.wly78_GM000644|P.wly78_GM000644
AGCCATGATCGGTTTTCCAACTTTCTCATGTGAAACTGTGGCACGATATCCGGTGATAATACCTTTATCCTCCATGCGCC
GTACTCTTTCCGTTACGGCAGGCTGGGAAAGTCCAACCTCCTTACCCAGCTCGGTCATGGAGATACGCGCCTGGTTTTGT
AGACACAACAAAATTTTATGATCCACTTGGTCCATCAAATCCATCTCCTTAAGTTCAAGGCAATATTGTAAAAATACAAT
TATTATTGTGTGTTATTTCGAGTATTGACTTATTATTTTATGATTTAATGAAATATTAGCATGCAAAATCAAGGACGTAA
AGTAGGAGGACATGGAGAGGGAATGAAACTA
>P.wly78_GM000646|P.wly78_GM000646
GGGCAACCAAGCAAGCCAACTTATTACGCGATACAAGCCTCAATAAACAAAACCCTCTTTGTTGTAAATTTTACCACCTA
TTTTCAACGTATCTCAACTTAAAAAGATGCTATAAAACGCAGCATAACTTCTTGTAAAACCCCATTCATTTAAATCTAAG
GCCATCTCTTCAATATAATTTTATTTTAACGTAAATTCTCACTGAATACCTTTGTTACCTTATGTAATGTCGTCTTCCCA
TCCTGTAAACTAAGTTCCATCAAGCGGTAACCGCTGGATCATAGAGAGGATGAGATATTTATGAGTTTGGAAAATAGAGT
TTTTGCGATACAAGCTGGTCTGGACGGACGT
>P.wly78_GM000648|P.wly78_GM000648
TCTTGATCAGCATTTTTATTTTGCAAGTAACTATCAACGACGTTAACCCATTGTTCCCTTACCACTTCCGTTGTTTCCTG
CGAATACAAACATAGTAGCAAACGGCTCACTCATGATAAAATATCCTGTTCTTTAATTCGTTCGACTTGATCATTACTCT
ACTCTTTAATTAACTTGCCTAGGTTGCGGGTACGATTCATCCAACCATCAACATCCCATCCAAATCATATATCGGGAGTA
TATCGTAAATCGAAAAGTCTGAAAGAATCCAGCGTCACTCAAATTGTGGAGGTATAGAATATGAGCTCTGTCTCAAAAGT
AGCTTGCATATCTATTTTAGGTCTTACTTTA
>P.wly78_GM000649|P.wly78_GM000649
AACGGCTGCAACTATTTTAAAAATTATATTTTTTTCACTAATTTTCAGCTGGATTTATTATTATTCAGGTCATCACTCGA
CAGAAATCGCTAAGCTAGTTAAAACTACAGATGATTACTTGGTCATACAGAGAGATACTTTTAACGGAGGTGGATATAAA
GAATTATATATTTCCTCAAAGTCCGCGATCCCTCCTCTGGTTATAGGCAAACAATATTATTTCGTGTCTGATCAAAGGTA
CTTTCAACACCCATATATCCGCTATGTAGAGGAGTAAAGCAGAACAAGAGAAAAAAACACATGCAACTCAAGTCAAATAT
TCCTGCATTCCGGCTGTTAAGATGGAGTCGA
>P.wly78_GM000650|P.wly78_GM000650
AGGGAAGAAGCAGGCCGCAAAGGCGGCGAGGCTCGCGCACGCCAACGTAAAAATAATTGACAATAAAGCTATGCCGTCGG
TGCAATCCTATGAAGAGGCACAGACTGCGTATAAACACAAAGTAAGTTGACGTTTATGTTATAAAAGCCTATCTGCCGGA
AGAATGGCAGATAGGCTTTTTGTGTAAAAGTTACTTTCAACATCGGATCATACACCTTACAATATACATAAACAGGATAA
ATAACCAATCATACATATTTTATTACAAATGAAAGAATGGATTATGGGAGGTTGGTGCGAATGTTGATTACAAAAAATAA
AACGGCTGCAACTATTTTAAAAATTATATTT
>P.wly78_GM000651|P.wly78_GM000651
GATGACCGGACAAATCATCGCAGGTGCCAATCCGATTGCCGCCGTGCGTTTGCAATTGCTCATCGTATTTACCACCATGA
CCTCTGCTATTTTGACCAGCGTGCTGCTCAGCCTGTTCATTTATCCGGCATTATTTAACCGCCAGCAACAACTGCATACC
GAAGCATGGGAACGCTAATCAGGTGAATATCCCCGGTTATCTACTATTTCGCAAAATAAAAGGACATGTTTAATTCCTGA
CACAAAGGTTAATAGATACACGTACCCGCTTTACTAAAATTCGATGAGGAGTGATTGAACATGGCTAACAACAACCAAAA
TGGCAAAATGAGTCGCGAAGAAGCAGGACGT
>P.wly78_GM000652|P.wly78_GM000652
ACAAAGACAACGCTTGGCCTTGGCGCGGACGCTTGCGAACCGCCCGGATATTTTACTGCTGGATGAGATTACTTCTGCAC
TGGACCCTGCCTCGGTCAAAGAGGTTGAGGAACTGCTGCTGCAAATGAACAAAGAAGAGGGAACAACGATGATCTGGATT
ACGCATCATATGGAACAAGCCCGCAGAGTAGGCCACGAAACATGGCTAATGATCGACGGAAGACTGATAGAACAAGCGGA
TACGGAGACGTTTTTTAATGCTCCGCAGCATAGTGAGACCCGAAAGTTTGTAGCAGGAGAATGGGTATGACGATTGTTGC
CTTGATTCTCTCTCTCGGTTTTGTATTTATC
>P.wly78_GM000653|P.wly78_GM000653
AATGTCCTCGGCAGCCCGCAGGATATCTTGCAGTTTTACTCCGTTTCTAGGCGACATCATCCTGTCTCCTTTCATCGAAT
TTCTATGTAATTCAGTTCCTTATACATGTACAGAATCGACCCAGATTCTATTTTAACTAATCCTGTTAGTTTATACAAAG
AAAATGCCGTTTACCGCAGCCAACCTGCATCGAATCTTTACAGAAGAGCATAGCAGTCATTACTGATATAATAAAAAAAT
AAGATCATAGAACGGATCTGATCCCTTCCTCGATCCCCTACAAAGGAGCTAGCTATAACTATGGAACCCAAGCCACTTCC
AGCTATTGAATTCAACCACATCATCAAATAT
>P.wly78_GM000656|P.wly78_GM000656
TGATACAGATGCTGTACCTGAACAATACGCATTTCAGCTCATCTCCTTGTCTTCATCACAAACTAATTATATTAGTATTA
TAATTAATATAATATAATTAGTTTTAAGCAACTGTTTTTGCTGCTATTCAGCCGGAGTTGGAGCTTGGGACTACTACGGG
GACGATCACACTGAGAAAAACAGCAAAAAAGCATCCCCGGAACTCTGCCTCCGTGGATGCCTCTCAAAGCAAAAATTAGT
CTTAGATACGAATCTTCCTGCACGCTCCCTTTGCCCAGTCTTGGGAATGGTGATATCGAGATGTCAGGAGATCCAGATAT
CATTGCAGAAACTTGGTACAACTTATACGAG
>P.wly78_GM000660|P.wly78_GM000660
GATACATTTATGATCCTGCTATCGGCGACCCCGATGAAGACGTTATGCCCGGTACAGCGTTTGAGGATCTTCCAGAAGAC
TGGGTTTGTCCAGTCTGCGGTGAGGATCAAAGTCATTTTGCCCCAATAGATGATACAGAATAACAACCATGCACTATAAC
CTGTAGTTTCCGGTTTATGAATGGAGTGAATGAATGTGAATGAGATGTCCTGCCCCTGCCAGTGCGAAAAGGAGCCCTGT
GCCCGCAAAGTACCTATCTTTTCCTCTTTGTCCTGCGAAGATTTGTGTAAGGTCAGCTCCATGATCCGACACCGAAAATA
TCAGAAGGGTGAGGCCCTAATTATCGAGGAA
>P.wly78_GM000662|P.wly78_GM000662
ATGCAAAAGATGAATCTGGAAGGCAAGCTGGCTGCTGCGTTTGGTTCCTACGGCTGGAGCGGGGAAGCCATTGAAGTCGT
ACAAGATTACTTGAACGGTACCAATATGAAGGTCCAAAGCACTTCAGATGTAATCAAATCAACAGGTATGACCCATGTGG
AATTCCCGGTACGTATTCGTTTCTCTCCTACAGATGTTGAAAAAGTGAAAAAAATTAAAAATGCCGCTGAATTTGTCTCA
GATCTACTGCTTAGTGTTATTTAAAACACAGTAGCATATAGCGAATAGGAGAGATACTGAATGGGTAACCCACATTACGT
TATTATCGGAGGCAGTGTCGCCGCCGTCAAC
>P.wly78_GM000663|P.wly78_GM000663
TACCTTTATTGTATTGGATTATTTCGCTCGCCTTGTGATTGCAATCACAAAACTAAATTTAAGGAGGATTTTGCAAAAAT
CCAATAAGCGACTTTCAATGAACAAAATATATAGATCGAAATGGTCTAGTTCGTCTATATATTGTACTTTGGGGCGACTG
GAATCGAATTTTGCAAAATCCTAAAGTCAAAAATACTTTTGAAATATTTAAAAATTTGATTTCAATCATCTTTTTCATCG
ACACATCCAACTAGAATCGAATTGTGTTAGACAAACAAAAACAAGCAGGAGGTTGTTCCTATGAAACCAGGATTCCAACT
GGCAAAGGATATTTATTGGGTAGGAAAAATT
>P.wly78_GM000673|P.wly78_GM000673
TAAAAACCTTGAGCAACGTGCGAAAGAAATCGACGCCCTTGGCGTTGACTACATCTGTGTGCATACAGGCTACGATCTGC
AAGCTGAAGGACAGAGCCCATTCGAAGCACTGCAAACCGTCAAACAAGTCGTGAAAAACTCAAAAACTGCCGTGGCTGGC
GGTATTAAGCTGAGCACATTGGCTGAAGTCGTGAAGGCTCAACCGGATCTGGTTATCGTCGGCGGTGGTATCACTGGCGA
GGACGACAAAAAGGCTGTAGCTTCCCAAATGCAACAGCTCATCAAACAAGGTTAACCCCAATGGAAACCTCTCAATATTT
ATCTGAGGTACTCAACGAGCTACAATGGGTT
>P.wly78_GM000674|P.wly78_GM000674
TTTTGCAAAATTCGATTCCAGTCGCTTATGGGATTTTTGGAAAATCCTCGGTTACGAATAGTTGACTCTCCTTATAGAAA
TAATACTAAAAAAGACAAAGTATAGGCTCTCTAGTGGATAGTTTTTATGGTGCTATAGTATCGTGGGGGTAACTACGTTA
CGAATTAGTGCGTACTTTTCAACCGGATACCGGGGCCTTACAATCAAACCTGTGCATGAAACCAAAGTATAGAGTGATAC
TCAACAGAGCATGTACCTGTTCATCAAATACAAATTCACTTAAGGAGTGAAGTTAATAACATGGAACTTCAATTGGCTTT
AGACTTAGTAGATATCCCACAAGGGATTGCA
>P.wly78_GM000676|P.wly78_GM000676
TCAAGAGGTGCGCAAGCTATCCGTAGAATCCAAAAAGGCGACGGTCGATATTGAAGGGGCCCTTAAGGATGTACAGAACT
CCATTCATCAAATGGAGCAGGAAATTGAGCAAATTGTTTCTTCTTCTCAAGAGCAGGCGACTCTGGTAGGCTCTTTCACT
GAAGTGATGGACCGTATGCAAAAGGCGAGTGAAACGATGCAACATCTGGCCAATAGCCTGACTTCGTATGTCGTAAAATA
AATTTTGGCATAAAAAAGGGAGCACACGGATCGCAAAATGCGTAAAAGTGTGCTCCCTTTATGTACAAAAGGCCTATCGG
GCTTAAGGATCTAAATCTGAAACTCAAGCAG
>P.wly78_GM000677|P.wly78_GM000677
TGAACTACCTATACGCAGCACTGACACGTTCAGATTAAATAGAAGGCATATCGTTTCGTAATGGAAATGGTATGCCTTTT
TTTCTGATGCTTTCACTTCCTTAAAGATTCAATATCTTTATAACTTTTATCCATCTTTAGACCGACAACTATATACGAGA
CTATAAAAAATATACCTAGTAAAGAAAGGTAGGTTATCTATTTGAATACAATAGATGCATTAATTGCAGCCATTCCCTAC
ATACAACAGATCATGCGTGAGAAAGTGACCCTTGCTCTCTTCAACCGAACTCATGTCCTTATGTATACCCAATCGGAGGG
TATGGACCTCGGCTTTGAAACAGGCTCGGAG
>P.wly78_GM000678|P.wly78_GM000678
TACGTTTAACAGTCGTATATTTCATACGCTCGGCAACCTCAAAAATTTTGCGCCGCGTTTCCTCTGATACAGACAGTGTC
TCATCATAATTTAGCACTCGGGAGACCGTGGATATCGAAACCTCTGCCTCCTGGGCGATATCTTTTAACGTAGGCATTGC
AGACTCCTTTAAGATTTTACTCTATTTTTACTTTTATTTTACTATTATCCCTAAAAGGTTCAACCATTTTTTTCATATTA
TAAGCCTAATCATGATAAAATACCTACCATAATAGAAATGACACCAAGGAGGATATCCACATGAAACAGGAACTGATTGA
CCGCCTGACTACCTATGTTCAGGTAGATACC
>P.wly78_GM000684|P.wly78_GM000684
TTCTGCTGCGGTTCTGTCACGTCCACCCCTCCTTTCTTCTATTGCTCGCGCTCCACGGTTTGCCCAAAACCCGAACTATT
GTTAAGTTAGATTCATTTTACCGTTTTCACGTTCCCTTTTCTAGCTATTGAGACATTATGAACACTCAGGTATAACAAAT
TTTAATGATTTAGCATACGTTATACAGCGATCCTTGTTCTTCATTCAGCATCATATTGACCGTCTGACGTTTAGCCCCCC
TCACTTGGTGGGTAACTTGTTATATATAAAGGAGGGACGCACATGAAAAGGAACCATACGATGATGCAATTTTTCGAGTG
GAATGTCGAAGCTGACGGTTCTCACTGGAAG
>P.wly78_GM000689|P.wly78_GM000689
GGCCATCTTCAGGAAACAGCAGGCAAACTGAAGGACGGCAAATAATCCTGAATGGATAACTTCGGCGCACTGTTTTACCT
ACAAGTCTCGCTGTCTTGTGCAGCGGGCTTGTTTTGTGTTGTTCGGATACTTTTGGAAAAACTTTTGCGCAAACAGGGCA
ACTTTTATGGTTGCTGTTGCGTCTAACCAATATAAGCACAACCTATAATGACTCTCCAAGCTGTTGGATTTTGTAGGCAT
TAATGTTACTCTAGTCTATGAACCAGGCTATAATTCTTAAATAAAGGGGTAGACCAACGAATGAAATCACTGAAATCTAT
CAAAAAACCTGTCATCATCACTGCCGTATCC
>P.wly78_GM000690|P.wly78_GM000690
CACTTGATCCAGATACTTAAGCACAACATTCAAGCCCAATACATAGACCGTAACTTCTACGGTGCTAATGAGCGCAGCAA
TGTACTTCTGTCCTTTCAGCGTCAGAATCATGCGCAGTGTATACGCCGATACGTAAATAATTTGAATAACGAGAATAAAT
AATAAAATTTTGAGCATGCGCTCACTCCCCACTTCACGTTCTGATTTAACCCGTATCCAACATTATACCCCCGTCTGTGA
TATACAGCCTCTGGTTTCGTATTACCCTTGCTCGGGTAATGACTAACTACAGCATGCTGAATGAAAGTTCGATCACATAA
GGAGGGCTTCAACATGAAGGATAACGGAATT
>P.wly78_GM000693|P.wly78_GM000693
TACACCTTCAATACACCATCCGACCCGCTGCGCTCTCTCAGCAGCGCCGCTGTTCGCCGTGATCTGATTCATCACAATGA
AGCGCTATTGAAAGCGCACTCCCGTCCTTCTCAGCAGACATAAGCCGCAGGCTTTATCCTGCTTGCGGAACCATGTATAC
TATCCATAGAACAACTGTTACCCGCAGGCTAATTGTTGTTCTATGGGCAGCTACGCTGCCAGTCTTTGTATCTTTACAGG
CAGCTAAGCTACTAATATATTCCCCCAGCATTTTGCATCCATTCTTTGGATTTAGGCAAGATGCTTATCTTTTTAAAATT
GGAAGGCGGAACAGGAATGAAGAGCAACGTA
>P.wly78_GM000694|P.wly78_GM000694
CATCAACGAGCGGGAAGGAGAGCGGGTAGACACCTCACGTATTTGGTGGGTACAGGCCGAGGGGATGGTTGGTTTTTACA
ATGCGTTTCAACGTACAAATGACGAACGATTTCTGCAAATTGTGCGTAATCTGTGGGCCTATACTCGGCAATATATCATA
GATCCGCGCCCCGGAGGCGAATGGTTCTGGTCAGTTCAAGCGGATGGTAAGCCTGATGCGAGAGAGATTGCAGGCCCTTG
GAAGTGCCCTTATCACAACAGCCGATTTTGCATAGAAATGCTAGAAAGGATGGAAAACCAATGATTCATAGCAAATACGA
TGAGCTGCTATTGCAGCAAGAGGAACTGATT
>P.wly78_GM000695|P.wly78_GM000695
GCCAGTAAACAGCCCAGCTAACAAAACCACAGATAGTAATGACATCAAAACCTTGGACAACTTCATGAGACGACTCCTCC
TGTTGTTTTTTAATAAGGTTATCGTTAAAGTAACAAAATCATTTTATTATGTTAGCGCTTACTATGTCAATTGCAATATT
CTTTTTTTGTGAAGTGGAATCGGTCACACCTTATGAAAAAACACCAATTTAGCATGGTTGACAGTTTACAAACAGCTAGA
TATGATAATTCTGTAAAGTTAACGATAACCTAATATTTTTCCCGAAGGAGGCTTTGTCTCTTGGCAACACTACTGGACGA
AATTAGACAGGAATGGAAGGAACACATACTC
>P.wly78_GM000705|P.wly78_GM000705
AATGAGATTGGCAAGAGTTCCGGTAAGAGAGGTTATGGAGCAACTGGGAATACGGAATAAGACACAGCTAGAAACATGGA
TGAGGTGGTATCGAAAAGGCGAAGTGCATCGTCTGGAGCAGCCTGTAGGTAAACAATACAGCTACAGAAAAGGTCCGGAA
CACTCTTCGGAGCTTGAAAAAGTAAAAGCGGAGAATCGATTCCTGAAGCAGCAATTGGACCTGCTAAAAAAGTACAAGGA
ACTGGAAAAGAGGTGGAACCAGAAGTCGCCGTGGCCTGGATCGAATCCATTCGAGACGAAGTGACGGTGTCTGAGGCTTG
TACATGGCTCGGGATCGCAAGAGCGACCTAC
>P.wly78_GM000706|P.wly78_GM000706
TAATAATAATTTATATCTTCCTTACAAATAAAAGAATATCATATGTTGCAAAATGTAAATCTATTACTTTATATGTAAAC
ATACATAATAAAAAATCATTAATACCAATTTATTTTAATATATGGTTATTCTATTTCCACTCTCTCATTCTCTTTACCAT
ACAAAAAAGGGGACTGACCCCATAACGTGAGACACATCAAAATACCTTCAAGAGAATCAAGCCATGTCGTAAGATATGGA
GATAACCTTGGAGGTGTTTTTACGTTGGCAACGAGAGTGAGTTATCCCTTAGAAATAAAGATGAAAGCGATTGAAATGAG
ATTGGCAAGAGTTCCGGTAAGAGAGGTTATG
>P.wly78_GM000717|P.wly78_GM000717
ATTTGAAAGTATCGGCTAATCCCTATTTATTTAGCGGGGCGGAAGGTAAGCCTGTAGACAAGCTGGTGGAAGAACGCGAA
TCGACAGAAGAATGGATCGTTTATATGAATCGCCTTCCAGCCAAAATCCGCGCTGTGCTGACCCTCCGCTATATGCATGA
TTTCACACTGGCAGAAATATCAAAACTGCTGGAAATTCCGCTGGGAACCGTCAAATCGAGGACTCATAAAGGGCTAAAGT
TATTGGAGCAAATACTGCGGGATGCAGGTGTAGAAATTCCCGAGATGGAAGGAGAGAACTATGAACAACGTAGAAAAGGC
ATTGAAGCGCAAGTTAAATAATGATTCGGAA
>P.wly78_GM000718|P.wly78_GM000718
TATCTGTTAACCTGGTTTTGCGTGAGGAAATATTCATTCCGTAGGGTCTAGCTTTGCAAAACATAAGAAGCTTGTAAATC
TGAACTTTTGAGATTTACAGGCTTCTTTTTTCGTGTGATACATTTGAAGAAAAACAAAATATATCGAATCAGACGGTTTA
CTTTTCGCAACCAAATGAACCTTATGAGGGCCTCAGTTGTTATATAGATAAACTGCACAAGAAAGGAGAGCACATCATTG
GAGAGTAATCGAGAGTTGTTTGATTTGTATCAACGAGATGTATACCGAACCTGCTACTACATGGTACATAACGCATCGGA
TGCAGAGGATTTAACGCAGGAAGTGTTTATC
>P.wly78_GM000719|P.wly78_GM000719
TCTGAAAATACATCCCGTTTACGTAAAATGGTTTGCAAAATGCGTAAGAATTCATTTATCACCCTCTTTATAATTGATTA
TCGAACTTTATTGAAACAGGATATTACAAGAATATACCGGCAAATCTGGGCTTATCGACGCAATTATGAGCTAAAGAGTA
TAATAGAATACGAGCCTGTGAGCATTGCCGCTGACAGGTTGTGAAAATTGTTGTACGCTTCCTAAGCATAATTCACGAAT
TAAAGAGGGAATATATAGGACATTCATAGGGTTAAAAGGTAATAAAGGAGGCTTTTACAGATGACTCAATCATTTCAAGC
CCTTGTCGTCGATCAGACGCAGGACGGTGAA
>P.wly78_GM000723|P.wly78_GM000723
GAATTGTTATAAAAGCGGTTTCTAACTCTACTTCTTAGCTAGAATTGTAATAATTATCTAAGGGGGTGTCAACCTAAAAC
TTCGATTTTCCTAGAAAAACCCTTAATACACACGAAGTTTCACACGTTTTTTACCTTTTGATAAACAAAACCACATTTTT
TTATCTATATTACCCAAAAAGTTTTTAGCAAATATATCAACTTCATCATTGTGAAAAACCGATTTATGTGATAATTTCAA
TTTATTCAGTTGGTGCATGCGCTTACAGATTAAGTTTACTAAACACAAGGAGGAATTCAAATGACCGCAACATTGGATGC
TGTTACCTTCGGAGAACCGATGGCCATGTTT
>P.wly78_GM000733|P.wly78_GM000733
ATTTCTGTGCTGCGGGTTCAAGCTGTACTTTTTTACTCATATCGATTCACTCTTCCTTTCTTTTCTGTGGTCTACATATA
TCCATTTTGGCTTAAGTTTGCTCATTCAGTTTTACCTTATATATTTAAACGAGTTCCTCTCTTTCCAATCGGAGGACTTT
AGTTTGCCCAACAGAAGAGCTTGACTTTTATTTTATATTGTAACTATAATAGTTACATATTAAAGTTCGTAAATGCACTG
AGTACACTTACGATCAAACGAATGAATCATCCACATCATATTTATAGGAGGCTATCTATTATGAAAATTGCAGTTATTGG
TGCAACCGGTAAAGCAGGAAATAATATCGTA
>P.wly78_GM000738|P.wly78_GM000738
GGTAGTCTCCTGGCTCCACCTGCCTATACCCGGTAGTATCATTGGTATGCTAATCCTTTTTATTCTGCTGCAAACCGGCT
TGGTCCGGCTAAGCTGGATTGAAGTTGGCGCAAACTGGTTGCTGGCCGAGCTGCTATTATTCTTTATTCCCTCCGCTGTC
GGCGTCATGAATTATTGGCCGATGCTGGAACACGATGGTATGAGCATTATGCTGGTCGTGTTGCTCGGCACCTTTCTGGT
GATGGCCTGCACAGGTATGGTCGCCAGTCTGCTTGGTAAACGAAAGGAGCATAAATCATCATGATCGGTCTTCTATGTAT
TGTATTGACACTCGCTATTTACTGGATGGCC
>P.wly78_GM000739|P.wly78_GM000739
GTTCGATTCTTTTGCCAATTCGGTCGAACAAAGCGACCCCCAGTTCATCTTCTAGACTTTTAATCGTCTTACTGATCGTC
GGCTGGGTAATAAACATGCTCTGGGCTGCCTTTGTAAAGCTACGCAACCGCGCGACTTCCAAAAAATATTGTAAATGTCG
GATATCCAAAGCTACACCTTCTCCCATAGATAAACGGAATAGATTATATTCTTTATATGCATTTTACTCATGAAAGCTTG
TGATGTAAAATTTCATTACAGTTTGAAAATAACCGATCACAAAGATAGGAGTCATTATATATGAAAAGCTTCATACGCGG
TGTCCTCCAGATCGCCGTCCTGATGGCCTTT
>P.wly78_GM000741|P.wly78_GM000741
TGTGGAAAATGAATGTTTTCTCTTGAATGACGGAACCATACTCTCCTTAACCGTATCCATCGGGGCAGGCAGCTCTCCTG
TTATTGCATCGAGGCGTTTATTGGAAAAAGCAGACGAGGCATTGTATGAAGCTAAACGATCAGGACGCAATCGGGTAGAA
CTGGCAAAACCATAGATATTAGTCGCTAAATGTCAGGAAAGCTGGATTATTGTTAATAAAAAGTGGTAAAATGGAAATAA
CATCGTTATCAAAAAAACTTCTGCCGCTAGTGGAGACATGCCTTACAATCGACATGGGGGGTGGGCTTTGTGAACCTCGA
ACAATTGGAAAAACTCATGGAAAAAGAACGC
>P.wly78_GM000742|P.wly78_GM000742
CGAGTTCCTTCGAGCATACTGCTATTCGATCGAAAGCCGCTATGAATGCTGCCGCTCCGATGCACATATTCCACAAGTGG
ACGCACCGATATGTGAATTGGTTCCTTCATACGATCACCCGTTCCGGTCATAGTCCTTTCACTGTACCACGTAGATAAAC
GAAACGTAAGGGACAGAAGAATCGTTTAATGGTCGATTGGTATTCACTCACGCCTACTTTTTACCGAAATATAGAAACGA
GGCCTTTTGCTTTATTCCCCACGATACTACAACTCTCATTACAGCATAAAGGATAGGGATATGTTAAAAGAATTAATTAA
CAATTTTGCGTTATTAACGAGCTTCTTATTC
>P.wly78_GM000746|P.wly78_GM000746
GGTCAAATGAACCTGCTCCATCTGAAGCAGCATAAAAAGGGATACTAGATCATCCACTCCACCATCATGATTAAAATAAA
CGTTTGTCTGACTCATCTGTCTCTTCCTTCCTTTATCCCCGTAAACAGGCTTGTTCTTATCGGCAACCACCCTTCATTAT
GCCTGATCGCTTCACAGGAGTAAATGTGCGATAGTACGTGCATCAGGGATTTTTTGCTTGCGCCATGCTTAAGAAAGGTA
GAAATGTGTGTAATAACAGGGTAGAATCATGGGTCCTAATCGGAAACGTATGAAGGAGAGATGCATATGACAGCCCGAAC
AATAGAAGAGTTGGAGCAGATCCGTAGAGAG
>P.wly78_GM000748|P.wly78_GM000748
CAATTTTCATATCATGAGATTACATATGAATTTATGAAAATAGAATGAAAATAATCATATATTTTCGTGAATGTGTAATA
ATACAAACAAAAACCTTCCCAGAAAGGCTAGCATTAGACCTAAAAAATGAAGGTTTGCGCAAGCGAATAGGTAAATGGAA
GTAGAAAGATCGGTTTATAATGAAATAATCATGTATAATTAACAATACGCTCCAAAAGCACATTCAGAGGATCGAGAATG
GGATACACAAACTGCTAAAGTTTTTGGATAACCACCACTTTGCATCAGGATTGGAGATACATGACTACTTCACCTACAGG
TTTTTATAATAGTATTCAAGAGGCTACCGCG
>P.wly78_GM000762|P.wly78_GM000762
TTCTCATCATAATATTAACCATTCTGGGCGGTTGTGGTTTTTCTACCGCTCAAGAGGAAGAGGTAGTGGAGTCTGCTACT
ACTGTCAGTATCAAATATATTAAAACTCACTATAATACGGATTTCGTATTAAAAAATTACAATATTGAAGAAAACAGTGT
CTTTGCAAGAGTACATCTTTACGGCTATATAAAAGGAAACGATACAGACTTAATTAGGATATCCTATGACTTGGACTCAA
AAGAAATCGTCAATGTTACGGGACCGGATTGGTTTATTAATAGTAAGGTTATAGATAAGAATGCACCTTATTCCTAAGAA
AGCTTATAGCATATTTAGCTCAATTTTAAGG
>P.wly78_GM000763|P.wly78_GM000763
AGATAATCTCACTAAATTACGACTATAAGAAAAAAAAAGGTACTCTACGTAACTGGACCGGATTGGTTCATCGACAGTAG
GAATCCTAATAAGATTGTTCCGCCATTCTAAAATCAAGTCTGTATTCAAATGCCCTCTAACAGATGACTTTTTCCTAAAT
ATGAAGAAGTAATATCATTAAAATACTTCCTGTTACTGAGAGATATTTGCAACAAAAATAAGAACCACGTCATTGTTCAC
TGCATTCTGGTTGTAGTTCACATTAAATTATAAATAGCATGTTAGGGGAATGTTGCGTAAATGAACACAATCCTTAAATG
TTGCACAGTTCTCATCATAATATTAACCATT
>P.wly78_GM000764|P.wly78_GM000764
ATATTTTTCCAATCTAAGGAAGTGAAATCATTATAATACTTCCTGTTTACTTGCGGTATAGTTGAAAGTAAAAATAAGTA
TAAAGTCGTTGGTTACTGCATTTTGGGTCGCAGTTCATACCTAATAACGATTAGGACTTTGTAACTGTATGTTAGAAGAG
ATTTGCGTATATGAACACAATTTTTAAACGTTGTACCGAGCTAATCCTTTTATTAAATAAATGAGCTATCCTACTATTAT
TATAAAAAGCAGTAATGTTATGAGTTTATAGTCAGGAGATACTAAGGAGAAGAATTCAACTTGAAGAAGAAAAAGGATTG
GGGAAGCATCTTTATAGTAGTTTCAATCCTC
>P.wly78_GM000765|P.wly78_GM000765
TCAGTTCCCCTATATCCTATAATCACCTGATTGCTATTCTCATTGTGAAAAACGGTCGCATCAAATCCAGAACCGTTCGT
GTCATGTAATAGTTTTTCGTCTAAATCAACAACCCTCCAACCAGGAATATCTTCATTTTTATAAGTCTTTGGATCAATAT
CCAATAGGTAAGCCTCATCTGCTATCTTCCAGTATGTTTTTTCACTAATATACTGCAATTATTACCCCACCTTGTCTAAT
CACCTAATATATTATAAAGTTAGAAAAAGTTGATACTTTCAAAAAAGGAGCATCTAAAAATTGAAAAGAAAAAAAATTTG
GGTTACTGCTCTCATCTTATTCTTCATCCTA
>P.wly78_GM000778|P.wly78_GM000778
CATCTGTAAACACTGTGTTTCGATAACGTCCGTATACATGGTAATGGCGTGAGCATTCATAGCATATTTGCCCCCAATCA
GCCTTCCACCAGGAAAACGTTTTTCCAGCTTGACTGTCACACCTATAGCAGCCCGTTCCAAAAGCTCAGCGACAATGCGC
TCTGCCTGATATCTTTCCAACTTAGCTTCGCTCCTCAAACCAGAATATATAAAGTGATATTTACTCTAAATTCATGAAAT
CATGGATGTGTTCATACCATACACAGTACGATATTATACCTTTTTACAAAGGAGAATACCATGTCAGAAGATTATTATGC
AGGCTGGGGAACACTTGCCTTGATTAATGCC
>P.wly78_GM000780|P.wly78_GM000780
ATGAGGATCGCATGCTTCAACCGCAGGATTTGGCCGATCTGACATTAGCCACATTGAAACTGCCTCCACGAGTTCAATTA
AAAGTAGCCGGTATTTGGACAACCAACCCACAGTAGTTCGACATGACATCTTAGATTCATTGGCTGTACAATGCTCCGGC
AGACGTAATTGTTCGTCATGCCGGAGCTTTTTTTTTCAGCATAGCTATACCAAAACAAACTGTAATATAAGCGCTTTGTA
CTTCCAGCATATATACATACAATTCCTACAACTATAAGCGCATTTCAGGAAAGGGGAAAAATGATGAAGAACACAGGAAT
GACACGGCCATTAGACCATTTAGGCCGCATT
>P.wly78_GM000781|P.wly78_GM000781
AGCCAACTTGGAAGTGAATGCTGATTCTGGTGACGTGAAGATTAAGCAAGCTCCCGATTTTAAAGGTGTTTATAATGTCC
GCTCTGACTCTGGGAGTATCAATACTCCCGAATCTGTTCCCGGTAGTGTGAACGTGATTAAGGTCGAAACCACTTCAGGG
GATATTTATATTTCCAAATAGAGACCTCTAAATGAATGCCTCATCAGAGGCGAAGTTTGGTTCAATGAGTTTAACCTTGT
ATAATGTAACCATGTGCCCAGATGCACAACCACATTATAGATTAATAAGGAGGAGACTGGATGGAACTTAAGAATAAAAC
AGCTATTATTACAGGAGCCAGTAAAGGAATC
>P.wly78_GM000782|P.wly78_GM000782
TCCTAGGGCTGTTGTTTCTTAACTTGCTGATCTCCATCCCGATTATGGCTACCCTATGGGTAGTATGGGCTTCATTGGCT
GTGGTATCGATCAGCTTCATTGTAGCCCCCCTTCTCGCTGTTACTGATTATGCGCTAAACAGCACCTTTTACCCGGCCAA
ATTCTTTTTCTCTATCACGTTGACGGGTATAGGTCTATTGCTGCTGCCTGGTGTACGTTATCTCTTACTCCTTATGGTCA
AAGGCACAGTACGATACTGGAAATGGAATCAGACTACCCTGAGGGGAGCTTACTAACAACATGAATAAAAAGTGGTTTAT
TGCAGCAGGTCTGTGCATTGTCATCGGTGTA
>P.wly78_GM000783|P.wly78_GM000783
AAAAAGGGGTACTGGAACTGTGCGTTCTCGTTCTAATTGGACGCAAAGACCGTTATGGCTACGAGTTGGCGCAAGCCGTC
TCCCGTCATATTGAAGTAGCCGAGGGAGCCCTATATCCACTGCTTCGCCGTCTGGTATCAGAAGGATACTGCACAACGTA
TTTACAGGAATCGACCGAGGGGCCTCCTCGCAAATATTATCGGCTGACCGATACTGGCAGTCATTATACAAGAATACTTA
CGCGGGAATGGAATGATTTTGTCCATAATGTCGCAAGCCTACTGGAGGAAGGAAATTCCGATGAATAGAAAACAGTTTCT
TACAGAGGTGGAACAGCGTCTTTCTCCTCTC
>P.wly78_GM000784|P.wly78_GM000784
GCGGCATCCTATCTGTGCTTCCAGCCATATTTCGATGAATTCCCAAATAAAAATACTTTTTTCTACAACATTCGCTACTC
AATAAAGCCTCCAAGGAAGGAAATCTGTCCATTTTGACACAAATATTTTATTATTAAAAATTTAGTACCTTGCATTAATC
AGTACATGATGTTAAATTATACCTGACTACTGTTCTATAATTAGTACCCGTGACAAATTACGCACAAACACACGTTTCTT
TCCCTTATTCCGAACGACACCTATGAATTATTGATAACATCCAGGAAGGGAGCACCGCTCGTGAATGTGAACATCCAATT
CAAAAAAGGGGTACTGGAACTGTGCGTTCTC
>P.wly78_GM000786|P.wly78_GM000786
GGTGCAAATCCGGCACGGTCCCGCCACTGTAAACGGGGAACTTTCAGCTGTTCATACAACCACTGGTCCACAGACCGGGA
AGGGATGCTGAGAGTCATGATCCGTAAGTCAGGAGACCTGCCTATTTTAACAACATCGCAAGTACCTACGGAAGATAGGG
AGGTGTTAAGAGCAGTCGCCGTATTTTTGATTTTTTAATCACGGAGGCATTCTTTCCCCTACTTATTTTTAACTCTGGGG
GGAAGAATGCCTTTTTTGGTACGTAAAAATAAAACAGCCACCCGCTAGGAGGAAAAGTACATGTCCGTCATTGAATGGCC
TGAATTGTCCGGCTTAATTAGCAGTAATCTG
>P.wly78_GM000787|P.wly78_GM000787
TGCGATATCATACATTGAGCTGGACGGTAATGCGCGGAATAACCCGGATGCGTTTCTTAAAATTGTTCAATACGCGCTGC
ATCAGAATATCGGCTACTTCTCCATCAACCATCCGGTGGATCGTTGTACGGAATGCGGTTATGAAGGGATTATCGGGACA
AGCTGCCCCCAATGTGGCACAGATGAGGAGCACACACACTTTCAGCGCTTACGTCGGGTAACCGGATATCTGACAGGAGA
TTATACCGTTCGCTTTAATGCTGCAAAACAGGCAGAAGTTCGAGACCGGGTGAAACATAAGTGAATTTATGTGGCTACAT
TCCGGAATCTCTGAATGAAGGATACGGCCTG
>P.wly78_GM000788|P.wly78_GM000788
CCAGTTGAAAAAGCTACTCTAAACCTTCTAAATCTATATCCCAAAATCATACACAATGTACCGACGACCCTATTCATTTT
TTTGTCACAACTTCGATTGCCAGGTATAGAGTAAGGCGCATATCTACGGATGTGCCCCTTACTCTATACCTGGCTTTTTC
GTGTCGGCCGCTCTTGCTAATGTGACAATAGTCACATACTCCCGATGTATACGTATATACAATATATAGATCGAAACAAT
TGGTTATCACTAGATATCATCAATATGTTGTTTTTGTGAAAAATATATATATTTTACTATATGGAGGGTTTTACGATGAA
GGTGCTGGAGGAACATCAATTATACGACATC
>P.wly78_GM000789|P.wly78_GM000789
GACACGAGATCCCGTACACGCTCATCCAGATGAATCTTCGGATCTTGATATAAATATTCGATATCCGTTGTTTCATGACT
CATATCCGTCATCTCCTTATCCCATTTTAAGAATATAATGAAAAGGCATACATGAAAGCGTTTTATATATCATAGCTAAA
AAGGAGTATCCCGGCAACAATACCGAAAACATCCTATACTGGATGAAAGAGAGTCGCAGCATAAAGACAAAAAAAGTTGC
ATTTTACCTTCAATATACAAAGCTAAAAATAATATTTTTTGGTATAATCAGGATATATCATTGAAGGAGGAAGCGCTGAT
GAAAAATACCGGAATGACAAGGCCCCTGGAT
>P.wly78_GM000792|P.wly78_GM000792
GATACCGCCCATTTTTCCTTATTCTTGTATCTTTGGAGTATGCTCAATCTATTCCCAGTTATGCACCAAATACGTGAACG
AAACGTTATAAGCGTACCCGCGTAATAAATTTCAATAAATTCTTCATTTGCAAGCTTAATGTCAGTTTTTTTGATAAAAT
GAAGAAATATGCCTCTCGGGAGGGTTAACATCTTGTTCAGTACGTTTTTTGTAAATACCTGTATCCTTGTCACCTTTTTG
TACATAACCGGCCTCATATCACAAAGATATAAAATCCGTCTGCACACCTTGAAGCGTAAGATGCATTGGATTGGAGGCGC
CCTTTTTGGGTGCTACGGCATTGTCATGATG
>P.wly78_GM000798|P.wly78_GM000798
AGCTTCCCCCAGCTTCAATTCACGGATTAATTCCTTATCCGTCAAATAACGCAGTGAATTATATACCGTTCCATAGGCCA
GATTATATCCGCGCTCCATCAACCGATTCATAACATCGGCCGCAGTAGGATGATCGTGAGCTTCACGAACCACATCATAT
ACCGCTTGGCGCTGCGAAGTTAAATTTAAAGTTCTCATACCGCATCTCCCTTAACCAACGCAGATTATATTAATTACAAA
CTTACAATCATATTAAAGATCAATTTAGAATAAGTATAAATCTTAATTTATTTCAAGTCAATGGTATCGGATAAATTGAA
CGGCTTTGCAACACAATGTATACAGGAGTAC
>P.wly78_GM000805|P.wly78_GM000805
TGACACTGCCATGCGCAGCCACCGACTGGAAAATGTTTAAATCGTTCAGATCCACTACTGCTCCTCCTTATTGTGAAGGG
CAAGGGGCCATCAAAATTGACGCGCCTTGTCACTTATTATCATTTTAAATGATCATAATGTTTATTTTCAATCATTTTAC
CAACAGCTTCCCATCCTTTATGATGTTGTCCATAAGATATATCCGCTGAGACCGGCAAGGAGGAGCTTTTGCACACCATG
AACAGACAAATCATGACCGGATCTTTATTATGCCTAATCGCCAGTATGTCCTGGGGGGCGATGTTTCCGGTTTCGCACAT
TGCATTACAACACATCAATCCACTGTACTTT
>P.wly78_GM000827|P.wly78_GM000827
ATAAATAATTCTACAGACGGCCTATTAAATCCTTTAGCAGAAGATTATAGCATATATGTTCGCTCGGAATAAACTTATTA
AAACTTATTCAAAATTTATAAATCTGAACGATGGCGATTCGGCCTCTTTATGGTATACTCGTAAGAAAAAAAGTGCGTCC
ATGCTTGATTAACAATAAAGGGCCGCTTTTTGTAAGAAATTTATGCTTGCGGTTATAGAATTGATAAGAATTGCCTCAAA
CCTTATACATTCTATACATCTTAAAAAACCGGGGAGGTTGCATGAATGAAAAGGACTGGAATGACCCGGCCCTTGGACAG
CTTGGGGCGAATTGTGCTTCCTAAAGAGTTG
>P.wly78_GM000840|P.wly78_GM000840
CTAATACCATCTATGAGATGTGTAACAATACATCCAAGCGAATCGAATTTAAAACATTTAATACCGTGATGGAAACACTG
ATTCGGCTCTCTGGTCGTCCATTAACCCTACATGATGTTCTCGAATATATACCTGAGAATGAATCAGAGAAACACTGATA
CATTCACAGAATAGTCCGCTGCATCTTATATCTCTGCCCCTGGCAGGGATATTTTTCCCCTTGTTATTTAGCATAATTGT
TATCATTATTTCAGAGTACGTGTGACTAGAATCTATACTGATAAAGGAGTATTTTCCATCATGAATGTTCATGAGAGATA
TCATTTTAAACTTGGCGATATTTTAGAAGAA
>P.wly78_GM000841|P.wly78_GM000841
CTTCCCTTTTTTACATGTCGAAGAGTAAGCACGCTATTGTCGATCATCATGACGCCCTCAAAAAGCTCATACATATGCGG
AAGATCACAGGGACCAAGAATGACACTTACTTTTTCAAAATTACCTTTGTTCATTTAGATTAGCTCCCTTCACATCTATT
AAATCGGTCTTTACTAAAGATTAGATTTGTAAATTTTATAACCTTTTAAGATTAACCTTTGTAGTTATTTTATATCCTTT
GAAGATAAACTTAAATAGTTAATGCTATTTCTATTTAAATTTCTATAATGAGGTGTATGTATGGGAATTGTTTTTAAACT
TGAAGAATTACTTCGAGAAATCGGGATTACT
>P.wly78_GM000843|P.wly78_GM000843
ACTTCCAATCGTAGACTTGATTCTTCTCAAATTCCATCCCCCGTTCAATCATGTTTAGTTATAATTAGATATAACTAGTA
TAAATTCATATCTCATTATAGCTATGAAGGTAATCCTTGTAAACCACCAAAGAGCAGTTGGCAAGTATCACTTATGCCTG
TTTAGAAGCTTGATGTTCCTGACTTTTTCGCCAGCCTCTGTTATGCCAGATGATTTGGTGTACAATATATGAGACACTGT
GCATGATACATCACAGAAATTGATACATTTCAATCATACTGTTATTAATGGAGGTCTACTATGAATTCTCCTGTATCCTA
TACGACTGAGGAAATAGCCAAGCTACTGAAG
>P.wly78_GM000846|P.wly78_GM000846
TCATGATTTCATCCCCCTTTTTTTAACATCGTTATATAAGTTAACAGTGTTAAGTTAAGGAGATTATATACCATAATATT
ACCGTTGCGAAAGTAAAACTTTTTTAATAAAACATCAAAAAAATGTAGCGCTTTCACTTGTCAGATTCCAATGAAGGTGC
TATCCTTCAAGTGGGATTGTTACTGAAAAGGCAAAACCCGAGTACACTTGTGTACCCGGAGTTTGCCTTTTTTTTTAATT
TGTATGGATTCCACAGCATACAGTTAACCATCCCGAACATGTAGTAAGCGCTTTAAAAAAATGACACCAAAGGAGATTAA
TCTCATGCAAAGAAGACGTTTTGCCCCTGTT
>P.wly78_GM000849|P.wly78_GM000849
GGCGGAAGCTTGCGGTTCAGCCCATCCGAACGATCAAGCCTTGCAAATAGCTCCAGCATCTATACAGGTATTGGCTCAGC
GTTTTAAACAGCATTTTGACTCACATCTATGGATTGAAAACGAGCATATCTGCATGGCTTTTCTTCAGACTCTAGGCGGA
TATGTGCGTTTTAACTATGCATATGGACGCGAAGTGGCGATCATTTATGAACCCACAGCGATAGCACTTCGTGATGAAAT
TCTAGCATACTTGCAAAAAGAGCATTGCCGGGTTGTAGAGTAAGAGGAGGACAAATACGAATGACAGTACATTTTGAACG
AACCTTAGAAAAGCTGGGACAGATCGCCGAT
>P.wly78_GM000850|P.wly78_GM000850
CAAGTAACTTTTAAGTATTTATGAATCCCTTCGTGAAGGACGCTTTTGATTTGGAATTCGGCGATGCGCTTTTGCTCAGA
AGCGTATGTCTGGTCAATCTCCTCAAAAATTGGATCGATGTAGGCTTGTACCCCTGATGTCATAAGATGTGTTCCTCCTT
CGTCCCCTCACAAATTGTAGTTCCTACGGAATTAAGATAGACTAATCTATAACTATTTTATTTCCTGATTATAGCATATC
TCTCATTTACTTTTGGACTCTATCCCTATAGATAGAGTGCCGGAAAGCAGGTGTATTCATATGTATTGGGTTTCCACACA
ACATACGACAGTGGCTGCCGAAGAACTGACA
>P.wly78_GM000852|P.wly78_GM000852
AATCACGCGAATGGCATACGAACGTGATCCAAAACGGAAAAGACCCTATTTTCCAGCTCCAGCTGTACTTCCTAGATTAC
TATCGGGGGAAACCTGTCTGGGCTCTTAACCGGATACACCTGAATTACCTGCTCTCCTATATCTCTGCCGAGTTGCGAGA
AAAGCCTGCATCCGGTATGATGCGTACGGCTTCCCACTCCATTCCCAGGTACATTAAGGATGCGAAGAATCGCCAGTCCA
TCTTAAAGATATTACAAAAGCTACAGCATAAGCCAGCGGCTAAGAGAGGAGCCTCCATACATGAGCATACAAACTTTTGA
CAGCCTTGAAGCACTGGTCCATGCCGTTGAC
>P.wly78_GM000853|P.wly78_GM000853
CATCCTCACTCTTTGGCAACAGCCGCTTTTAAGGGCGGTGGCTGCAAGTTCACGGTATTCGAAATAGACCGGTTCCTACC
ACGGGCGGTCTATTTCTTTTTATGGAAGGAAAGAATCAGAATCACCAACGTTGCGAATTGAATCATCAACATTAAGGTGT
CTTTAACCTCCACAGGCCTCACCTCCCTCACAGGAGACTAGCCGACCGCCCATCTAAGCCATTCTGTTATTAAGGAATAT
TATAACATATGAAATATAAAAAGTACGTTTTTACGATCTTTCCGAAAAGGAGGAACGAACATGGAGCAAAAACGCTTCAA
AGATGAATATGGATACAAATATGACTTTAGC
>P.wly78_GM000855|P.wly78_GM000855
CGATGCTCTGCTATGCGAAGTTTATACCAAGGAGCAGCAGAACAATCTCACTCCCCTGCTGCCCTATCTGGACGAAGATG
GTGAAGATACTTTCGAGGTAAGCGTAACTGCCTTTTATAATGTTGATTGGGATGACGAGTTTGCAGACGATGTAGATGAG
AATGGGCAGTTAGAGCTGATCAATGGCGAACGATGCGATTTTGAAGATGCGAAGCGGAACGGCTATGATGCGATCAGCAT
TACGATTACCAGCGCTAAAGGTCTAAAAACAGAGATCCTTCAGGAAGAGCTGGCCTGACGATGGTATTTAAAAGAATCAA
ACATCAGGAAGGCGATATTTTTGTTATCCCC
>P.wly78_GM000856|P.wly78_GM000856
ACAAAAATCATGACCTTCTAGCGATTAATGATGAATTTCTGGATGAAATCAATCATGTCGAGAGCGCTTTGTTGATTGGT
GCAGATGCGGGCGACAATTTTTACGTTCTGACATGTAAGGAATACACCCCGTATGTGTACTACTGGGACCGCACACATCT
TCATGCTTATGATGACAAACTGAACTATGATATTGCAGAGCAGGACGAATGCGGACATTTGTATCTGGTGGCAACAGACT
TTACAACGTTTTTTAATCAGGTAATTGAACGACTCAACGAGCAGAAAGGAAGGCCTACTGATGACAGAAATACATAATGC
TAAGCAGGGACCGGCTTATTTGGAGGGTTGG
>P.wly78_GM000857|P.wly78_GM000857
ACGGATGATTTATACCTATAATCCCGAAGCCAAGCTCGATAAAACATACGTCCGTTCCATCATCACCGCTGGGATGACTC
GCACAACTGGTAATTCAAGCCGTCCGGTTAAGGATGACTATATCAATATCAGTAAGCTGTTTAAGGATAAGCTAGGAGTG
AATGTGAAGGTAGATGTGGATGAGGACAACAAAATCGTCACCCTATCGATGACATGATTTCACATACGATGTACCGCTGC
GTTGTTTCATTTCCAACAAAGAGATTTATGGTTTACTAGGATCAAGGAGGCTGGTTGTTAATGTCATTCGCAATTGAATC
AGGGCTTTTGCCTGCCCAGATCGCAGCATTG
>P.wly78_GM000858|P.wly78_GM000858
TGACCGTAGAGCAGATTAGTACGCTTGACGATTGGATTGATACGATCTCCTATGCGGTTATGGTACTGCTGGAGGGTGGC
GGACCAGAAGAAGCTTTATCGAACTACAGACACGAGAGTTGATCCGCAGTGATACATATATCTTAGTCAAGGGGGCCGCT
TTTGCATTGCTTCGCGTACATAAAAGCATGCCTTTCGCACAACATGCTCTGAAACAATTAGTTGAGCATGAAGAATTCCG
TGTATCTGCCAAACGGGAGCTTTCCACATCATCGACAACCAAAGGAGAATCACTCTACTTATGCGTGTAAGAATATTTAT
ATTCATATTAATTATCGGAATTATATGTGTG
>P.wly78_GM000859|P.wly78_GM000859
CTTTCAAGGCGAACTGATTGAGGATAATTTTCATGAGCTCATGACTATCATTGAAGTTCTGGCAGATGAGTTGGAGAAAC
CGTCCGTAGAACGGGAGCTTATATCCGCTCTGTGGGGGATTTGCCAGTATACACGGGCATGGGCGTTGCATCCTGATGGT
ATGCTGCAGCGAAATCACCTGCTGACCGTAGAGCAGATTAGTACGCTTGACGATTGGATTGATACGATCTCCTATGCGGT
TATGGTACTGCTGGAGGGTGGCGGACCAGAAGAAGCTTTATCGAACTACAGACACGAGAGTTGATCCGCAGTGATACATA
TATCTTAGTCAAGGGGGCCGCTTTTGCATTG
>P.wly78_GM000860|P.wly78_GM000860
CGCTGACGATTGAGCTATCCTACGCTAGCGTGCTTGTCCCTAAATCACCGGATCTGGAGCCTTCAACTGAGGCACCTGTA
ATCCCTGAAGCTCCAGCAAAAGACGTCCCACGCTATGCAGTGACTTTTACATTTCTGGAAACTAAAGAGCATGTATTAAG
CCCTGTAGAAACAGAAAATATCATTTTGCAACTTGACTTCCGTTATGAAGAGGCTGATATGGTCGTTGACATCGATGCCT
TGTCAGGGCTGTCAGGCAGCTTTCTGTGCAGAGGTATCCGCGCAGAGATTACGGAACTGAATGAATAAACAGGAGGCTCG
CGAGCTGTTACGCTGTCATTCTTTTATTCAC
>P.wly78_GM000861|P.wly78_GM000861
TCTCCCAACAATTGCGGGATGCTTGTTTCGATCCGTCAGGACGTTTATAAACGTATTGACCGAACAAGCGTGGAAGACGT
TATGCTGCGGCTCAGCCAGTTAATAAAGGCAAACAAACTGTTACATAGCTCGCGCAACTTTTATGCTGGCAGTAAAGCAC
GCGCCATTATGGATATTCTTCCATTTATGCTCGAACACGATACCCCGGATATGAAGTATGTTTTTCAATCGTGGACTCCG
TTCCCTTTACCACACACCTAAACAATCCGTCATACTATTAACCCCAGGAGGCTGCAATTTATGCAAATTCAAGTTCAAAA
GGTTGAAAAAAAAGAGACCGAATATCTCATT
>P.wly78_GM000862|P.wly78_GM000862
GTCACGTAAAATAGGTTCATGTGCCATATGACATCTATCGTTCCATAGTTCAGAATTCCCATTTTTGTATCGGTTCTCAT
TCTCCCCTTTTCAGGAAGGGAGCATATCCGTTATCGTTGAATCTGTTCATGTAACTCAACATACGGCCGCAAGGCGGCTC
AGGCCGTTCCATATATGACTTTCCTAGTATACGCGAAGTTGAACTGGTTTCCAAACGATTTTAATGAACAGGACCACAGT
CTATATAAAAGGTGAATTCGATCTTCATGTCATATATTATGGTATAAGAATTGGTAATTCATGAATAAAGGATGGATGCT
TGTGGTTAACAACTTGCATTATAATTTTATA
>P.wly78_GM000878|P.wly78_GM000878
GCATCAGTATTTTACGATGATCCAGCCCAATTTACAAAGCATCTCGATTTTAGCTCTGTCGTAATGTATGATGCCGAACA
GCTTCCTCTGCAAGCCACTGTATCTGGCAGTGTATCCCCAACCGAATTTGTAGGGGATTTGGATCTGAGATATGTATACG
AGCATGAACGGTTCCGGGTGGGACCTATTGAATTTGAAGCTTCCTCTCCCTTTTGACGACTCTCGCAGAATAAGGTAGCA
TGGGATTAAATGCTAGACTGGCTGGTTTAGCGATTTTCCGAGTGAAAGAGGGGATCAATCATGTTTACATATGCGTTGGA
CGAACGCACAGTCCTTCGGCCGCTCACCAAG
>P.wly78_GM000879|P.wly78_GM000879
TTCCTTCGCCGGATTGGTGTCGTCAAAACGCAGATTGGTGCGTCCTCCGAATTCATCTCCTAACGAGAAATTGATCCAGA
TAGCTTTGGCATGTCCAATATGCAAATATCCGTTTGGTTCAGGCGGAAATCGTGTAACAACCTCCTTTACCTTACCCGTA
CGTAGATCTTCTTCAATAACATTTTTAATAAAATTGGGGGGAGTGATCGGCTTCTCCACGCTAATCAACCTTTCTTCCGT
ATAATCTGTGTAAAACATGTTCCCTTAAATATACCCTTTCACACCGCATAACTCAATAAAATGAAAATCCTTATGCTCTC
TTCAGCAAAAAAAGTGACAAGTTATGAAAAA
>P.wly78_GM000881|P.wly78_GM000881
TCCTGCGACGATAATACCAGTCACTTTCACAAATATGCCCTCCTTTTTTTCTGAAAACAATTGCAAATGTGCATCATGAA
TTTTTTGAACAAAATTTAATTATTACATAATTGTTAATTAATTGGTTTGTTAACCCTTTCAACACATGATACATTGGAAT
AAAGAACCTCCCCACAGACCGGCATCGATGCGTAGTTCTCTATCGGGCTAAGAAAGGAATGGCTTGTCTTGCAAAAGAGA
GAAATTCAAGAGACTCCTCTATATTCCTTAAAACTGTATAATTTTTTTCTATATGGAGCTATGGTCATTTTCTCCAGCTT
CTTCCCGTTGTATCTGCAAGATATCGGCATG
>P.wly78_GM000884|P.wly78_GM000884
TGGAACCCAATCAGCTTACACTTGGCGAACCTCCTCTAGTTGTAACAAATGCATTAGTCCACAGCCCTAATGGTGAGGTT
ATCGAATTTATCGAGGATGTTGATTTTGATATGTCCCTATCTAATAAGTAATTCTCATAGCTATTAAAAAGATCCACTTC
CCGGTGAAGTAGGATCTTTTTATATTCCATACAGCTCTGCCGTTATCTCTATGGAAGAATTAAACTGTTCCTAAAAACAT
CCGATATATTGATTATCACTTTGTTTAAAGGAGTAGATTATCATCTCAATTGATTTCAATGTGTATTGGTTTCATTTTAG
TTCCGATTTGCTGATGCCATTGTTCAGCTTG
>P.wly78_GM000885|P.wly78_GM000885
TTCTTCAAGCTTGGTTATCCTTTCTTTAACGGATGGCTGTGACATCGAAATTTCTTTACTGATTTGGGAAATCGTTATCC
GAGCGTCATGCTGTAGCAATTTCATGATTTTGTGATCTATATCGTCTATGTGATGCTGCATTTCGAGCCCCTCCTGATCT
AAATTTTAAAAAATAATGTTTTCCACTCAAATTAACTTTTATTTAATAATTAATATAGTATAAAAGGCTTACTATAAATA
TATAATCACCACATCATTATTCATATAATAAGGTTCACTTACATATAAGGAGGATCTGGAATGAGTGTGAAGGGATTAGC
TCATGTGGCCATTCAGGCCCGTGATTACCAA
>P.wly78_GM000887|P.wly78_GM000887
GGTGGGCAAAGGCTGGAAGTCCTTAGTGCTTATGGTCTTATCCTTTGTTCTTAGCTTTTCCCTGCTCAGCTATGCCATGA
AAAGTTTGCCTATGGGAACTTCCTATGCCGTATGGACAGGCATCGGAACGGTCGGCAGCACGATTACAGGCATGTTCTTG
TACGGTGAGCAAAAAAGCGTACTGCGTGTTTTATTCATCGCCATGATTCTTGCCGCAGCATTGGGATTAAAGCTGATATC
TTAACATAAGCGAATGGCATCAAATGTTGCAAATTGCTGATCTTAAAGGAGTGATGCCTTGTGATTACCACCGTAACACT
TAACGCGGCTGTGGATAAAATCTACACGGTT
>P.wly78_GM000888|P.wly78_GM000888
TGAGGTCGTATGGGTATCGGGTTTGAAGCATGCGGATTCTATACTCGCCTGGGCTGTAACCGTGCTGGCTGTGGTGGCCA
GCTTTTATTTGATCATGAAGGCTGCGAAGCGTTTGCCTGTAGGCACGGTATATGCTGTATTTACTGGACTAGGGACAGGG
GGAACGGTCGTAGGCGAAATGCTGCTATTCGGGGAACCGTTTCAATGGTCCAAAACGCTGTTAATCGCCCTTTTGCTGGC
AGGTGTGGTCGGCCTGAAGTTAGTTACCGACCGTGATGTTCAGGAAGGGAGTGGCGCATAATGGCTTGGATTGCTTTGGT
TATCGCGGGATGCTCGGAAGTGTTGGGAGTC
>P.wly78_GM000889|P.wly78_GM000889
CGAGGTGCTGGATATTGTTAATCCTTTTCTGGACAAAATGGAGCGAAAATTAACTCGCCGCCTCCGGAATACACAGGATC
GGGAACCTTTTGGGCATATGGAGCCAGTGGATGTGGCTTTAGCCTTTATGACACTGGTGGACGGAGTCATGGTGGAGCTC
CTGTACAGTGGAAGCGTCAACTACCACCGAAGACTGGACGCTGCATGGCCTATTTTTTGGCGTGGGATTACGTTAACCTC
ACCTCATGAAGCATGAAGCCGTCGAACTTATAAAATTTATTTTTGAGGAGAATATTCATCATGAATCGCAGTTGGATTTA
CGTCTTTGTTGGCGGCCTGATTGAGGTCGTA
>P.wly78_GM000890|P.wly78_GM000890
AGTTCCTTCATTTTTGCCGATGTAATTAAACAAGCCAAAATAATAAATAATAAACACCATAGCCGCGATCAATACGGCTA
GTAAGCTTCGCCTCATAACTAACCTCACTTCCAGTGGACTGCATTCGACAAGTATTCTTCATTATATTGTACATGAGCCC
CTTATTTCTTCCCACTTTTTTATTAAAATGTTGATAAAAAAATCCAAAGAAAAGCTTTATACAAAACACAATGATGCTGG
GTTGACACTTACTTTTTTTTGTGCAAGAATAAACTAACGAACGTTAGGTAGGTGACAATAATGGGAATGGAAGAGATTCG
AAAGGCCGCTCTTTTTCAATTTGCCACCAAT
>P.wly78_GM000892|P.wly78_GM000892
TCCGTGTATTCGCTACACCTTGTAGCGTAATACACGCTCCTCCCAGAAAAGCAAACAAGATTCCTCTCATAAATCGTTAT
TCTCCCCATGTAAATGACTTTTCTATATATTAAATTATAGGGCAGACTCTCTATAAAGGACATATGTCCTCAACGAATAG
TAAAACATCCTTCATTTCATTCAGTATCCGCGTCAATCCTGCACACTTGCGTTAATAACTTGACAGTATCCCATCATAAA
ACTGCATGTTCCGGCACGGTAAAACGGAATGCAGCATCCAATTGAGGAGTTGATCGTCATATGACTACACGTGATCCGCT
GCATTCTAAGCCGGAATATCAAAGAAAATCC
>P.wly78_GM000933|P.wly78_GM000933
AAGGTTAAAATTTAGGGGCAAAGGCGAACGCTATCGCTTCTCCAGATTCAAATAAATCCCTCCGCCGAGTTACTTTTGGC
TCAAAAGGAAAGCCTCGCTTCAATAATACTCACTTGCCGTGAAGGGCAGAGAAAACCGAAGGCCCCTGTGATGGCCTTCA
TTGACCACAATCCATGCGTGCTACGCTGGAGGCCTCTCCCTTAAAAGCATAACAAAACCCCGCGCCACTGGCACAGGGTT
TTGTTATGCTATACTCCCCACACAAATTGCGGGTGGTTTATTTTAATAAAAGTGGCCCTGATGGCGGGTAGCAGCGGAGC
GAAGGATTTGAATCTGGAGAAGCGCGAGCGT
>P.wly78_GM000949|P.wly78_GM000949
CGCTCGCTTCAGACCAATTTTATTGACATCCTTGGCCGCCATTGTAGGTATGATTCCGTTGGCACTATTGGGAAGCCTGC
TCTTTAAGCCACTGGCGTTTACCGTCATTTTCGGTTTGTTATTCTCGACCTTGTTAACCTTGTTTGTCGTGCCGTCCTTG
TATATGATCATGGCCAAATACAAGATGCGCCGTCAACTCAAAAAACAGCAGCACACAGTTATCACACCTGATCAATCTTT
ATGATGTATGAAGTGAGTTCGCATGCTGTCGAGTTAGTCGGTCCCTAGGGGGAAGTATGTATGGAAAGTAAAAAAAATGA
TATTTTACAGGCCGCCATTCGGCTGTTCTCC
>P.wly78_GM000950|P.wly78_GM000950
TATAAACAATCCACAGCGAGACTGGTTACCCGGTCAGGTCATTAAAGCTGCTCAACAGGTGACCGACAAGAATGGGATTC
TCGTTCCTGCCGAAGCAGTCATTAACACGGGAAGCAAGCCTTTTATTTTCAAAGACATTCAAGGAAAAGCTGTTAAAACC
CCTGTGGAGCTTGGTAATCAGGTTGTAGATAATCAGTTGCAAATCGTATCGGGACTTCGTGAAGGCGAACGTATTATCGT
TAAAGGGGCAGAAAACCTGTTTGATGGAAATGCGATTCAGTCGGAGGAAGGCGGACGCCCATGATTGAGTACATCGTAAA
AAAACGAAAAATTACATTGCTGTTTTTTGTC
>P.wly78_GM000951|P.wly78_GM000951
TCTTCAATGTATTTAAACGGTTTTGTTCCGCGCATGTACTCTACCAATAAACAAAAAAATCCTCTTATGTTAATAGACTT
ATTATATAGGCAAAAGTTACGAAAATCCCGTCAACTAATTCATAAAATCTAAAACGATGAATTGACGAATGCAATATCGG
CGCACTATAATACATTCGAACTTGTTAGTTCAAATAATACTGATTAGTTCACTTCTCTAATTATGACCCTATCGGAAGGA
TTGATAATCATGAATAAACAACGGGCCATCATCATATCTACTTTATCCCTGTGCATCGCAATGACCGGATGTTCTACAGA
AAAAAAAGATGCCGCTCTAGGTTCATCTGTA
>P.wly78_GM000979|P.wly78_GM000979
AAAACAGGTATGTTTAAAATCGACTTGCATACATATGTGAATAATGAGTGCATATACGAATATTGCTCCGCTGACGTCAT
GACAAACAACTATTTTGGGCTTCATGCTAAGCGATTTTATCGAAAAAGGGGGTGTCCCTTTCCCGCTGGACAGGTACATG
GACTTGTACGGTATGCAAGGCCTGGTTGCAACTCAGACAATTTATACGAAAGGATTATTACACCCAGCCTAGCTGGCTCT
TCCTATACGGAGATCTCAAGATAACGGATTTGGAAGAGATGGAAAGTAGGAAGCTAATCCATGGCTTTTATTCAGCGTTA
CGTAACGAACCAGACGGGGGCTGTCACCTTT
>P.wly78_GM000980|P.wly78_GM000980
TATCAACGTAGTCCTTCAAAGCGTCGGTAACCTCGATCTGTTGACCTCGTACTGTTAAGTTCATAGGGCACGCCTCCTTT
GCCCCTTCAGTATAGCACATATGTTAACGCCAAGTAAAAAAAGAGACCAACATTTCGAAGCTATTTTACAAAATTCCTCT
TTTTTCGCTAAAACGCTTCCCATAACGTCATTCTTTGAAAACAGGTATGTTTAAAATCGACTTGCATACATATGTGAATA
ATGAGTGCATATACGAATATTGCTCCGCTGACGTCATGACAAACAACTATTTTGGGCTTCATGCTAAGCGATTTTATCGA
AAAAGGGGGTGTCCCTTTCCCGCTGGACAGG
>P.wly78_GM000986|P.wly78_GM000986
TTCTTTTGACCGACAAGCTGTACGAGCTATAATAAAGGAAATAAAAAATAGACAGCGAACTTCTTGAATACAGCTTGCCA
TTTTGCATAAAGAATAAGGGGGATATTCCCTTTAAATGATCTCACTTATTGGAGTTCATCTCGATTGGTCATTTGCTGCA
CTTTATGGACTTGTTGAACATGAAGGGAGTACATGTAGCACTCATACAAGAGGAAATCACATGGGCTGCATCTAGTGAAT
CTGCTCAGAGGAACCTCTGAAGCGGATAATTGGGGTCGAAAATAAACCTATACGTTAGGGGTGTTACACATCGAAACATA
TACAGCGAATATCGTTATAGATGCAAAAGCA
>P.wly78_GM001000|P.wly78_GM001000
ACACCTGTAACTGTATTTCTTAACTTTTTTCCCATGCTATAAATTCCTCCTCTGATTGGATTCATCATTCTTTTTTAAAC
ACTTTACCAGAAATCAAACCCAAATAACCCCCAAATTAAAAAAATCGTCCCATATAACCATACCCCCTCCTAATGTAGGA
TAAATAAGAAACGGGACTTAATACCTAGTCGCTCACTTGGATATGTATATTTAGACAGGCTAAGGTATACTGAATGAATA
CTCAGTCATATGCTGAACACCGCAATGAGGTCACAAACCCCTAGGAAAAGAGGTCTTCTTATGGCTCTTATTCAATGTCA
GTTTTATTCGGAAGTTCTTGGTCTGAGCACA
>P.wly78_GM001002|P.wly78_GM001002
TATAAATAAGCTTCATAAAAGTCGATTTCCCCGCTCCAGACGGGCCGACTACGTATACAAATTCATTGCGGTCAATTCTG
ACCGATACTCCTTGAAGTGCGTGGGTTCCGTTAGTATAGGTCTTCCACACATCCTGCATTTCAATCACTCGATCACTTCC
CGTTGCTTAATCATATTACGCATAACCTAATATCCATTCGACATATTCCATGCATTTCCTTTAAAAACTTCTCTATTTCA
TCATACCGTTTATCATTGTAACAAATTTGTTACCTAAATAGTACCGAAAGTTTTCTGCTTTTGGCACATATATATGAATA
TTATGGCACACGAGTACGCTATCAAGCTTAT
>P.wly78_GM001012|P.wly78_GM001012
CTTTTTCAGCTTGGCTTTACAAAATCGCTCAAAATCACTGCACTGACTTATTAAAAAGAAACGCTAGAACATTCAAATCC
TTCATTCAGTACAAACTGAACCTAAAGCAACAACCCATACATGAATATACAAATTTAATTCACGAGTTACTGGACCAGCT
AACATTAAAAGATCGCCAGATTTTATTATTACGTTCGCTTGAGGATTACAACTACGAAGAGATTGCTACAATTATGGGAC
TGAAATCATCCACGATCCGAAAAAGATATGAGCGACTCCGTAAAAAGCTAATTAACTACAATGAAAAGGGAGGAAAACAA
ATTGAGCATTCATTTAAACCCGGAAGATAAA
>P.wly78_GM001013|P.wly78_GM001013
TATAGCCTCTCTGCTTGAGTTCGGTCTCTATCGTCGAGCGGATCGTAGGTGTATGTTTCATTTCAATCCCCCTCAATATA
GTTGCAGATATATCGTAAGTCATACTTAACATGTGATTTCGGTCGTAAGAACTTCATTTCATTACAAAATAATTAAAATA
GTGAAATATATGGTCTATAAAGTCATTTTATTTTATGATGCCTTAGAAAGAAGCCTTTTTTTTACGAATTCCGTGATAAT
TGAAAAGTTAAATGAGGTACATCTGGAGAACCATTAAAAACAAACTTCAAGTTTTTTTATTTGAATGTCACAAATGTATA
TCTTTTTCAGTTATATAGGCAGAAGGGAGGG
>P.wly78_GM001015|P.wly78_GM001015
TAATTCTTTCTCAATTTCCGAACGAATCGTGGTTGCATTTTCCAATAAAAACACCCCCGGCATATTCAGATGATTTTAAA
AAATCACCCTCCTCGACAATCAATTACAATATACTAGAAATTATATGAATAAATTGGATGATGGTCAACCCCTTTTCTAC
ACTGTTTTATTATATTATGGAATTTGATGTTATTAAAATAGTTCTCACAAGAACTAAATTACGAATAATTAAGGTAATTT
AATTACCTCCACGCTTAATCTAGCTTTGTCTACACTCATACTATAGGAGTGTGGATGTCTATGGAAACAACGAAACTATT
AGGAACAAAAATCCGCCAATTTCGAAAATTG
>P.wly78_GM001019|P.wly78_GM001019
GCCTGACCGAGCCTACTGCGCTTGGTCCGTCCATTGCTGTTGCCTTTATCGCAACCCTATACGGCGTTGCTAGCGCCAAT
CTGATCTTTCTGCCCATCGCATCCAAAATAAGAGCAGCCAGTGAGAGTGAAATTATCACGATGGATTTGCTGCTGCAAGG
TATTCTGGCTATCCAAAACGGAGAGAATCCAAAGCTTGTACGCAAAAAGTTGGAGTTCTTTATCCGCTCAGAGCAAAATA
TAGATCGCAAACCGCCTCGTCGCTCACGCACTGAGGACGCATCTCCAAAGGAGGACTTCCATGAGAACGCGCGGTAAGCG
CCGTGGGGGTCAAGGAGGCGGCGGAGACCAT
>P.wly78_GM001020|P.wly78_GM001020
ACCAATTCAAAAATGGCCTGGGGCTGATCGCCTTGAGGTTGGAATTCCGACTGAATTTCAAAAGTCTTATCGCTAACAAC
GATATCACTCATTGCCCTGCATCACCCTTATCGTCTAAAATGGAAACATCATGATTTTACACCAGTCGAGCTTTAACGTC
TTTACCTGTAACTCTATGTCGATATTTCCCGAGCAATGATACTTGGGAAATATGGTTGGATAAGAATGTTTGTTCCCGTA
TTATACCTCTTTCTTACCGCGGATGCAAACGATAAGTCTTGAATAGGAGTGAATTAAATTTTGGATATCACCATCGTATT
GGGCATCATCGCAGGAATCATAGCATTAATC
>P.wly78_GM001024|P.wly78_GM001024
AGAGGGGACACGTATACAATCGCTTTAAGCCCTATCTTTTTCTAAAAGGCGCCGTTTGCTGCATCCCTGTCCTCTCATGC
TATTTATATTATAAATTTTCCAAATCCTTATATCAAAAAAATAAGCAAAAACGATAAATAATCGTTATACCGTTTAGGTC
ATTCCTTCATTTACGGGCATAACCAACTATGATACCATCACATTATATCTTAGTTTTATTGTCGGAAATAAAGAATAAAA
TCATGAGTCCTCTATCCAAAATACTAAAGTATAAATAAGCACCTACAGGAGGTTAAAAGAATGGCCTACGAACCAATCTG
GAACGCTCATCCCGATAAGCTTAACAAATTC
>P.wly78_GM001029|P.wly78_GM001029
CGGTGTACTACCGCTTCTAAATCCAATTGCAAAAACAAACCAATACAGCAAAATTGTTATAACTGGATTTACAAATGCCC
AAATAGCTCCAAAGTAGGACCCCTTAAATCTTTTGTTAAAATCATTTTTTGATAGATCTATAATCAGTCTTCTTTTAGAA
ATGTACTCTTTCAAATAGCTCACTGCTCAAGCATCCCCTAACTAATAACTATATCATTGATATTTGTTTTATAAATTTCA
ACTAAACAACATTCTATGCTAAAATATTGACGTATCTACAAGAAAAGGAGATTGTAAACCTTGTCGAATCCAGTATACGG
GAAACAGGCCAAAACGTCGACCCGTGACGAT
>P.wly78_GM001054|P.wly78_GM001054
CGCAAAGTGGTGACTCGGCATGTCTGGGAAGACAGCAAAGAGTGGGTACGGAGCAACCGGCTGAGCCCATCTGGTAAAAA
GCTGTACCGCAAACGAAAAGAGACGATTGAGCGAAGCTTCGCGGATGCCAAAGAGCTCCATGGGTTTCGCTATTGCCGTT
TGCGCGGTCTTCCAAACGTCAGGGAACAAGCCCTTATGACGGCAGCCGTGCAGAACATGAAGAAGATGGCGATCCACCTA
GATCGCCTGGAGAAACAGGGGTAACCCCCCCTGCTTCTCCAGAGACCAGAGCATTATGATGTGAAAAAGAAACCCACGTC
TCAAAATGACGGGGTTTCTCGACAATCTGAG
>P.wly78_GM001055|P.wly78_GM001055
CTTAACGGATAAAGTTCCGGACCATACGACGATTAGCTGGAATCGTCGCACTCGCTTTAAAGACACCACGATCTTTCAAG
ATATCTTCGATGAAATTGTGCTGCAGGCGATCTCTCACCGAATGGTGGGTGGGCGTGTTCTCGTCACCGATTCCACACAC
GTCAAAGCCAATGCTAACAGGCACCAGTACACCAAAGAACAAGTGTTGCAGAATACTAAAGACTATATGGACGAGCTGAA
CGAAGCGGTGAAGGATGACCGGAGAAACCACGGAAAAAAGCCTTAAAATCCCGAGAGGAAGTGAACGAAGAAAAAGAAAT
TAAAGTGAGCAAAACAGACCCGGACAGCGGC
>P.wly78_GM001056|P.wly78_GM001056
GGACATTGTAAACTGAAAAGCATATTGAGATAATTCAATAGCCGCTTCAAATTCCTCACGCTGTAATTGTCTGATCTCCA
TATCTTCATCACCTCGCTCGTATACTTGGACATCCATAAAAAAGATTACACACTTAGAGTGTGGCAAACCCCATTCTCTC
TGTCAACCTTAGAAGCAGGTGGCCATCTAAAAATGCATAAAAAAAGGATGATAATCTCATTGAGATTATCATCCTCAGGC
TGTCGAGAAAGTCTCGACAGCCTATTTTATGTTAATTTTGTTTAAGACGACACCGCGTTAATGTTGTATAATATAGGTAA
CTATTGTAGAACGGATGGTGTTGATATGCTA
>P.wly78_GM001069|P.wly78_GM001069
TAATATCTTCGCACCAGAGCCGATAACAACATTATTCCCAATGGTCGGATGGCGCTTACCTTTCTCTTTCCCAGTCCCGC
CGAGTGTGACCCCCTGATACAATACGACATCGTCGCCAATCTCACAGGTTTCCCCGATGACAACTCCCATGCCATGGTCA
ATGAACAGCCGATCTCCGATACGAGCGCCAGGATGAATTTCAATGCCTGTCATAAACCTTGATACCTGGGATATAACACG
GGCTAGAGTACACCAGTTTCGCAAATAAAACCAATGTGCGATTCGGTGTGCCCAAAGGGCATGAACACCGGAATACGTAA
AAATGACCTCCAGCTTACTCCGGGCGGCCGG
>P.wly78_GM001128|P.wly78_GM001128
CTTAACGGATAAAGTTCCGGACCATACGACGATTAGCTGGAATCGTCGCACTCGCTTTAAAGACACCACGATCTTTCAAG
ATATCTTCGATGAAATTGTGCTGCAGGCGATCTCTCACCGAATGGTGGGTGGGCGTGTTCTCGTCACCGATTCCACACAC
GTCAAAGCCAATGCTAACAGGCACCAGTACACCAAAGAACAAGTGTTGCAGAATACTAAAGACTATATGGACGAGCTGAA
CGAAGCGGTGAAGGATGACCGGAGAAACCACGGAAAAAAGCCTTAAAATCCCGAGAGGAAGTGAACGAAGAAAAAGAAAT
TAAAGTGAGCAAAACAGACCCGGACAGCGGC
>P.wly78_GM001129|P.wly78_GM001129
AAACAATCTATGACAGTCATGCATGATGCCATGCAAAATCCGATTTTCCGACTTGAGGTTATGAATTTACTCAAAACCGT
CGTACAAGAGGAGCTTCAACCCAAGGTTGAGAAAAAAAGTGGTGAGCAAGGCGGTGCAGGCGGCGATAAGCAAGGTGGTG
GCGGCGGCGAAGGTGGGGGCGAAGGAGAACAAGGAGGAAGCCAATAATAAAAAGGCTGGTTTAAAAACCAGCCTTCAGGC
TGTCGAGAAAGTCTCGACAGCCTATTTTATGTTAATTTTGTTTAAGACGACACCGCGTTAATGTTGTATAATATAGGTAA
CTATTGTAGAACGGATGGTGTTGATATGCTA
>P.wly78_GM001130|P.wly78_GM001130
TTGTAAATAAAGCGCATCCTGGCGATATCGTCCTTCTGCATGCCAGTGATTCCTGTAAACAAACGCATGAAGCCTTGCCC
GTCATTATCGACAAGTTGCGTGCACAGGGCTATGAATTCGTGACTGTATCTGAACTGCTTCAACAGGGTACAGTAAAAGG
CAAAGAGGTACGCGATCAGGCACTGGGTCTTTAAGGAGTTATTTTACATCGTTCTCAGCTAAAAACCAAAAGCAAATCGA
CATATTTCTCCCCATTCATCCGCATACTATCCACATTCATGATGAAGGAGGAATACGGCCATGAATTGGACTCGTTTGCG
ATTTGTTAGCACGGTATGCGTACTGGGCGTT
>P.wly78_GM001131|P.wly78_GM001131
CATTATTGAAAAAGATAAATACAAAAAAACTCCATTGTGGATGCTCAGAATTCTGCAAGCGCTGCGCTACTTCTCCCAGC
CCCTTCATTTGTTGCGCCAGCATGGATTGAATAGTGCCTGTACTTAACCATCCCACTATAATACTTGTGCAGAAAAGAAT
TGCAGAGATAAAAATTAGCCGTCTTGTCGTGTGTAAATCGTGAAAAAAAGCTTTTAGTCCCATTTGATAATTCCTCCTAT
TAGTCCAATGGAATAATTGACAACCCCCGGCATAGCTTTAAGTAAACAAGCACTTCTAGGATGAAAGGAGCGTTATTAAC
CATGAATTCTTTTTTCTATGTATTAAACGGT
>P.wly78_GM001146|P.wly78_GM001146
GGTCTTTTGTCCGTCATCCTGGGATTATATCGGGTCTTGATGCGTTCTAAATACACACACCTCTTACTATAATTAATTAA
ACTCCCTTTATCAGTTGAACTGGTGGAAGGAGTTTCTGTTCATTCGGAATTTCATTTATGTAAATATTTAAAATGAAGGG
GTATCTAACATGCAGATTGATAATACGATGACAAAAAAATTTTGAGCGAAACCAAAGGAGCATCTACTGTTGGATTTACT
CACTCTTTGAATCCTTACAGTGGTTGTGCTTTTGGATGTAGTTATTGCTATGTTAGAGAAATGCCCATTCAAAAATATAA
AGATATTCCTTGGGGAGAATGGATTGATATT
>P.wly78_GM001152|P.wly78_GM001152
CTCATTATTCACCTTCTTTTTAGAACTACTAAATCAGAGTAAAGTTCAGTTATCTTTTTCTACTCCTAAGATATATTTTA
GTTTTACTTCAAAATACAAATGTAGAATATAACAACTCACAGCTTTATACAATAGCAAAGTAATATTTTTTAGCTATATT
TTACTTCGTAGCCTATTCATAGGCTACTCGTAGGGTACAGTAGGGTATGAATAAGCTATAATATGGGCTATAAGTAAGTA
TAATTAGTAAGCAGATGGGTCGGGTAAAAGCTATTTGATTTTCTCAATAGAGATGAATTCATGAATACTTTGGAACAGCG
CTGTAAAAAATCGAGACTACTCCATAAATGG
>P.wly78_GM001155|P.wly78_GM001155
ATGGGCGCCAGGGAGCTTGGAGCCTTGCTGTAAGGCAGACGCGTCAAGGTATAATCGTCGCTACCGAATTTTTCGTTCCA
AAACAACGTTTCTTTTTCAAAAGCCATCTGGATCGTTCCCCTTTCTTCATCGGCAAAAGCAATCCGGCGGAGCATATGCC
GCAGCAACGCTCCAGCCTCGCTCCCCGCCTTTTCAAACATGTGACAACAATGTCAATGGCTCTCGCCAAGTCACCGCTTC
GCTTGCCCGGTTGATCGCATGCGGCAATCCTCTGCCTAGCAGCTGTCCCGCTCGGCTCCCATGCGTGAAAGACAACAAAG
AGCATCGTTCTATGCAAGAGATGCGGCTGCT
>P.wly78_GM001163|P.wly78_GM001163
GTCTATCCCATTTCAAAATCATCCTCCCCCCTTAATGGCAAATCACAACCCTGTTTTTCATTTATTGTATATAATTGTAT
ATCTTTCATTTACAAACCACAACTTGATAAAATTTAGTTTTTTTTAAATTATGCCTCAAGTGTTAAGTTTGCTATTGTGG
ACGACTCCATTTCAAACTACAATGAAGATACCAAATTTGGAAGCGCTTTATTTTTTTCGGTAAGATGGTCAATACTTGAA
ATAATGTATCATCGTCATCCATTTCTTTCATGTTTGGTCAATCTTTTATGGAGGTGTAAAATGAAGAAGAAATCTTGGTT
CACTTTAATGGTCACGGGCATTGTCTCTCTG
>P.wly78_GM001170|P.wly78_GM001170
ATGCTGAATATAAATGGGTAGCCCATCACACAACACATTCGCCATTATGGAAGAGGACGCTATTTCTTGCGCTCTTTGAA
CATTCACTTAGAAAAAACCTCCCTTGCTAAGTAGAGTTCCCCTTTACTATGCACGAGGTAAATATTTGTTATGCACATTC
ATGCCAACATGTTTTTTTATGATCTTGAAAGGATATCATTTGAAAAAATAAATATTATTGTTATTATGGATTGAGAGATT
CAGTGAAAACTGCAATCTTAATTGTAGAGAAAGGAGTAATGATGAATGTTAAACATATTAATGGTTAACTTTCCGGCAGA
AGGACATGTGAACCCTACGATTGGGATGACG
>P.wly78_GM001180|P.wly78_GM001180
TCTCTGTTCCTACCGCAGTCTCCGCTTGGATTAGTGGCGGGCACAAGGTCAACAACAATGAACCCACAACCACGTTACAT
AGCACCTTTTTCCATGTACGCTGCTTGCTCATATTCTGTTTCCTCCCTAAGATTTTCTTCCACATCAGCGCATATTTTTA
TAAAAACACGATCCGAGACGTTCAGAAGCGCCTTCACCTCCTTTCATCAATCTTTTCTGCTTTTATCATTGGCAGGTTGT
CATATATACTGTTGATGTATGAATGCGCTTACTTATCTTAATTTGTAAAGGAAGAAGCACATGAATGAAGTGAAAGAAGA
TAAATATGTCATTGGCGAACAACAATTCTCC
>P.wly78_GM001183|P.wly78_GM001183
ATCGCTTCAGTCTTTAAGGCAAATTCTACAGGAGAATTCCGCATACACATCTACACCCCACTCCTGATACTGTATCTTTG
CCTGTATATGACCTTGCATATGACCTGCTCAAATAAGTGAAAAATAATATATAATATTTTACACTATGTAAATATACAAA
TTATGCTAAAGTCATATGTAGTTTAGATGGGATAGGTATGTATTATTCTGCTTCTAAATCTGAAGGGGTGTAAAAATGAA
ATGCTAAAGCGTATTCAAAATCTTTTTGTTATACCTAACTACCCATTGTTCATGATCTGCATGTTATTGCAAGGCATGGC
TATATCCATCAGCGCACCTTTTTTAGCTGTA
>P.wly78_GM001184|P.wly78_GM001184
GTTGACTGGAGTCCGCTCTACACCCCAAGACCAACAACAATAAACCTAGCACTAGTGCTATGGTAACTTTATTTTTCATG
CCCATGTATGTGTCCCTTTCTTAGAAAAACTTGATCCTCTTATTTTTTTCTTGTACTAAAAAAATTATTCCTGCATTGGA
TCATCGGGACAAAGGTATCTCATACAAGCAATTAAAGTTACACCTCCATGAATTTTTTGGATCTAATAGGCCAAATTTAA
GATCAAACCATTCAGGGAGGGAACATAACCATGACGACTACAAACATAAACGAATACTCCATGCATTATATGGATTCCGG
TGAAGGAATGGCCATCCTATTCATTCACCCT
>P.wly78_GM001189|P.wly78_GM001189
GGTCGTATTCCAATCCAACTCATCTGCAGCGCTGTACACCGGATTGTATCCATCCCGATCCAAGTCCAAAATATCTACCT
CGTGCTTATTCTCTTTCAATCCCTCTACAAAACGATTCATGACCGCAAGGGTTAGTGAATCTTCTCTAGGATGCGTGACG
ACCAATAAAACTTTCATGTATCCGTAACCTTCTTTCTCCTCATAATTGGTGAACCCTGTCTACAGATGCTATTATGGATG
TTATACATTAAAGTGTGAAGTACGCACTTCAATGTACTGTAGGTACTTTAAGGTTCCTTAGTGCTTTTTGTACTACAGAT
CGGAGAGGGGGAAAAGTCTATGGAAGACAAA
>P.wly78_GM001191|P.wly78_GM001191
AAAATGTGGCGCAAGGTGCTCCTGTGATTACCCTGGAAACCAACGATTTATATTACGATCTCTATGTGAATGAAGAACAA
GCGGGGAAATTCAAGGCCAATCAAGAAATTAAAACTCATATCTCTGGTCTCAATAAGGACTTGAAAGGTACGGTACGCTA
TGTAACTGCTGCACCACAATTCGCTAATGTGAAGATGTCCCGTGAAAAAGGAGAAGCAGATACCGCTACATTCCAGATAC
GTGTATATGTAACAAGAGAAGCAGCTTTGCTACCAGGCATGACAGTTGAGGTGAATACAAATGAAATCTCTTCGTGATGA
ATGGTCGTATCTGGTTCACTCCAAGTATCCG
>P.wly78_GM001192|P.wly78_GM001192
AACAGAAATGATGGAAAGACTGCTGCCTATACATTTTACAAGCACTTCCACACTGATGAGCCACCTGTCCACCGATGAAA
AGGAATTGCTCCTGACGTTACTGCAAAAAATAGAAAGTGGCATCCCTCAAGCAAAAGAGATATATAAAGCAGCAAAACCA
GAATAAGTTTTAATTTTGCGTTTTAGTTAGCCGACTAACTTTTAAATTATTAAATAAAAGAATAAATAAAATGTACATAT
CAGGATATTTATTCGAGTCTATGTTTAACCCATTTTATGAATCTAAGGAGCGTATTACCCATGAATCGCACACAAGCCAC
TAGCCTCATCATCCCTCTCATTTCTATCGCC
>P.wly78_GM001193|P.wly78_GM001193
GTGTAATATGAGTGTCCCACTCCGTAAGATGCGGAGCAGTGTAGTATAATTTTGTCGTCATTCCAGATTCCTCACTTTTG
GGTTCTTTGTCTCGTGCGATATTCACTTATTATCAAGCAATTCATTGTAAATATCAATGCAGGGAAAAGCTTGAACCATG
GCACGAACAACCTCCATTTGGTGAGAAATGTGCATGACGATTAACAAAGTTTAGCTTGAAATTCATTTTTGAATAGATTA
AGATTAGTCGGCTAACTAATTTATTGATTGGAACATACTGTAAGAAGAAAGGAGAACCTTATGGATTTTGATTTACGGGA
CTTGCCCACTCGTGAGGCGCTACAAGAATTT
>P.wly78_GM001196|P.wly78_GM001196
CTGGTAGAACGGCTACATGCTATCCAGTGGATGTACAAAAGGATCAGCTTCAAGTGCATCAAGCCGAATATCTCGCTCAG
CATGTCGTTGCGCATAGTGACATTATTACAGCCGATGGCCCAGATGGTGCACAGGAATTCGGCGCAGCCCTCGTTCAAGC
TCTGCAATAAGCACATTCTCGAAGTTCCAGATGGCACTTTAAACAGCACTTCAACAAGCCGCATCACGTCCTTTCTATTG
TATGGGACCTGATGTGGCTTCTTTGTGTCATTTTCATGCTAAAGTGATTAATTTAATTGTATGGTCCTGGATTTTCGTGT
TAGCTTTAAACAATCGACGTTTAGCATAGGA
>P.wly78_GM001197|P.wly78_GM001197
TCACTGAAACGGTGCGCTCCTTCTACGCCCAAATGCCATAAAATAACAACCTTCCACTTTCCGCTTAACACTGACAGGGT
CAGTTCCTTTTCGCAGTTATAGTCCCCGTTGACGATCTTCTCCCGTATTTCTTCTCTTAGTGTATCAGACATATATAATT
AACTCCTTCTAAATCATCATGGTCTTGCCCTCTAATAGTAACCTTTAGGTAACCTCCGTACTTGAAAGTGCATTCTTCAC
AGCCTGACGAAACCATCCTACAATAGTAGATAATGTTACACATTCAAGGAGGAATAAAGTATGAGTAAAAAAGCTCTTTT
TATTATACCCCCAGAGCGCTTTAATGAGGAT
>P.wly78_GM001199|P.wly78_GM001199
CTCCAACTACGCACACTTCACATTCCAGCTTCATCCGACTTCCCCCTACACCCAAACCATAACCTCAACGATTAGTTCGT
ACCTGTTCATTTAATTACATCATTAATAATATCAAAAATAACATCAAATTAAGTTTAAATTTTAAGTATTCATATCTTAA
GCTCCGTCTCAAAGCTAACAAGTTACTTTATGTAACAAAGTATATTTATATCATATCATTTCGTCAAGTAATAAATTTAT
GTAAAGTAAAATCATTTACTTTTAACAGTGAATCGTTAATAATAAGCATGAGGTGATCACATGAACATTCCGCAGATGTG
TCCACGGTTTGAAAAGGCTATGGAACTACTG
>P.wly78_GM001207|P.wly78_GM001207
TTAATCGCTGCTTTTCATGATCCACTCTACCTCAACCCGCTTATCTTAAAATGTAGTGCCATCGGACACAGCTTTAGTCC
CAAACATTATATATGAAGGGAAACTTGAAGCCACGCCTTGGCCGTATGGTTGTTATTTTGGAAGATTTAACTGCTCGTTT
GTGATATTCTGTGAGTAACTACAACCATTTTACCGCATCCTCAACTTTATCGTTCCATCTGTCAAAACGCAATAGTTAAC
CCATTTTACCGCTCAATCACAACCTGTGATGGCTCATCTGAATAGATAAGGAGAATTGTTATGTCTGAATTTATTGTGTG
CAGTCTAGCGGACAAAAAGTTCGCTTTAAAC
>P.wly78_GM001223|P.wly78_GM001223
CATTGATCCCGGACCACTGGAAGCTATGACCGCTGTTGGCGCGAGCCGCATTCAGGTCATCGCCTTTGGTGTCGTTCCGC
AAGCTCTGCCTTATTTTGTGTCGTACTTGCTGTATACCTTTGAGGTTAATGTGCGCGCGGCTTCCGTTCTGGGCCTGGTT
GGCGCTGGCGGTATCGGTCTGTTGCTTGACCGTTCTCTGGGGCTGTTCCGATATGATCGGGCAAGCATCATTATTCTACT
GACCCTCGTCATCGTCCTTGCGATTGATTACGGCAGTAACCTGCTACGGAGGAAATTATTATGAATGATCCTACGCTTCG
CAGACCTATGGGCTCCCGCCTGCGCCTATGG
>P.wly78_GM001224|P.wly78_GM001224
CGCCCGCGCTCTGGCGCAAGAGGCTAAAATCATTCTGGCGGACGAGCCTGTCGCGTCGCTGGATCCGCTGACCACCCGCC
AGGTGATGGATGACCTCCAGCGGATCAACCGTGAAATGCAGATTACGACCATCGTCAATCTGCATTTCATTGATCTCGCG
CGCGAATATGCAACGCGGATCATCGGATTGCGCGCCGGAGAAGTGGTCTTTGACGGCACACCGAAGGAAGCTACGGATGA
GGCCTTTGCGGAGATCTACGGCCGGGCCATCAAGCATGATGAGCTGCTGGGAGTGGGATCATGAAGCCCGACTCTACTGC
CCAGCCGCTCTCTTCGACGCAACCGTCACCG
>P.wly78_GM001225|P.wly78_GM001225
CAGCTAAAATTCCAAATGACACCGTCAGCGTACGTTCTGATATGGATCAAGCGTGGAGAGACAAGATCAGCCAAGCCTTT
ATTGACATTGCCAAAGACCCAGCAGGCGGCGAAATCATTAAAGAGATTTACACCCATGTAGGTTATGAAAAGGGCGACGA
TAAAAACTTCGACTCCGTGCGTGAATACGCCGAAGCTGTTGGTCAAGCGGTTAAGTAATCGGAGCAAGCAAGGTACTGTA
ATGAAGTAACAGCTACGAAACAGGCTTTACGAATGACAGGGCAGCACCGTCCATGTATTCATGGCGGTGTTGTTTTCATT
CCACCCCATCGGGGGAGAAAGTTGGGAGCAT
>P.wly78_GM001226|P.wly78_GM001226
TCACAGGACCTACATTTTCATGGCCTGCCTTTTCGTTAATATCCAAAATATCCAATCTTGTTCTCTCCCTCAGCTTCGGT
CATAGAGCTTGAACAAGTCTAACAGAGCACTGTTAAGAGAATGTTAATATGATAAATTTTACATCATTTTTACCAAAGTC
AGGAGTGGTTTTTACCCTAGCAACGGGACTAGCTGTTAAGATTTGGTTTGTCACAGCATTTACAGGTTTTTTAATTTTAT
TTTCGTTATTACGATGTTTAGGGGGAAATTATTTTGTTCAAAAAAGCACTGACCTTGTGCATGACCTTCACACTGGCAGC
GGGTCTAGCCGCTTGTGGCTCCAATGCAAGC
>P.wly78_GM001231|P.wly78_GM001231
CTGTAACAGGCCTAATCGTTAAATCCTTATCCGTATACATTGAGTACACTCCTTTTATAATAAAATTCGTTCTATCTATA
TTGGGCCTTATTGGGCTTTATTGTATCTGCTTTTGCATTATTTCGAATTTCTATTATTGTCCGTCATGAAACTGTATTGT
AGCAAGACCGTAATTTAAGTTGACAAACAATCAAAAATAATATATCTTAATATCAAGATAATAAATATAAAGAAAAGTTT
TTCGACTGTTTATTTTGTTTAGAAAAACCTAATCATATAAAAACCAAGGAGGATAATGACATGAAACTATTAGGATTGCA
TCACGTTTCGGCGATTACAGCAGCAGCGGCT
>P.wly78_GM001233|P.wly78_GM001233
TGTACATACCTTGGGCCTTGACCATAAAATGAATAATCTGCCAAACAATCTTTCCGGTGGACAACAGCAACGTGTAGCCA
TTGCCAGAGCACTGGCAGCCAAGCCCGCCATTATCTTGGCAGATGAACCCACCGGAAATCTGGACAGTAAAACCAGTCTG
GATGTGATGGGATTGATCAAAGTATCCAGCCAGCAGTTCCGCCAAACGATAGTGATGATCACCCACAACGAGGAAATTGC
GCAAATGGCGGATCGTATCATCCGTATTGAGGACGGTAAAATTGTCGGCGGTGATACAAAATGATCAAGGTAAAGAACAA
AAAAGTAATCCGTAATTTATCAGAGAAGAGC
>P.wly78_GM001234|P.wly78_GM001234
ATAGGCATTGTGGAAGAGGAATATGGTAAAATCTTCACGCGCTACTATCGCTCCCATACCGCTAATTCGTAGGAGGGTGT
TGGCATTGGACTATTTTTAGCAAGAAAAAGAGCTCATGGTAGAAGGTGGTTACATCAAGATATGTTCACGCCGGGGTAGC
TCACCTTTTCCATTTTTCTTTCCATAGGCAGGTTATTCTTTCAACATTGTTAGATTTCAGAAAGATTGTTGAAAGATTAT
TATGATACGGTCTGTATAGTATAGCAAGGAGATACAGACTATTTCTTGGAGGGAAACAAAATGACTTTATTAAAAACTCA
GGCATTAAAGAAAAATTACGGTGATGGGGAT
>P.wly78_GM001235|P.wly78_GM001235
CCTCTCGCTATTTATTCTCTGAGCGACAGGAAAACTATCGTAGAACGACTGCGAACAGAAGAATAAATCCCCCTGTAAAG
AAAATGACCTGGTTAAAACTTTTGGCTGGGTCATTATCGTATGCTTTAAAACCATCTATCGCTGGCTATATATAGACCTT
TTGGTGAAAGGCCTACTTACCGTCCTGCGACACAAAGGCAAGCCCATCTCCCAGCGTCCAAAAGAGGTACGGTCTCGGGA
AACGTTCGGTCATTAGGAACTGGACACCGTCGTTTCAGTCCGTGGAGAAAGTAAGGCTGTGTGGCCACATTTGTGGAACG
CAAAACCCGCTTGTACACCACCATTCAGATG
>P.wly78_GM001236|P.wly78_GM001236
TGTACATACCTTGGGCCTTGACCATAAAATGAATAATCTGCCAAACAATCTTTCCGGTGGACAACAGCAACGTGTAGCTA
TTGCCAGAGCACTGGCAGCCAAGCCCGCCATTATCTTGGCAGATGAACCCACCGGAAATCTGGACAGTAAAACCAGTTTG
GATGTAATGGGATTGATTAAGGTATCCAGCCAGCAGTTCGCCCAAACGATGGTGATGATTACCCACAACGAAGAAATCGC
GCAGATGGCAGATCGCATCATCCGCATTGAGGACGGTAAAATAGTTGGCGGTGAAGGCAAATGATCAAAGTAAAAAACAG
TAAGGCGGTTCGTAATTTATCAGATAAGAGT
>P.wly78_GM001237|P.wly78_GM001237
ATAGGCATTGCAGAAGAAGAACAAGGGAAGATCTTTACCCGCTTTTATCGCTCCCCTACTGTTAACTCGCAGGAGGGTGT
CGGGATTGGACTGTTTTTAGCTAGAGAAATCATCGCTGCGGAGGGTGGGTACATCAAAGTACGGTCACACTACGGCCGTG
GTTCTACCTTCTCTATTTTTCTTTCTATGGATACTTAATTCTTTCAATACCGTTAGATTTCAGAAAGATTGTAGAAAGAT
TAGTGTGTTAGTGTCTGTACTGTAGATGACTACGATACAGACATTTTTTTGTGGAGGAGAATGTATATGGCTCTATTAAA
AACTCAGGCATTAAGGAAGCATTACGGGAAC
>P.wly78_GM001238|P.wly78_GM001238
CTCGCTTGCAGACTCCATTCAGCTAGGTGATTTTTCCTTCTCATTTGAGAGGATGGAATTTAATAAGAATGATATACCGA
TTGAACTAAGTAAAACGGAGCAAAAATTGTTGCGCATTCTAATCAACAATCGAGGAAATACCGTTTCGCGTGATCATTTA
ATAGACAGCATCTGGACTGACGGGGCTGAATATGTAGGTGAAAATGCCTTGTCGGTTACGATAAAAAGGCTACGTGACAA
GCTCGAGGATCATCCTTCTTCCCCACAATATATTAAAACGGTTTATGGGCTGGGCTACACATGGGCGTTGAAATGACAAC
ACTCCTATATATATGTATTGGAATTGCCGTT
>P.wly78_GM001239|P.wly78_GM001239
TCATCTCTAACTAAGGGAGCCTGTCCAATAACCTGTACCAAGCTTCGGCCCTGTCCTCCCCTCCAATAATGATAATGATT
ATCAAAATCAACTAGCATAAATTATATCAGTGATATTGTATCTGTCAAATTTTTTTGCAATGAATAAACCATATCAAGAA
AGGTGTTAGCAAAACCTGAATAGTCTAAAGAGCGAATGAGCAAATAAGAGCAATATCCTGTAAAATACAGATGGAATATT
TAGGATTGCCCTTTCTTTCATTACTGTAGAAAATATTGGAATTGGGGTTTCATTAATTTGATGGACCAAAAAAACAGGAG
GAGAATGATGAATCACATACTAATCGTCGAG
>P.wly78_GM001247|P.wly78_GM001247
GGTGTATAGCCGGGTTCCGGAACCTAGACAGGGCAAGGAATTCATAGAAGAAGATGTGAAATTTATCATTCGTGAAATGG
GTAAAAATCGTATTCGTCGGGTGGAGATTATTTTACACTACACATCCCCCGCATCTGAATTGGAAGCAGAATCGGACACT
TCTTCCCGGGAATGAACCGTGTGACCTGAGCGTTTATCTTTGCACTTGACACTTGTGTTCACTCCTACTGAAATGACATA
TCTCCAGGGCAAACGGCTTAGGTCGTTTGCCCTGCACGCGTGTAAGGAGGAGCTAGTAAAGTGGATATTTTATCTTCTAT
TATTATGGGAATTATTGAAGGGCTGACAGAG
>P.wly78_GM001248|P.wly78_GM001248
ACCTTCCATGGCCAGCAGCAAATGGGCCATATCACGACGAGTAAGGGTAAAAGACTCCATCTGCTTTCCTCCCTTTATTA
CATTTCAAGTTCATTTGAACTCATCATACGCCCTCAAACTAGGCTTGTAAAGTGAAGCAATGAGACGTGCGGGTTCTATT
ATGCCTTATTTTCTGTGTAAATTGGAGGTAGGCGACCTGCTACGATTCCATATGAACCTTGTATATTTTCTTTTAAGTTC
TTAAAATAAGTTCAAGTGAACTTAAAATGGAGTTCCTTAAAAAAATTGAACGAAAAAGGGATGAGTGAAAATTATATGGG
TATAGGTGTCAGTCTATTTTTGTTTGCGGTG
>P.wly78_GM001277|P.wly78_GM001277
CTAAACAATTTATGGATTACCGCCAATATAGACGAAACGGCTGTACAGGATCTTCAAGTAGGACAAACCGTAGATGTATA
TATTGATGCTTACCCGGATACGTCCCTGAGCGGTAAACTCGAAAAGATCGGCCTGGCGACCGCATCGACTTTTTCACTAC
TGCCCACTTCCAACACCACTGCCAACTATACCAAGGTGACGCAGGTCGTGCCTGTCAATATTTCCATTCAAGGTTACAAG
GGGCTGGGTATTATCCCGGGAATGAGTGCGACTATCAGAGTTCACAAGTAGGGGGCTGTCATGGATCAAAAAATGTCCGT
CGGACGTATTCTGTCCGTGCTGCTGCTAGGC
>P.wly78_GM001278|P.wly78_GM001278
ATAGGATCGCATCCACACTCACTAGCTCATTCACATCGGCCTCATTTACATGCTTTAACAACACTTCCGTGTGCTCAAGG
TGTGCTCCTTCTGCAATTGAGCGTGCGAGACGTTCGGTATGCCCATTTTCACTGTCATATACAATCATGATTCTGGTCGT
CGTCATTATGCGCATCATCCTTTGTCAGCAAAATCATCCTTTTCGCATGCGCTCTTAACCTTGCCCAAAATCCATCTGAA
TATTATGAATCGTTTGACGCATACTTTGAAAATCCAAGAACTAGGGAGGCATGTTAACACATGAATTCACGCGCCATATT
AGTCAACTTGCTAGTTATTATCATTATTCTG
>P.wly78_GM001281|P.wly78_GM001281
TAATAATGGACTTGTACATATCTTGGTTCCTCCTAAAATATCATAAGTATTATATAACGAGTTTTCGGAACCGGGCGCTG
GGCAACTGCATATACTCTAAAAGTAATTCCGCCAGAAGCTTATCCCAAAATGTGGACACCCGGATATTACAAAAACGAAT
CACTTGTTTTGTAGCTTTTTATGACTTAGACTGATTCTAAATCCTAATTTCATTATGCGGAAATAGCTGTAAACAGTCAA
ATGAAGTTTTCATGAAGCGAAGCTTAAAGATAAATCAGGTATGGAGGGATTATCCCGATTATGAATGACGTTTTTGTAGG
TAGCTTTATTTCTGCCCTGTCCACTGGACTC
>P.wly78_GM001284|P.wly78_GM001284
AGCCGCCTGCAACCAGTGTATGCCAATAGGCCATACTAAAACGCAAATGCTCCTCCATCGTTTTTCCCGCTACAATTTCC
TGTGGATTATAAAATTTGAACGCAAAAGGATTGTCGGATTGCTTGCCCTCAAAGTTAATTTTAGATACCTGTTCGAAATA
AGCCATTATAAGTTCCTCCTTTATAGTAAACGTTTACAAAAACGATTCTAGCACAGCCAAAAGACTTTGTCTATTGCTTA
AACTAAGTTTGTTTTTATGATATAATATCAGGAATTACACCAACAGGAAGTGAATGAACCATGAATGTCACTGGCGATCA
GGCGCTTGTCAAAAAGCTGAATAAATCCATT
>P.wly78_GM001287|P.wly78_GM001287
TATGGTACTGGCATCGGAAGTAAATGATATTGATTCTCATTCTAGATCAGAAAGGCTGAACACCATGCCAGAATGTATTT
CACTTCTTCGTACGCCACTAGGTCAGACTGTGCGTTTGCAATCCCTTGACCCTCTTCATCCCTCATTGCGCCGCCGCTTG
ACAGACATGGGCATCAACGAAGGTTCCATCATACGCTTAAAAAAAATCAGTTTATTGGGCGGCCCGATCGTCATTGAATG
CAACGGCCAACTGGTCGGCCTCCGTCAAAATCAAGTGAAACAACTGGAGGTCGTTCCGACATGGACATGATCGCTCTATT
TGGCAATCCCAATACAGGAAAAACCTCATTA
>P.wly78_GM001288|P.wly78_GM001288
TAAAGGTCAGCGTTTCACTCCGCGTAGCCATTGCCTGTAAAAGCTTGTTCTGAAGCTGCTGCGATGATACCGATGGAGCC
GGCTTGATCGACGCCGCATACACATTGCTGCCCCACTCCACAGCCTGCGGCAGCAACACAGCCAGCGCTGCACCCGCAAC
CAGACATTTTACAAGCCTAACCCCGATTTTTCTGTTCATACAGAGCGTTCCTGCCCTTCTTAGCATAGTTATAAACAGCT
CTATCTTACCATAAAAACAGTTGCCCCAAACGCTCTAGTTTTGTCGGTTGCAGACGAGTAATGGGACAGTTAAAAAGACA
GGTTGCGACACACATACTCGGCGATATAACA
>P.wly78_GM001291|P.wly78_GM001291
GAGGTAGAGGTCGCGGATGTAATCGGTACACCGGAGGAGACGATAAGAGCCGTCTGAGATTCCAGTGGAAAGGTACACCC
GCCGAAGTATGCGGAGCTGACTCTTTGTAAATACTCCGAATGCTGGGGCTGCTAACCGAAAGGAGCAGAACTGTCACACG
CTGTCCTAACACAGACACGTGTGTTGAGCTATCTTGTTATAGAAGAAGGTATGGTGCGGAATGCATAGACAAAACCGCAG
GCGTATTCCCTGCGGTTTTTTGATTTATATACTCCCCCTCCTTCTAGCTCTTGCCCTGACATGAAATACAATTTCATGAA
GGAGTGTTTGAACGTGCAACACAGAGCAACA
>P.wly78_GM001292|P.wly78_GM001292
AAAGCGACCGCTACGCTTGTACAGCACCATTCCGCCTACTCCGTTTCATGTTAATTTTTCGAGTTCGGCTTATATAGCAT
CCTGTTTTTATTAAAAAAACCTCCATATTCATCAGCCATGTTTATATGAATCATCGTGATATATGTCATTGCATTTTCCT
GTGAAACTCGAACTTCTCTTTGGAGACATTCGCAGAATGAGTTACAATACAGATAAGCTATATATGGAGAACTTTTGAAC
AGGAGGCTGTACTGAGCTATGAAAATAACATCTATCGAGCCAACTCCCAGTCCGAACACCATGATGCTGCATCTGGATGA
GCGACTGGAAGCGGGTATCCGCAGAACATAT
>P.wly78_GM001294|P.wly78_GM001294
TCAGAGAACATAATTCCTCAGATCGACGCAAAATTCATGTGCGCATTACAGAAGGGGGATCTCATCTTGTACAGCAAGTG
CTTCCTGTATTTTGGTCTTCCTGTGCTTCTCTAGCGAGTATTTTGGAGCCTGAGGAGCAGGTCGTTTTTTCGCGGATTAT
AGAAAAAATCCATCATCATATGGAAAACAGATTGGGGGTGGGCAGATAAATTTTTTTTAAACATATAATTAGGTTACCTA
ATATATTTAATTTCGTGTATTACCAAGCCACTTATTTTATGATCAAGGAGTGTTCAATTGATGAGTAAATTACGAACCAA
TCATACCGTTATACAGAAAGAAAATGTGGCT
>P.wly78_GM001295|P.wly78_GM001295
AGCGAGCTATGCTTTTAATTACGGCATATAGCATAATGGCCGCAATTACTATACATACAATAATGAGCGTTCTTTCCTGC
TTGCGGAACATAGGAACGCCTCCTTCACTTATCTATTGGCGCATTTTGGTAACCTATTCACAGTTTGGTTCATTCTGTCG
AGTTTTAACCCTGCTTCTGCATTGAATGTAGCAGTATTTCTTTTTAGATATTGTTTTATGCATTTCAATACGCTATATTG
ATATATAGTTAGATAACCTAATTATATGAAAAGAGTGAATGTATGCCACCAAAACAAAGTATGCGGGACACCGTCCAGCA
ACCTCTTCCCCGTCTGGGTCCAGAACCTTAT
>P.wly78_GM001301|P.wly78_GM001301
AACCGACCACTTTTCTGGATATCGCCCACCAATTTGAAGTTATGGATATGCTGCGGCGTATCAATCACGAGTCCGGCTTG
ACGATTGTTATGGTACTACATGATTTGCAGCAAGCTGCGGCCTATTGTCATCATATGATTGCGCTTAAAAAGGGACGAAT
CACCGTTGCCGGCGAACCCCATGAGATTTTGACGTCTGCTTTTCTTCGCGACATTTATGAAATGAACGCTACCATCAAAT
TTGAGGATGGCTATCCGGTTATTATACCGACCATACCACATCATTCAGGAGGAATTTAATATGGTTATCGTAACAAATAC
ATCTAAAATCACACCGGGCAATGCACATCTA
>P.wly78_GM001302|P.wly78_GM001302
AGAGCTTCAACGTATGCTCATTATCCTGCTTTCTGCCCTGCTGGCCGGTACAGCAGTCAGTGTAGCCGGGTTGATCGGCT
TTGTAGGACTGGTCGTTCCCCATGTCATACGGCTGCTAATCGGGGAAGATTATCGTTTCCTCCTTCCCCTTTCCATTGTG
GGCGGCGGAACGCTGGTTGTTCTCGCAGATACGGTGGCGCGATCCTGGTTTGACCCGATTGAACTGCCTGTAGGTATTTT
GCTGGCCGTCATTGGGGCACCGTTCTTCTTAATCTTACTCAAGAAACGGGGGAATTTCGGATGACAGCCATTCAGGGTGA
GCATATCTCCTTACAACGTGGGTATTTCAAG
>P.wly78_GM001303|P.wly78_GM001303
AACATCGCCGCTGATTTTCCGGGCCTGCAAAATTTCCCACAATATGCGCAGCTGAACACAGAACGCATCATACAGGCTGA
CCCTGACTACATCTTCATCATGACTCATGGCAATACAGAAGATGTTAAAACTGCATTTATAAAGGAAATGCAGGAAAATG
CAGCTTGGAACGGAATCCGAGCAGTCAAAAACAATCAGGTCGAGGTTTTACCTTCAGATCTGTTCGGTACGAATCCGGGC
ACACGGGTCACTAAAGCGCTGGATTTGATGCATCAAAAGCTGTATCCGGCGAAATAGGCGATGGCAATGAACAAACTACA
GCGCGCCAGAAGACGCACCATCGCCTGGATT
>P.wly78_GM001304|P.wly78_GM001304
TCTCTATTCCATAATTTCGCAAAATAAAGTAAACCCATCACCAATATATCTTACACTTTTCGAAAATGTCAATATGTATT
TGCGTGTACGAAATCCCTTGATATATGCTATTTTTTAAGAAAAATTTGTAGTTCCTTCTTCTTTAATTCGAATATATCCC
TTTTATTTTTAGTTCAAAATTTATTTAAAAATTTTGTTTTTTTAATTGACATTGCCCAGTGATATTCATTATCATTCTCT
TATATATAATTGAAAATGATTATCATTATTGTTTAACTCGAAAATTGCAGGAGGAATAACATGAAATCTTATATGTTGTG
GTCGTCCGCAGTGCTTTTATTGGCAGTTACC
>P.wly78_GM001313|P.wly78_GM001313
ACTGTTATTTTCAGGATAGCAGACGAACTTTGTGTGGGTCTAGAGAAACAGTCTTTCCGCTCTGCATCGCTGTAGGAACA
ACGAAAAAGTATTGCCAGGCCCCATTCCTGTAGGTTACACAAAACATTTTTTCCTTCACACAAAAAACAGACGTTTTCTC
TCCCGCCCCACCCCAGATGGGTGTTATCATTGTTGCCCTTGTCCCTTCTTTTAAAAACGTATAAAATGAGGACACAGCCG
CGTTTTTCTTCAATCCAACATGATTGACATGAATCTGGCGGCAACAGGAGGAATTTATTCATGAGCGATGCCAATGAACC
ACGTAAAGTTAATCTCGCAGATGCCATTCGG
>P.wly78_GM001329|P.wly78_GM001329
AGATTTGGCCAAAACCGTTTCCACTAAAACAGCAGATGTAGCCAAAACGGTATCCGAGAGTAAAGACAACATCGTATCCA
GCGTAACCAAAGCTTCTGCCGATGTCGCTAATGAAGCGGCCAAAGCGGATAAAGAAGTTATGGATGCAACCGCTCAAGCA
GCCAAGGACACTCAAAAACAATTAAATGCAAATTCCTAATAGGAACACATTCCGATTACAACCAAAATAATATCCAAACA
CTGAACAGCCAGCATGCAAGAAGCTGGCTGTTTTTAAATGATAGAAAGGCTGGGATGACAATGAACAAACCAAACTCCTA
TGGAGATGATCTTGCTCGGAACAACAAGAGA
>P.wly78_GM001330|P.wly78_GM001330
TGTGTGGGGAATTGTACTAAGTATTGTAATGGCCATTATTATCGGATTGATTGGCGATGCACTAGCTGGACATGAAATGC
CTGGCGGCATTGCAGGCTCTATGATTGCTGGATTTGTAGGAGCTTGGCTAGGTGTCATGCTGTTGGGAGACTGGGGCCCG
GTCATCGGAGATTTTGCAGTCATTCCAGCCATACTTGGAACCGCATTGTTCGTATTCTTGCTCGGACTTGTGTCCAGGCT
ATTGAGAAGGGCTACCTAACATTTATATATATTTTTATTCTATAAAAGGAGTGATATATCATGAGTAACATTGACAATCA
AAATATGGCAAGCACTTCAGGTTTTGCAAAG
>P.wly78_GM001331|P.wly78_GM001331
CATGCGATGATTTCCATGGGATCTTACGGCATGATATTTGCCATCTGGGCTATAGAACGAAAGATTCGTGAGCGTTCGCT
CTTCCTCCCGTGCGTTCTTGGTGCACTGCTCATTATATTGATTGGACTAAGCCGTATATATTTAGGAGTTCACTTTCCTA
CAGATATTGTGGGTGGTTATATTGCAGGCATCATTTGGCTGGCGTTTACCGTTCCTATGATCTATTGGCGAGCGAAAATG
CAACTTTCTTCTCCCCCCCGCCCATAACGTCCGATTCGGCTTTTTGTTTCACTCCGGGTCATGACGTTTATATACGAAGT
AAGCAAGGCACAGCAATATCGAAGCTCAGCA
>P.wly78_GM001332|P.wly78_GM001332
CACCTCCATGGATTACAGTTCCGTAAAGCAGCCTTGCTTCGTGATGACTATTCCACTTTCGGCCCTGGCATTGCAAACAC
TGTGATACGATCCCTTTACCCCGGGCTTAAATGCCTCAATCAGCCTGTCGTCTCCGTCGAGTTTTGCTCTTAAGTTCATT
ATTAGTTAAGTTAATAGTACGAAAAATTAAATCTATTACAGCCATAAGGAGGAGATTTATTACATATGCTATCCCATAAA
CCCCAACCATCCCGGTTCCTACCAAGCTATTTGCGTCGTAGTCTGTATGCATCTATTATCATGATCGCTGTGATGCTTCT
CATCGCCTACTCTGTGCAATGGATTGGCACG
>P.wly78_GM001336|P.wly78_GM001336
TGGCCCCAGTGAATCACCCGACGAGCGATCTGTACCGATACAAACAAAAGTCAACTTATCTATAGCATGCTGATGATGAA
TTTCTCGGAAAAACGGCGCGAGTCCATCTCGATCTGTTTTCTTTACATTATGTTCTAAGGACGAGCGTCCGGGTGCGGGA
GCTCGATTATACAAAGACAACTTTGCCCATCCTCCTTGATTCGGTTGTATATTGGTAATCTGGCTTTCAGTACATTCTAC
AACAAAAACATGATACAATACAGGCAACTTCCCCTGTTATGAAAGGATGGAAAATTAACGATGGATTTGTCTGTACCGTC
TCATGCCAACATTGAGTATATGATTGAGGGC
>P.wly78_GM001339|P.wly78_GM001339
CATGCCGCAATTTCATTTAACACAATTACAAATACTTTATAGCATCAAAGATTCGACACTCAGAAATCACGTATGGCACG
TAACATTCCGTTAGTACAGTGTTTTGTAGCCGATCATGGACTAACGAAATAGAGTATTTGAAAATTTGATATTGATTCTC
CGTTAGTCTCGTGTTATTTTTGTTTCATGCGAAACAAAAATAATCTTTATTATTTATTGATTCATATAATAAAATAAAAT
ATTTATTTTCATTCGAAACAAAATTATGCATTGATATTTTACAGGGGAGGACGTTTAAGTATGGGAAAAAAATCCAGTGC
GATACTACCGGAATATAAAGAGTTCATACAG
>P.wly78_GM001342|P.wly78_GM001342
AAATTAATATGACCCGAGGACACTAAAAAACCGCCATAAGCGAGGACTATTTCACTTGGAATGACCTCCACCATCAAGCC
TAGCATAATACCAAAATACCCAAGACTACGAATGATCTCAAACAAATAATTAATGATACTAGATATTTGGTCCATCTCTC
TTCCCACTCCCTGCCTGTTTCTCTATTTTCATTTAGTGTATCACAGCGGCAGAACAAGTCGCCACTTCGTCCAAAAAGGG
AAGTCAGTGACCCCGGATCCTCTGCCCGCATAAGTTGTGAGAGAGAGGAGGGGGTACAATATGCCTCCCGGCAAATTCCC
CAAACATGACAATTCACAATCCCGATTACCC
>P.wly78_GM001361|P.wly78_GM001361
GCCTGTTGCCGAAACGAGTTAAATTCTTGTTCAGTATACAGCTCATTCAGATGTAGCATTTTAATATATTGCTCGTAAAG
ATGACCTTTAAAATGATTTTGAAACTCCAATTTCCCAATCTCCCCTCTTTTGTAGTAGTTGAGACCAAGTTCAGTGTCTC
CATTAGATCTTTTTGTTCACTAGTAAACAAAATTATATTAACACAATTGATATTGATAATCAATATCAATTGTGTTAAAT
GTGACGTAATTTTGAAGTCGCATTTCACGGGTTTGTTGTCATTGTCATAGGCCTCATGCTGTGTTTTTACTAGGGCACGT
CCCGGAAATAGTTTTAAATACCTCTGATCAA
>P.wly78_GM001378|P.wly78_GM001378
TAATACCAAAATCGTAATAATCCCTTTTCTAATCAACTCTGCTTTTAGCATTATCGTTCCTCCCGCTCCACACAACCATC
CGATTCCCACACCTACGCTCTGGATACTTTCTTTTTCGGCTGGTTTGAAATCTATGAATCTATCAATAGCATTCCCGTTG
TCAGAGGTTTTATACACACAGCAATACGGCAAAGCCCTTCTAAAATATTCATCTGCCTACTGGGTGTTCGACCATACATC
GTAGGCACCATAAGAATAGACTATGATCACAATGCATCTTACACCAAAAGAGGTGAAATCATGTTTCCGATTTATCCTGT
AAATGAAGCCAGTGTGGCACCTCATGGTGGA
>P.wly78_GM001383|P.wly78_GM001383
ACAATATTCGACATTTCCTGTGTACGCTGCTCGTCCGAGTCAATAGCCAGCACATCAAAACCCATCTCACTCAGCGCACT
GGCAACACTGGAACCAAAACGTCCCATGCCAATAACCGCATACTGTTTTTTTGCCATTCCTTCTTTACCTCCCGATCACC
ATACTGTCCGTCATAGTATAGCATATCATGCTACAAACATAAATTTTGACATACTTATGCCAAATGCTTCTCCATGTATA
CTGGACAACAGCCCAAGCCATAATACATTCGATCACTACTACAACATACGGGAGGTACACATGCCCATTACAATGGATTT
ACGACAAGCAATTGTTCACAAAGTACACGGC
>P.wly78_GM001386|P.wly78_GM001386
GTACGTCCAACCAGCAAATTTTTATACGAAGGAAAAGCCTCGTCGTTTAGCTCTTGTTGAGTAAATCGTTTCAAGGACGG
TTGAGGTTGATCGACAAGCTTTTGCTGGCGTTTTATCCGCAGGGCTTCAATTTCTCCCATTACGATTCTATGTCTGGAAT
TCTCCGTATCTATATCCATCTTCTCTTCCCTTCTCTTATGAAGTGTAGTTCTGCACTTGGGCCGAACCTTTATTTAAAGT
ATACTCCTCATTGAAATGAAGGTCATCTAATGACCATAACCAACATGGAGGAAAACCGATATGATTCGTACTATTGTTAT
TGATCCGCATGCCCCGTCTCTTTTGGCCTTC
>P.wly78_GM001397|P.wly78_GM001397
TGTGCTTGACCAATTTGTCCTGCAGCTGATGGGCCATACTCAAAAAATCTCCAGCTTCTTCAATCACAATAAACATCTCC
CAAAGCACAAATTGAATGAACGTAAGAACAGGGTAAACATTCCCCCCTTCATATTTTAAGACTTTTTAAGAACACTTTTA
TCGTACTTTTAAATCCATTCGCTGTCAAGAGAAAATAAGACATTTTAAGAACATTATTTTAGAGGCTGCCGGAACATTGA
AATATCACATTTATTATGATATAACTCTTTTGATTGAACTGTTTATGAAAGGAATCTATCATGAAAATCAAGCTGGGTAT
TATCACGCCTGAGACCCATATGGACTATTTC
>P.wly78_GM001412|P.wly78_GM001412
CATCCGTTCTCCATTCGATCAAATTATCAGCTGCCTTCCCCTGCTCTACCTGTGCTGTAATTGCTGAATTAATAGCCTCC
GTCGCCATTTGTTTGACCCGCACTTTTGCCAGATGCATCATAGGCGGCTTCAAATGCTGCTCCACATAAGCAGCCACCTG
TATGATTCCTACCAGCAGCGCCAGTACCACAATCAAAAATACTCTACGTCTGCCGCGTCGCCTTCTGTTGGGCGCGCTGT
GCCATTGCGGTCTTCTCATCATCCGATCCCCCCGCAGCGTTGAACTTACCCTACAAGGATATGCAAGGAAGGGACGAAAA
AGAAGCTGCCCGTCCGGCAGCTTCTCTAGAT
>P.wly78_GM001414|P.wly78_GM001414
CGTAAGTTTAATACGAATCCAGTCGGGCTTAGCTTCCTTCTCTTTTCTAGACAATGGCATAGACCTTCTTTCTGATAAGC
TTAAGCTGTCATTGTCATACATTATAACATGAAAGCCATGGAAAAACCTCCATTCATTGTTCCCTTTTTGATATGACATT
GATGCCGAAAAAAGTAAACTTTTTATATGGATAAAAGCGGCGGATATGGCTCAATCTAAACAAAAGCGCCCTATTCACGC
TATTGAATAGGGTCTAGAATTTACTGGGCGGTTAAGCCCTTCTATAGGAGGTCGGTTCACGTGCCTTACCCTTCGCGGAC
AGCCCGCGCTGTTCGTCTGTTATCGCTGCTG
>P.wly78_GM001417|P.wly78_GM001417
TTGGCCCGGGCTGCGCACGGCTTCATCTCGGCACTGCTCGCTCTCGTGTTATGGCAGCCTCTGATGGGGCAGGGAAGCTC
TCCAGTCTTTTTTCCAATATACGACATCGTATGGTCCCCTGGCTTCTCGTCCGCCATGCTGTTGCAAAGTCTGCTGTTTC
TTGGCTTTATACTGGCTGGAATGCTTAGTCTCTCATGGTTGAGTGTGGGTACACGTCGCTTATACGTACGTTTGAGAAGA
ACACACAGGCAATGAACGATTGTGTTCTTGCTCATAATTGATTATGATCGATATATACCCATGACAAAGGAGCTTTTCAT
CTTGAGATATTATGTTCTGGATCGCGGGGAT
>P.wly78_GM001418|P.wly78_GM001418
CACCGGAATGGACGAGAGAGGCACGAATAACATACACAAAAGCACATACGAACAGACCGGCAACGATACTCATCCTGATC
ACTCCATCCTTAAGGTTATGGATCGTTGTTTTCCTATTTTAACATACTCTTTACAAAAATACAGCAACAAATGTAACCGT
TTTCTTTGTTTTTTTGTACTCTTTGTCCATCCCCGACATAGGTATAATAGTACAACTCCAAAGGAGGGGCCTCTATGTCG
CTATACCGTCGTTACTCGCTTCCTCTGCTCATCCTTTCACTGCTATTCCTATTTATACTTATGGCTGTATACCCGCAATC
TTCTCTGAATGCCGGGCTTCGGGGGCTTGCC
>P.wly78_GM001421|P.wly78_GM001421
TTCCAGATCCCATGTTTGCTTTAACGGTGTTTTCATAATAGTTCCACCTTTCTTTTTTGGCGAATTCATGTGGTTTCATA
TACAATAAAGCTACATCGTGATAGTAAATCACTACAATTGGGAGGAAAACAGAATGAGACCCTTACAAATTTCGCCGGAA
ACGGCTGTGAAATTATCCGAAAAGCTCGGTATTCCGCTGGAACACCTTATGCATACACCCCAGCACATTTTGATGCAAAA
GCTGGCCGAACTGGCTAAAGAAGAAACCGCTGACCCGAACGGCGGAGAATCGGACAAATCATGATCCCTTTTCATAAAAC
CTGGCCTTATGACATCGTCATGGGAGACGTT
>P.wly78_GM001422|P.wly78_GM001422
AACAGCTCCTGGATGCTACTCAATACACTATCCAGACGCTCGGTATCCAATACCGTTTGTGGTACTTTAGCTGCTTTAAG
CTGGGACTGCAGCTGTTGGACCTTGCTTTCCAATTCTTCCAAAAATGCATGGAATGAGGCAGAGGAAGACCCTCCGCTAA
AAATAGATTCCAGATCCCATGTTTGCTTTAACGGTGTTTTCATAATAGTTCCACCTTTCTTTTTTGGCGAATTCATGTGG
TTTCATATACAATAAAGCTACATCGTGATAGTAAATCACTACAATTGGGAGGAAAACAGAATGAGACCCTTACAAATTTC
GCCGGAAACGGCTGTGAAATTATCCGAAAAG
>P.wly78_GM001425|P.wly78_GM001425
CAAATCCGCTACACAGCAGATGAGCAATACTTTAAGTATTGGGTGTTATACACCAAAGGTGAATGCGATCAGTATCTTTG
CATTGAGCCTTATACCTGGCTGTCAGATGCTCCTAATTTACCTGATCCTGTTGAAGGAGGCGGGCTGATCCGTCTGGAGC
CTAAGCAATCCATCGATCTCAAAACTCAGATTCATATCATATATCCGTAATTTCCCTCTAGTCACTTTCCTTCCTTCGGC
GCATATTTTCATAACTCTGTCGCATACTAACCTCATCACAGCCGAAGGAGGTGACTACACATGAATGAAGCTAATCAAGG
CAGAAGTCGTCGCAGTAACAACCTTGTTGTT
>P.wly78_GM001426|P.wly78_GM001426
CTCCGTTAACGGGGAGCAATCGGCCGTCATACTGAGGACTGTAAAATCCTGTTCTGTGCGGCACTCCAAGGTCCATTCAG
CAATGCAGGCTCACCGGTTCCCATCCACCACCGGCTTTCTGAAGAGCTTATGCGAAAGCTTACTTGTCCTCATCATCGCG
TTATCCATGTCATTACTTTCTAAACTACATTAATGATAATTCCGCATAATGTTATTGTCAAATGACGATTGTGCCCTACG
ATCAAAAATCTGTTATCATAATGACACGAAGCTTCAACCGATTATAGTGGACAAAGGAGCATGGATATGAAACAAGTGAC
CAAAGAACACTGGAACGGTTACGACACGTAT
>P.wly78_GM001428|P.wly78_GM001428
TGGACTAGCTTTTTCGTAATATATCCCCCAAGAGAACCTGTTTCGCGGGAAACAACATTACCGAAGTAACCGTCCTGAGG
GATGGTGATGCCAAGTTCTTGAGCTGCCTCATATTTTAATTGTTGTAAAGCGGCGTTGGCCTGCGGTACTTGCAGGTTGT
TTGAACGACGTCTGCTCATATTTGAATCTCCTTTCAGTTCTTTGTGAGTGAGGTTCATTGCAAGCTTGCAAGATTATTAT
GGCTCGCTTACAACTACTTATTCCTGAAATTCAACATTCGAACACTGGAGGTTTTTACCAATGAGCAAAGGTTTATCCCT
ATGGTTCGCCGTTTCATCCATTGTCCTGCTG
>P.wly78_GM001431|P.wly78_GM001431
TAATAAAATCTTTCCAAGTGCCCGCTTTGCCGGGTGGTTTAGATTTTACAGAATAGGTAGCCGCATCCGAAGAAGTCTTA
TAACTTATATTATCCATTGTGAGTAACTCCCCCTTAGAGATGTATGAATTCGGGAGTAAGTTGAACTCCGATATAAATTT
TATCATATACCTACCCCAAAAAGTTTGACAGAAAACGCACAAAACGTTCACAATTCCGATGGCAAATCGCCCCTGCTGAT
CGTTTACAGTAAATTTGGGTAGTAATAAGTACAGGAAACAATACAAAAGGAGCGACAGATATGGATACAGCCACACACTT
TGTCATGGGAATCGGATTGGCCGGTCTGGCC
>P.wly78_GM001433|P.wly78_GM001433
ACTAATAAAGGGAGGTGCAGCCTGTGAGCCACTGTCATCCTGTAAGCCCTTGCCCTGTTTTTGGAACTTCAACTGGCACC
ATTCTTGTTCTTTATATTCTGCTCGTCATCATTCTCCGTACTTGCTGGTTTTAATGTCTAAATTGCCCTAACATGTTGTC
CCTTGTACCCATGCCTGCCACTTCTGGCAGGCTATTTTGTTATTTTTTGCATGAGAACCCTATTTGGAGCTACACTATAC
TCATATTCTTCATTTCCCGGGGAATTTCGAGCATATGTATCAGACAAGGGGTGAGCTTAAATGGCGATAACCGTGATCGT
CGAAGGGAAAAATGACCGCAGCAAACTTCGC
>P.wly78_GM001435|P.wly78_GM001435
ATTAATATATACAGCCAATTATCTTGAACAATCTGCCAATTATGTTCCAAAAACTCTCTCCAGACGCCCTTATCCATTTC
GCTACACTCCCGTTTTCAACTACATGATTCGAATTGCAAAATTGTCTCTGTAATTATACATGATTACGCAATGTCCTGTC
AGCTTAGGTCTTATACATACCTTGTCTTTCAATTCTTGTCCATACAAAGTGGTCTATGTTCGTCCAATCCAGCGTACAAC
TTAGGAAGGGCCAATACGAAGTAACATGAAAGTTTACATTAGGGAAAGGGGGTCATTCACATGAAAACAGCCCTCTGGCT
GTATCTCTTTTTGTTCATTGCCTTTTTTGAT
>P.wly78_GM001443|P.wly78_GM001443
CCGTTACGCCCGGAGTGGATATTGCCTTATTAAAGTCTTCATGAGAGACGATTTTTTGCATGGATGATTCCTCCTTAAAT
TCTTTTTATACTGAAAAGATTGCACTTTCTATTGTAACGCCAAGTGAAGCTTTTGCACACTCCCCCATTCTGCTCACATG
CCGATTGGAAGCCCTCTCATTGAGGCATACTAAAGATATACTTAAGAATCCACCACATAAACGACGACATCCTAACAGCA
TACCCAACTTACTTGGCAGGATACGGGGATGCTTGCAGTTGGAAAGGAGGTTATTTAGTCATGTCTCTTACCGAATGGCT
CCATACGGCATCTCGACAGCTTCAGGGAGGG
>P.wly78_GM001452|P.wly78_GM001452
GTTCATAATCACTTCGTACAGAAGCTCTGCTGAATCTGCGGATACAATCTCACCATTGACCATCGCATAGGGTTCCGCGT
TACACTGACCGCAATTACTTAGGCAGCCGTATTCAATCACATCATAATCTGGATTCTGTTCCAGCTTGGACATGATTTCA
TCAGTGCCCCAATGCATATTACTGGTGCAAAACTCAATAATAGGTCTTAACATTTTTTCACCTGCTTTGGATGACGGGCA
TTTTAATTTGGCCCGCTTTGTAATATAATAATAAAGGTATAGGAAAGGAGTTGAATTCTAATGAGCGAAACACAAAGCGT
TCAAATGTATGATGAAGTAGCAGATGTACTG
>P.wly78_GM001454|P.wly78_GM001454
TTGACCCGTAAAGAGCTGATCTGGCTGGTCAAAGGTGCAGGACGCATACCTGTAGAACGAGACACCTTCTATAACGAAAT
CGAAGTTTTCGAATAAATGTAATATCGGATTCAGATTTCCCGCGAGCATATCATCCCCATTACTCACATCATGCAGCATC
ATGCTGCCCCGGAATACGCTGGTCTGTCTGCCACAGGCAGGCCCGATTCTCGGGTTTTATAACAACAAAAACTTGTGTTA
GATCGACGAGACACCAGACCATTTGCCGGGGACACGGTAGCGAAAGGAAGGCGGATTTTGATGAAAAATTTCGTTATTCT
GGGGGGCGGCTATGGCGGCCTTACCATTGCC
>P.wly78_GM001455|P.wly78_GM001455
TCTATTCGTTTGTATTGAACACCGGTGGTGTGAGGTTTATAATAGGTGAAGAGTGTGTAAAAGAAACTGTCGGAAATTTG
TCATTTCAAAGGCGATATTTTGAGATATTCATCATTGTAGCCTGGCATTGTAACATTTTTCACATATCGTATATCCGCGC
TGCCGGATTTTACCGACGGAACGGGACATCCTGTGCGCATCAAGCGCTTGTGCCGCTGATTTGGCGGACAGCCTCGCACA
GAGCAACTTGAAGGAGGAATAGGCATGTCCACATTAGTTACACCTTTTACAGACCGCAGAATGGCGGAAATTGTAGAAAA
GGTACAGAACGGGATTCGTTTGAACCTCGAA
>P.wly78_GM001457|P.wly78_GM001457
TGTCATGGTAGCCCTTTTTAAACTAACTGGATTGTTCATATATTCTTTCACTCCCTCAGAATTTAAATTGTAAGTTCCTA
TACTGAAATTCTAGTGAAGTAAAACTCTAATTAAAATAATGTGAATTTTTTATTTGATAAGTCCTGAATGTTTGTATGCA
ATACTGTAATTTATGTATAAGAAGTCGTTCATTGAATACATTCGCAATATGGTATATATACCAAGTTAACTTCTATTTTG
TTAATGAGGTACTTATACTATATGTTTTGAATTCTTATAATCAAATTGGAGAGTGATACAATGAATTTTATAAAATCTAT
TTATACAAAACAAAACGTAAATAGCTCAGTA
>P.wly78_GM001461|P.wly78_GM001461
TGCTTCTCTGGCTGTACAGTTATTTGTGCGTACTGCGCAGGAGCTGTTTACGGATATGAAGCAGTAGAAGCATTGGATTA
TGAACATAAGGAGGTCTATTCATATGCAGAGAAATCAAATCATTCGACCAAATAGCTAAATTTCTAACCTATAAGCTTAT
ACATCACATATAATACATTAATTGCTAATTTTGCATTTAACCAAAAAATAGAAGTTGTCCACCTATTAATAGCCCTGTCT
GTTTTTACAATTACTTCTTATGTTTTATCCAAGTTTTTTTTGAAATTCAGAAACTTTAAGATGTGGACAGAGGGAGCACC
CACCGTTCTCATAGAAGGAGGGTTCATTCTC
>P.wly78_GM001462|P.wly78_GM001462
GCAAGGTTTCCCGGTGACGTATAGCGAACAATAGCAGAATCACACCACCCAGCAGGGTACGGATTCCTGAAAAAAATATC
GGCGGCGTATCTGGCAAAGCCAGCTTGGTCAACGGCCAGTTGATCCCCCATACCATCACTAATATCAAGACAAGCCACAA
CGTAGCTTTAGGTGTTAATTTTTTCATAGATGTCTTCTCTCCCTTAGATTTTTCATCGCTCATTGCTACCGACTAAAATC
TGAATAGCCGTTTGCAAAGTTTTGCTTTACTAGCGTATACTGTGGTCACTAATAAATAAAATGAATGTTTTCAATAAGGG
AGATAACTTTTCACTTATGACCATTACTCAG
>P.wly78_GM001467|P.wly78_GM001467
TTGGTTCAGACGTTGCGTGCCGCCGGACAGACGGCTGTCGCGGGGCCGATCCTGACCGTCTCTACGGCCACCGGTACGGC
GGCAACAGCGGAACGGCTGGCCAAACGCGTTCCTGGAGCTGCTGCCGAAGCGATGGAAGGCTACGGCGTGGCCGTGGCGG
CAAATAGGCTAGAACTGCCGACGATGGAAATCCGCACGATTTCCAATGCTGTCGGTCCACGTGACCGTGCAGCCTGGCGA
ATCAAAGAGGCTTTGCAAGCATTGGAAGCCGCATTTTCTACATTAACGGAGGTTATATAGATGCAAATTGCTTTTTCACC
TTGTCCCAACGACACTTTTGTCTTCCATGCC
>P.wly78_GM001468|P.wly78_GM001468
TAGCGAGATGATTCGGGTGCGCAATCAAGATGGAACCCCAAGCCATTATGACCGCAATATTACCATGTTTCAGCTAATCA
CAAAGGATCAGCCGATATAATTATTATATGCTATGCCTGCGCTGTTCTTCCAGATTAGAATTGCTTTATGTTTACAACTA
CCGATTTTCATATCTGCTGAATCTTGCAGTTTTTCAAAAAGCGCCTCAGAGCGCTTTTTTTGTCGACCTTTTTTGAACAT
CGTTTCGAAAAGCAGTATGATAAGGGAGCATATTACCTAAATTTAAAGGGGAATCAACCGATGGAGCATACAACATCAGA
TGAGCGCATCCTGGTTATGACCGCGGTTGAA
>P.wly78_GM001470|P.wly78_GM001470
CCATCAATTCATGCAGTATAGTTACCCTTTATTGTACTATTAGATGAAACGCACTAGCATCACAGTAGTGTAAACGCAAT
GTAAAATGTGTGTAAACACAAACTGGATATTTGAAAAGGTCATTCGGATGCTTTACAAAAATAGCATTAAGCGGTACAGT
GTTTACGTCTGTTTCATAGAGTAGATTGAAGAACCGTTTCTTTTTCAGTTGTTTATGTTCGTTATGATGTGTAGTAACCA
CTTAGAAGCCACATTCAATTGCTGATTTTCAAATGGCATGATATAGGGAGGATTTACGTTATGGAACCCAAGAAAACGCC
ACGCGTACTGCAAAAAAACATCGAATTTTTC
>P.wly78_GM001472|P.wly78_GM001472
ACAGGTTTCCGGTATATAAACGGCGGTATGTGGATGGTGGAGCAGCGCCTTCGTCTTTAGCCATTTGCTTGCAAGTTGTC
TCATCTAACCCTCTCCTTTCGCCGTCAGGTATACTTATACATACTCAACAGGAATGTTCTATTCTTGGATGATTGTCCGC
GGCATGTGTCTATTTCGACAAGATCATGGCGAACGGTAGCATGCACCGAATATCACTGGTACAATGACAATAATCTACTA
CCATTTGCACGGAACAGCGGAAATTACCGCCAAATCGTTTTTCAACAAGGAGGTCAACTCATGAATAGCAAAATTGGCAT
CATGGACATTGGCTCAAACTCCATACGTCTG
>P.wly78_GM001475|P.wly78_GM001475
CAATTGCTGAGCCGTCAATATACCGCCATATCCGGCGCCCACAATGACAATTTTGGGAATACTGCTCATGCTTCTACCCC
TTCCGATATACATATTTATTCAAAGCTGTTCTCTCAAAACGGTTAATTTATACGCACAAAAAAGTCTTCATCAAATATTA
ATAGCTTTAACTTTGCAAGCGGAACCTGGCAGTTTATAATGATAAACAGTGAATCATGCGTTCGGCGGCTATCTGAACCT
CTATGCGGCTGATTCAATAATTACAAATTCCATACTATCCCTTTCGGAGGTGTTTTTAGAGTGACAACTCAATCCACAGG
CGCGGAGATCCGCGATCTGATCATTATTGGA
>P.wly78_GM001480|P.wly78_GM001480
TCTATTCTATCATACTTGCCTTCTGGTGGGACCAACAAAATAAGGGCAATTGTTCTCCTTTTTGGCAGCCGTATTCGTCT
GAGTTCTACTTTTTTCGAGAATACTAACTATTTTATGACTTTGTGACCTGCATCATGGTAAAAATAAAATTCTTCACACT
TCTTTCATTGGTGAAAAGCTTTACTTTGAGCTACAATATAATGGTTAAGTATCACGTATTGGATACAGGAATGATATTAG
GAAGTACACATATTTCGGCTAAGCCGATTACCATTTACAGATCGTAAAGGAGTGTAGATCGTGAGTCAACATCAACCTCA
ACAAATCCCAGCAACACCTAACGAAGTAGCC
>P.wly78_GM001485|P.wly78_GM001485
TTCCCCCGTTTTCCCATAGAAATTCGGCTCAACTGTATATCATTACCTATGTATTTTATAGGCATTGCCTCAAGATTATA
ATCCTTCTATATCCAGATCACAAAACCGATTTCGTCGAAAAAACGTGAAATTGGCTTTATTTTGCGAATGGGCATCGTTT
AATCGCAGCTTATCTTATTTTATTGGAACTTTAAAGTGCTTTCACTCTATTTTCATGAATATCGCTGGTCTGTTGGCGGG
AACCTGTGCAGTATGATATCTTTAATGGATGTTCTTATTTACAGATTAAGGAGGAAACTCATGAATCCTATCGGGAAACC
GGTCGTGCTCACGGCCAACTTCAAAAAATTA
>P.wly78_GM001488|P.wly78_GM001488
GTCACCAAATGCTCAACAAAAAATAGAGCCAACGGAATGACGCCAAGAAGCGAATGCAGCTTTCTGGAATAAAATCCTCT
CATCTAGGTCATGCTCCCTTCTCCCAATAATAGCGTTTTCAATAGTAATATAACATATAAAATGACAGTTCCCGACAGGA
AATGTCCAACAAGGTGTCCCTTATTAGGAAAAACAAAAGTGTGAACATCTTGTGTCGCTTTCATGTTACTCCTTTTCGGC
TTATAATGGAATTGCAATATACGTATTAATTATTATGTCTTTTTTGCATATAGAGAGGAAGTGGATGATTTGTTTGAGGA
TTTGAACGCTTTTGCCGTCATTGTCGAGCAG
>P.wly78_GM001496|P.wly78_GM001496
CATAACGTTCGTTTTTGATGAGCCACTCCGGTTCAAATTCATCCGCTCCCTCAGGACATGCGACTCCACTACAGCCTATG
GTCGTAACGGTCGCGAACATTCGAGGGTGCTTCACCGCACAATATAAAGCCACATTGCCTCCGCAGCTGTACCCATTTTT
TCGTAATACATTTCTAAATCCTGAATCTCTACGTATGGCATATGATCCTCCTTTTTTTCATTGCGTCCTGTATCTTTTAC
ATTCATTAGTCCGTCTATCTTAATATAAATGAAAACCATTCTAGGAGGAGTGATGTAAGTATGAAAAAGATACTTGTACT
GGGTGGAACGCGCTTTTTTGGCAAGAGACTG
>P.wly78_GM001499|P.wly78_GM001499
GTGTGGAGGTTACTTTTGGTTCGGATGCCCATAAACCTTCGCGGGTAGGCGATGACTGGGAAGAAGTAAAGGCAATGCTG
AAGGATATCGGCTTCCGGGAATGGGTCTATTTTAAAGAAAAACGTAAAATTTCTGTGGCGCTTTAAAATTCAAGGTGGGA
ATTGCCTCTCCGCAAATCATTTGGTCTTACGATCGCTACTGCAATGGGATTGTTGGGAATTTTAAATTATAAGGTAATAT
CCCATTGCAAAGGCGAATGCTTAGCAAGATTATGACATCTATGTGTGAGGAGAATTACATATGCACTTGGAAGATCCTAT
GGACAAGCTTAAAAAGCTAAAGCATGACATC
>P.wly78_GM001500|P.wly78_GM001500
TGTATTTAAAAAGCACCAAATCGTGCCTCATGTCGTGATTGAGTTGTCCAGCAGTGAGGAAGTCAAACGGATGGTCGAAA
TTAATCTCGGTGCGGCCATTATTTCCAGACTATCGGTCACTTCTGAACTGCGTGCAGGCACATTAAAAATGATCCATATT
CCTGAGCTGGAAGTTAGTCATCCGGTAGGAGTGATTTATAAATCCGGCCGATATCTAAACTCAGCCATGCAGCAATTTTT
AAGTGATCTGAAGGGGATGCCGGAGACGAATTTCACCAGTTCTGAATAACGTAATTCGCTATGAACAACATACGCAATAT
AAACCCTGATACGAAAGGAAGACAGGCTATG
>P.wly78_GM001501|P.wly78_GM001501
GACAGCTACCCGGTAATTTTTTATAGCTAAACCACAAAAAATGTGAATAATGTCCTATATCCTTACTTCTTACCGGTTTT
AGATTGATTATTTTTGAAGGATATCAGGACTTTAGTCTTTATTCCCCAATATACCACACTTTAAGGTGCTCTGCTTCGAT
TCATTGCCCTTCCTGCTCGAATAACCTATAATTTAATGAAATAAAGCATAACGACGGTTTTACATATGAACCTATGGATT
GGCTAAAAATATTCATTCTATACAGCTGCGATAAGATTAAGAAAAGAGAGGAGGAACTTCATGAACATCAGTCAACTCGA
AACACTTATCATGATTTCCAAAACGATGAGC
>P.wly78_GM001507|P.wly78_GM001507
ACGGGGTATGTTTCATATGCCGATGATCTGACAAAGCGCTATATACCAATAACGGTACAAACACAAGAAATATGTTCACG
AGCAGCTTATCTATCAGCATCTCGTCTTTCCCACTTTCCAAGTGATAATGATTACGTACTTCTTCTATTCTCGACAATAC
GTGTCTTTTCCTCTCTCCTCCCCTACATCTGATGAAAAATATAAGGCGATTCAGCAACATACCTGAGCAATGGCCCACGC
AATCTGAAAATCCACTTCATAAGATACGATGTATCCTTTATCACAATGACCGAGAGGAGAATGAGCATGGGAGCAGAAGA
AACAAGAGGCGGTTACGGTGGTTACGGCGCA
>P.wly78_GM001509|P.wly78_GM001509
CACTGTTCCTTCTCCGCTCCATACATAGAATAAATCATAGTTTGGCATCGGCTTCTCGCGTACCTGCCATTTCCAGCCCG
GCTCGCACACAATTTTGGCGAAGGCCGACAACAGGATAAACGATGACGCAGATGTATCCAGCAAAATCTGCACCTCCTCT
TGTTAATCTTTGGTTGTCCTCTATCCCGTTAATTTATAATATAAGCTCAGCGCCTTCATTAAGCAAAAAAATGCGTTTTT
ATGCTCCCAGATGCTTTTGCGTGACGCTTACCGTGTGTGATGCTATAATATGTAATCAAAATGACTTGGAAGGATGAAAC
GGGAATGAATCCACTGGCAGCGCAGTTAAAC
>P.wly78_GM001511|P.wly78_GM001511
CCGATGTCGGTCTGGATCTGGGAATTACCCGTGAAGGCAAGATTGTTTTTATCGAATGCAACGGTCGTGACCAGCGCTAT
GGCTTCAGCCAGGCTGGCATGCACAATGTCTGGAAAGAAACATACACTCAGCCGATGGCTTACGCTCGTTGGCTTCTCGA
ACGGATGCCTTCGTCAGATACCGAACGTTCACCAGGCCGTCCACTGTATTGATTTACGTCACATTCTGTGTCAATATAGT
TCAGAGCGGCCGGACAGGTTCCGGCCAAGACGGCTCGGAAATGAACAAGGGGGATCTGTAATGGCAAAACAGTGGCTGCG
GCTCATGACGGAGCTATCATCGCGCAAGTGG
>P.wly78_GM001512|P.wly78_GM001512
TACCATGCGGGCAATTACCCGCTCCACAGAACTGCTGCGGGGCGAAGGTATAACAAAGGAGCCCGGTGTAACAACTGCTA
CCTTCGGCCTCTGCATCACCACACCTACTTTCTGACCTTATTCCAACACTCTGCAACACTCATCTTGTATCATATCGTCT
GCCTCCCTGAAAGGTGCCTCGCTTCTAACTTTGGGCTTACCGCAAGGCTAGCGTCCATGCCTGGCCGATCTTTGATACAT
ATGATGGACTACAATCACAGTATGATCAGTTGGAGTGCTACAAGGAGGGCGGACATACTCATGTTGCATGTCGGCGTCAT
GCTCAACCCGGCAACCTACCGGGGCATTCCC
>P.wly78_GM001515|P.wly78_GM001515
CATCTAACAATGAATTTTCAATCTCTGTTGATAAGGACTCCTTGGATTTGGATAAAGCAGCTGAACTGGAGAACAGTACA
TTGGAAGTGGTAGAGCCTGCATCCTCTATTCCCAAGATTGCAAATCTGGAACCAAGCGTGGACCCTACAGCAGAACTGTA
CATCTATCCCGATGGAGACTCCACACGTCTCGTCTATGTAACCAAAAGTTAATACTCTACAGCCCACTCTGCTGCGCACA
CGTTACTTTATTGACGCTAATGACGGAAAAATCGTATTCAAGTATGACATTCTTAACGAAGTGATCGGCACAGGGCGCGG
TGTATTCGGCGATACCAAAACATTTGAAACC
>P.wly78_GM001516|P.wly78_GM001516
CCCTTATTTATGGCGTCCCCTCAAAGGGGCGCCCTTTTCATATTCATAGAGTCCCTACGATCATTTTCGACTAAATAAGA
CAAATAAACCGTAAATCAGGGACTAAAGATTCATTTTGGGGTATTTTGTAAAATTAATCTTCTCGTTCGACAACCTCTGT
GCTAATATCAGAGCCGAGACGATGAAATTGCAAAAAAAATAAACCTTAATATTTTACATAAGGTCATTTTTATCCAGCCT
CTTCACGTTTCAAAGGAGCAACAAGACTTACATATATGACGCTAGGCTTCTGCAAACAGGGTGTTTTTTACCCCAACATT
AATTAAGGAGAGTGAGTATGAATTGAAAAAA
>P.wly78_GM001517|P.wly78_GM001517
TGGGAGTTCAAAAAATCAACATTAGTTTTTTTTGCATAAGTCATTATTTTCCATTATCCACCATTATTCTATTTTCTTTA
TATACGACAGGAAAGGAGGAGTTTGTCACCTTTTTAGGCCACATGCTTCATACTGCAGTACCCTCTTTTCACGTACGCTT
CATGAAAAACACTTCGGTATTTCTCTTCATGTTCCATTTTCTTCTATTCCAGACGACAACACGACCTACATAAATGGCGC
AATGCCTTATTCAAGACAGGATGATTCATCCTGACATTAATCGAGGAGAGTGAATTTTTAATGAAAAAAGTATGGGTTTC
GCTTCTTGGAGGAGCTATGTTGTTAGGGTCT
>P.wly78_GM001536|P.wly78_GM001536
GTCCAATCAAGGGAGGCCCACTGCTAAAATCAACAGCTACAGCTATAACAATATTCGGATTCAGTAAATTAACAGCAACA
CTAGGCTCAAATTTGGGCAGGCCGCTGGGTGTCACCTGAAAATTCAAAGGCATCGCGAGCATTCCCTTCATTATATAAAT
AGATATGCCTGAAGTATTTCTATCAAAATGTACTTTTTTCAGCACAGCCTAGAGACAACCATACAAGCTTTCTTTTCAAT
AGATTCATAGTATAAAAGCATCCCTTCAAGGGTTTTCCAATATTCTGTTTTTTTGAGAGGATGATTCGATTGGCTTTTAC
AACCGGTTATATGACGAACACTAGAGATTTT
>P.wly78_GM001541|P.wly78_GM001541
CCTTTTTCAATCGTGAAAAGAGGGCCGTCGATGTGTTGCTGGAAATGGGGAATGACAGTGGCGTTTTTAGGCGGCAACTT
CTTCGACTGGGCCCTTCTCCCGAAGCTGACTCCGTGCTAGAACTCAAGGATATGGAGGCAGCCCAAAATCCGTTTTATCT
GCGAGTGATCACGAATATTTACAATCCAGAAACGCTGTTTATCCTGGCTGAATTTTTGGAAAACGGGAACGTTGTCGCTA
AGCGTACAGCCAGTCATTTTACCGTGACACCCTAATGAACGGGCAGAGGAGGAAGAAGGTATGTTGAAATATTCAGTTCA
AAACAAAGCTGAGCCAGGCACATATGCACTG
>P.wly78_GM001542|P.wly78_GM001542
TTTTAATACGACCCTTCTCTCAGTTCCTACTCTATCCTTCTTCTGTAGTCGAAAAAGGGACTTCAGGCCGTAGTTTGTTC
CACTCTACATTACATGCACAGCACGGCGAAAAGGGTTGGACACCGATGCGCTTTTTGTCAAAGAGGCGTACAACTATCCA
GTCCAATCCCGGTTATTTTTCATATCATATTAAGGCTGGTAACCTAACGGAATTCAAGGAGGCATCATCATATGTCCGTG
TTTCTTTTAACCATCGATCACCATCTCGCTTACCACAGCGCCCATATACAAAGCTGCCATGTGACCTTTTTCAATCGTGA
AAAGAGGGCCGTCGATGTGTTGCTGGAAATG
>P.wly78_GM001546|P.wly78_GM001546
CATTCAGGACGACTATCGTATTGACTTTATAACAGAGCATTTGTACTACACATTACAAGCTGTAGAAGCGGGCTCCAACT
GTACAGGTTATATGCTGTGGGCCTTTACAGACAACGTTTCTCCCATGAATGCTTTTAAAAATCGCTATGGACTGGTAGAA
ATTAACCTGGACAATGATCGAAGTCGACATTTGAAGAAATCCGGCTACTGGTATCAGGCCGCGATCAAAGAACGCTCATT
TATTGCTGATCTGGATGAAGAGTACAAGTAGTTAAAAATGAATTCTGGAGGCGCTCAAATATGAAAAAAATTATTTTGGC
ATGTGCTGCGGGTATGTCCACATCCATTTTG
>P.wly78_GM001547|P.wly78_GM001547
TCGGACTTCCGATTATGTTGAATCCATTGATGGCTATCCCTTTCATTATTACTCCGCTCATCACAGGAACGATTGGTTAC
TTCTCGACGTTGCTTGGATTTGCAGGTAAAGCCGTCGTCATGGTTCCATGGACTACTCCGCCTATTATTAATGCCTACCT
GTCTACAGGTGGAAGCATTGGAGCCGTCGTCACTCAGATCGTTTGCATTGTGGTAGCGATTATCATTTATTTCCCGTTCG
TCAAAATTGCCAACAAGCGAACGACTGAATAATGCGCTACTATAGAAATACACTAATTAATTGAAAACGCATTCTTTATA
CAATGAAAAGGAGAAACATGTCATGGCTAAA
>P.wly78_GM001548|P.wly78_GM001548
GGGAATGCACGCAGCTCCGCCATGGAGGCGATTGAGCTTGCAAAGGCGGGGAAATTTCGTGAAGCCAAAGAAGAATTAGC
CTCAGCAAAAAAAGAACTGGTGTCCTCCCACAAGATTCAAACCAGAATCATCCGTAAGGAAGCAGCGGGTGAAAAAACAG
AGATGTCTGTCATGATGGTACATGCTCAAGATCATTTGATGAATGCACTCACCATTCGCGATATGGCCTCAGAGTTTGTA
GACCTGTATGAACGCATGGATCAATTCGTACCGAAATCGTAGAGGGAGGGACGCTATCCCATGGCATTCAAAGACAAACT
GGTTGACGGCCTCACATCGGTAGCAAATGCA
>P.wly78_GM001549|P.wly78_GM001549
CCGATGGAACCTTTCGCAGATTCCACATTTTGGGCCATCTGTACATTACAAAAAGCAATCGATTGGGATGGCAAGCCGGT
ACAGTTTATTTGTATGCTCTGTATACAGCGTACGAAATCAGAAGATTTACAGACTATGTATCATATCTTGCTTGAAATTT
TAAATAATGAACAGCTCGTCCAGCAGCTTATTCGCTGCAAAACGTATACAGAATTCATAGAAGTGTTGCATAAAAATAGT
TGAACATAAGGAGTATGAAGAACGATTGATTTCCGTTAAGAAGAAGAAATAATGTGTGTTATGTTGAAAGCGATTCCAAA
TTATAATAGCCATACGAACGAGATGATTGAA
>P.wly78_GM001550|P.wly78_GM001550
CGTCAAAATTTTTGAAAGATAAGTTGGTGAAACATTTTGGGATTCAGCCAGTTGCTGAACACCTACCGGCTTAACCGACG
AATCAGTAACGAGCATGAGCATAGTGTGCAGAGCATAATTCGTTGCTTTTGTAAATTTCATAACTACACCTCAATCAAAG
ACTTATTGTATCTACTATATCGCCGAATCTGCGAGTGTGTCAAGATCATCTAGGATTCACGCTGTTGTCAACCCTTCTTT
TGGTTACGCTCTAACCGTTGTATACTGTTCATCAGAAACAGCTAAGAGAGGGGGCTCGTTGTGCGTATTTTTGATATTCT
TCGTATATTGGTTGCTGAACAGATGGTCAAA
>P.wly78_GM001553|P.wly78_GM001553
GAGCTACCTTCGGCCCTATTTTGCGAAAATGATTATATGGCGATCAGTGCCATTAAAACGTTTCAGGAAATGAACATTCG
AGTGCCTGAACAAATTTCCATCATGGGCTTTGATAATATACATGAAGCGAAGGTCATTAGCCCGGAACTCACAACCATTC
ATGTGAAAAAGGATATTTTGGCCCGAACGGCTGTAAACTTGCTTATGGAGAGGCTTAACCATCATCAGGGGCATCATACT
CAGGTTCTTGTGAATACAGAGGTTATTGAAAGAAGGTCTTGTTTAGTCACAGAATGACCTATGATATGGTGCACGAAATG
GGGTAATAGAGAAGATAAGAATGGGGGGATC
>P.wly78_GM001554|P.wly78_GM001554
TCCTCTTTGGTAAAACTTCTTTGATTTTCAGCCATGTTTAAACTCAAATGAATCACCGTCCCTCTCTTGCTGTATGCGCA
AAATTCTCTAAACAAAACTAAATAAAAAACTAAACTTATGTGTTTTTTACGTGAAATAAACTAAATTAGAGCGCTTTACA
CTTGAATATTAACATTATAAATTATAAAAGGTCAACAAATTTTTACTTTTAGTTATTTAGTTTAGTTTAGTTTATAAGCT
AAACTTTCTTGCTGAGTAATGATATAATTTATGTAGTTTAGTTCAATAGGGGGTTCCACATTGAAAATTGATGATATTGC
AAGGCTTGCAGGTGTTTCTAAATCTGCTGTT
>P.wly78_GM001559|P.wly78_GM001559
GCCTATCATACGCGGAACTGGCCCGCCGTCTATCATATGGTTGAAGAAGCGCTGCAAATTTCTACACGACCGGATACGTA
CATGCAAGAGGATTTTTGCTGGGACGCCACGCTGTATGATCTTGGTGCCCTCGCTTGCTACGAGTTAGGCCTTTTACACA
AAGCATGTGAATTTGCGAAAGAAGCAACAGAACGCTCCCCGGAAGATTCTCGCCTCAGTCATAATTATGCGCTAATTCAA
TCCAGGCTTCCATAGAAACCCACACCCCGTCCTGTTGGTTGAATAACTTGGTATTAAAGCTTGTGGTTGGCAAAGGAGGT
TATTGAGATCAAAGTTCTATTTACTTTTTAT
>P.wly78_GM001560|P.wly78_GM001560
CCAAAGCTATTTACTGGTACGACATGGCTACCACTCTGAATCCTCCCGACACGATGGGCCCGGTACAAGACGCGTACCAA
ACGTGGTTTCCTCATATCCAGCTATGCATTTGCCATTTTCGGATGAAGGATTACACACGTGCGAATTGGCACAACGAGCA
AGCTGCCATTTACATTCCCAACGACCCGTACGTCCTGCATAATCGACAGTTCTTCAGCTCAATCCTGAATCCTCCCCAAT
AAAAATGTCCCCCACACTCACCCCTTAATCTTTGAGTAAGTCAAAGGAGGAGCAAGCGGAATGCAACAATCGAATCGGTA
CAAAATAGCTGTCTATGCCATTAGCAAAAAT
>P.wly78_GM001561|P.wly78_GM001561
CCAACAGGAGACACTGGTCCACAAGGACCGATTGGACCTACCGGACCTACGGGGCCGACTGGACCTACAGGGCCTACCGG
ACTCTAACGTTCTTTTTTCTACCACATTATATTTAAGCGACGTACCATACCTTATCGACAAAGCCGCACAGCCCGTTTAG
GCTTTGTCATCCTTGCCCTGCCGCGATTGCGGCAGGGCTTCTATAATCAGACCTCTTGATAAATAAAGCTTTATGTTCGA
CCTGAATCCTTAGAAGGTTCCCAAAGGAGTGGTACTCAATTGATCAGTATCAGCCTGTGCATGATCGTCAAAAATGACCA
AAATACTATTGGCAGTTGCCTGGAATCGATC
>P.wly78_GM001562|P.wly78_GM001562
GTAGGATTCTTACCTTTATATGTCTTATCTAATCAAAGAAGAATCCTACTGCAACAGCGATCGGAAGCTCAAAGCCTTCG
CGGAGCGGTCTCCTCGCACTTCATGCTACACTTTTAAATTCTAATGATACCCCCCCACATATAACTCCAGCTTAACGTCA
CTTAAATAGAAGCTTAAAATAATGTGTCTAAAATGTGAACATGGAAATGCGCATCTGCCCTCGTAAACTTGTACGGTTCG
CCACGGCGTGGATTCGCATCTACTATCATTACAACGTGTGAAGGGAGTGTATAAAAAACGATGACCGTACTATTTACCAA
TCTAGTTAATAACGGCGACTTCGAGACTGGA
>P.wly78_GM001568|P.wly78_GM001568
TACAAATTCATGATTGGTTTGTACCCGAGCACGATACTGGATTCTCCAGGCAATGCGGTACAGCTTCTTTCGATATTGTT
CTACCAATGTTAGCTGAGACTGATCCATTGTAAATCACCCTTTCTCTTTGGATTTGACTTTTTCTAATCCTCATACTATA
GGGTAATTTCCAAACCTATTTTACAACCAAAAACAGAACATTTGTTCTTATTTATTATACTATTTTTACAATCGGTTGTA
TATGGTTCGTTTAATTTACCTTCCTTTATATATGGCTAAAAAGGAGGGAATACATTGCAAATGGATGATGCTCTTTCTCT
GGTTACCAACGTAGGCTTTCCGGCTGGACTT
>P.wly78_GM001572|P.wly78_GM001572
GATTCACTCCATCCATATGGTGCGTGCTTTGTGCGTTATAGCGGGTAGCGTTCGTGCGGACGTTATGATTCGCAGTCCCA
CATCCTGTCAAAGTAGCCATGCTTGCAAGTAAAGCAGCAGAAATCGTCAAACTAATGACCTTCTTAGTTCCTGGCATGAA
CTCATCCTCCATACATATAAAATGTGTGACGAGATTATCATGCGCCATGGATCATGGGGATATCCTGACTAAAAAATGAC
TAAAAAAATAAAATTTTAATGTAAATATGAAATACAATTGATGATTTACCACAAGATGGCATGTATAATAAGCTTGAAAA
ATACTTTATTTTACAAAGGAGGATTTTCAGT
>P.wly78_GM001574|P.wly78_GM001574
CGGCTTTAACGAACCTGGTCACAGCTTGGCTGGAGCTACACATGTTGTAGATTTAAAAGAAAGTACGCGTTCGGCGAATG
CTCGATTTTTTGGCGAAATAGATGCTGTACCCAGGCAAGCAGTTACGATGGGAGTAGGCACGATTCTTAAGGCGAAGCAA
ATTATACTGGTGGCTTTTGGTGCGGATAAGGCTGACATTATAAAGCAGGCTTTAACTGGACCCGTCACGACAGCGTGTCC
GGCTTCCCTGCTGCAATGCCATCCCAACGTACTTATTTTATTAGATCAGGAGGCAGGAGAATGGTTCAATTGAAGTCAGA
TGAAATGAGTGGTACCGTACCCCAGCTACTG
>P.wly78_GM001575|P.wly78_GM001575
GAGAAACCCAGGAGACCATTGCGGCTCTACGCTGCGCCAAGGAACAAGGGGCCAAGACACTATCCCTGACCTCCTTCGGA
AACAACACGCTGGCAGGCCTTGCGGATATTGCGCTATTTTCCTCCTCATTGGAGGAAGGAATGCGACGTGGGGATATGGC
CTCCCGCATCGCCCAGCTTCATATCATAGATATTCTGTTTACAGGTATGGTGAGCGCGGATTTTGACAAATATATTCCGA
GATTGGAAGGTTCATATCAACAAGTGAGCAAGCTCAAAAAACAACCGGGAGGTCACTAAGATGAACATACGCATTTTGAA
CAGCCGTGAAGACCTGAACGCTACTGCCGCC
>P.wly78_GM001576|P.wly78_GM001576
AAAGAAAGCTCCTAGAAAAATTCCTTCACTGGAACTTTATTCAATTATACTCCTCCAATGAAGAGACAAGTCAATAGGTT
GTTTTGTAAGTAAAACTCGCAATATGTAAATTAATGTATGATAACTTCTACAATTTTCGCTGGCTATTTTTTCGCAAAAT
TTAATAAAAATTCTTCTCACATCTCTTGCATGAGCGACAGAATTATTTTACAATACACGTGAAAATGTTTTTCTTAATAT
CATTCTTATAAACGATATTTATTTTCACAAAAATACTCTACAGCCAAAGGAGCACAGCTCATGTCCCCCATTCTTCATAC
ATTAGCCCAAAGACTGGAGCTGCTTCCCGTA
>P.wly78_GM001591|P.wly78_GM001591
TCTCATGTGGCTTTGGCTCATGGGAACGGAAGCATTAACATTTTGCGGAGGTCTTATTCGTATTCAAGCGGATTGGACAA
GCAAACTGGACAGCTGGATGCCGGGCTGCTGTTCATCAGCTACCAGCGTGATCTGTTCAAGCAGTTCGTTCATATTCAGG
AGAAGCTTGCACGCAATGACAAACTGAACGAATACATTGTACACAAAGGCAGTGCGGTGTTCGCCTGCTTCCCGGGTGTA
TCGCAAGGCGGCTACATCGGGGATACGTTATTTTAGCAGCAGGCAAGGAAGGGGATTTATATGAATCGGCGCAATAAAAG
CTTGGGATGGGTGTTTGTACTGGTGGCAGCT
>P.wly78_GM001592|P.wly78_GM001592
CGGGTGAAGAGGAACGATATTCCCATACGGATTTGTACGACTTTGCAGCCAATGTAGAGGGCGCACAAAAGATATATGAC
ATTTTGAAAACAGATCTGAACCAAAAAGATGCCGCGTTGGAAAAACAAATCGGTGAGCGCTTTACGGCCTTACAGCAGGA
GTTGGCTCCTTTCAAGGACGGAGAAGGCTATGTATCGTATACAAAACTGAAACCGGAAGAAGTTAAAAAGCTGAGCCAAA
ACCTCGATGCCTTGGCAGAACCGTTGTCCCAAATGGGGAAATTGTTAGGAGTGTAATGATATGAAAGGCTTTAAGCGGCA
AAAAGGGCAAGAAAAGCCGCAGTATGCGGAA
>P.wly78_GM001593|P.wly78_GM001593
AACAAAAACTTGTTTTTATGGTCGTTACCCTTCGTCAATTTCACCCCTCCTTGCTCGGGTTTTGTGTGGTGTAACAAGGT
TAAGGGATACAGTCAACACATTTTATGTCATGCGCTTAGGTATGGTTCAATATGCGGATAAAAATGGGCATAGGCACCCT
ACTAACTCCCTTCGATGGACGGTTGGACTCTGCGTCTAATTTATGTATTGACAGGCATATGGGCCAGCCTTATGATAAGA
AAAACCGCGACTGATAATCATTATCAAAATTATAATTTGATATAGATATCGCAACAGACTATGGTTCAAGGCCAGTTTGG
CCAGAAAGGGTGTTCATTGATTATGAAACTA
>P.wly78_GM001599|P.wly78_GM001599
TATTAAGTATGGCTAAAGATCAGGCTAGTGAACAAGGACAGGCCTTAGTGCAGATGATGGAAAAAAGCGTACAGCCTCAT
CTTGGCGGTCAACTGGACATTCGCGCGTAGATACATGCATATGCTTGGTTAAGGGCGATTCTACTCAGGTCTGGACAGAC
CCGGGTAGAATCGTTTTTTTATCTCCCAATTTTTCGTTCAGCACAAAACGTAGTAAACTAGACATATCGTCCACGACCTC
GGTTCGGAGGATAGCGCAACATTCACACGATTTACATTGAAAAAGGAGGATACATAGTTTATGAGTTATTCTGAATATTT
TGAAAAAGCCAGAGAGCAACAACTGGGCGAG
>P.wly78_GM001600|P.wly78_GM001600
AGCCAAATCAGCGAAGCAGCTGGATAACGTCGCAGCTTCTACCGCTGGAGTCGCAGATGGAACGAGTACAGTCGTCAGCA
GCATGGAGGAAATTACACGCATCGCTGAAGAAGCGGCATCCCATACGGAGACCGTGTCCGCAGCCGCAGAGGAGCAGCTC
GCCTCCATGGAAGAGATCGGTTCGTCTGCCGCAGATTTGACCCGTCTGGCAGAACAGCTTCAAGATTTACTGACACAATT
CCAATTGGATGAAACAAAATAACCGTTCCAACCGATAAATACAGAGAAAGAGTCTTCACAATGAAGGAGGGTTGGAACAT
GGATATCGCAGCATTATCAACAGGTATGAGT
>P.wly78_GM001601|P.wly78_GM001601
CAATCGGACCTGGCACAAGAAAGGTTCGCAGAGTAATCAAACCGAATCGCTCCGGTATAGGACCCAGTTGAATATCGGGA
CCTTCACCTGTCTTTGATGAATTGGTGGAGCTTCTCATATCCAGAAAAAAACCCATACCATATCCCTCCAAATTGCAAGA
TACTCCATGTTATGCAAGAAATTCTTTGGTGTATTGGACAAATTAGTAATAAATCTATCAATTCAGCTCAAAATAACCGA
TAGTAAATACATATGATATAAGCTTTAGAAATGAATATATAGATAGAAAGCAGGGGTTAGATGAAACGACTGAAAACTTT
AACACTACGCAAGAAATTGACCGCAGCATTC
>P.wly78_GM001603|P.wly78_GM001603
ACTTCGGCAAGGCGATTAATATCGTCATGTTCGGCAAAGCTAATTAATAGATAAAATAATATTTGTGAAAAAATATACTT
AGCAAAAATCCTTGCTCCGTATATCAAAAAGCACCAGCAAATTTCAATTGGCTGGTGCTTTTTGATACCATATGTAGTTC
TAAAGCGTGATCAAAAAGGATAATCCATATAAAGCTTTGAGCCCTTGCTTGTTTAGAAATAGAATTTGAGATTTCCTGTA
ACTTCTTTTACAATATTACAGAAACTAGCATTCATTAAAAACCATAAGGAGGGTGTTGAAATGTCACATAACAAGAGATT
GAAGACATACCCACTTGCAAAAGCAAAGCAT
>P.wly78_GM001604|P.wly78_GM001604
GCTCGCTGATCCACTCACGTGTCAGGCGGTTGGGATTCATCCCATAGTTATTAAAATTAATTTCAATTACAACCTTGCGA
TTCATTGATCTTCCTCCCTTTCAACCGTCTTCTCTCAAGTTATGAAGACGCTCCTGAAACGGCACGTACAGATACAACGA
ATCTTGTAAAAATAGGTAGAATCCAAAAAGAATAGCCGTTCATACAAAAACCTTTTCGCTTTCGACATATGATAGAATAC
AAAGTTTTTTACTCCATCTGAAAAGTTGAACAAGCAGGAACGACAGGGAGGAAACATGATATGACGAATCCAAAGTATCT
GGAGATGGACGAGGTACTGAAGCGTTTGAAG
>P.wly78_GM001610|P.wly78_GM001610
TTTTTTGCACTTCCTGATAGGCTCCCTGAAAGTCGCGATGCTTGTATACCAATAAATAATCTTCCCCAAAGCTTTGCTCG
TACCATTCTGCCATATCGTTTCTCCTCCATGAACTCATTTCGCTCTATTACATACTATATTAGCTTTTTCAAACTGGAAA
CTCAAAAGCATTACGAATAAGGGTTTTGCAAAATCCTGAATAAGGAAACATGTTACAATAACCGTATTTGAGCTTAAATA
TTCATAGGAACTTCATACCAACTTCATGTGATTCACCCCATTTTATCATTAAAATGATTCATGGGAACGCCTTTAGAAGT
TTTCATGAAGGAAAGGAGCGGGGAAATTATG
>P.wly78_GM001616|P.wly78_GM001616
ATTGTAAATGTGTACGGCAGCATTGGATTCACCAATTACGGTTATGTCGATAAACTCAAACCAGGTGTGCTGGAACGCCT
GAATGATAAAAGCCTCGGGCCGATCCATACGTTCCTGGACGACATTGTAGGCGCTATCGCAGCTTCGGCTAGCAGCCGTA
TCGCCCATCGCAAACAGGCAGAGCGTGAGCAGGAGCTTGGGGAAGAAAGCGCACCGAATACAACACGTTAAACAACACGC
TAAATAACAAACAACGCGTGGGAATATAACAGATATATAAGGGTTAGAGGAGAACTAGACATGGCAAACATTACTGAAGG
GTATGCATTCCGTACGATGCAGACTAATGAT
>P.wly78_GM001617|P.wly78_GM001617
CAGCCTTAATCATGGACTGCTCTGTCGTGGACGGCGGGGGGTCAATGGATGCCGATTCGTTGCCGAAAAGGCTGCAGCCT
GACAACAACAGGGGTAGGGATAGCAGTCCAGCTACAGAGGTCATACGCCATGGGTGTTTTATATTCATAAGTGAAGTTCC
TCCCTAACAATTTTGTACAGATTGTACTAATATGTATACGAGCCTCGCTTAAAAAATAACTACTTTTTCAGCAGACTGGA
CACACTGGTCATAATTGCAGTAGAAATCAGGATCTATACGAGGAGGGTAACTTCAATTTTATGGACAAGAAAAAAGTACC
TTACAGCCTGAACAGTAAAAAGGTAGCTGAT
>P.wly78_GM001621|P.wly78_GM001621
TCCGTCTGATCCTTGGCCGTGATATAGACCAGCAGTTCCGGGTCATCCGCGGCACCGGGCCGCACTTCTACCTCAGCGCA
ACGCACTCCGTCAAGTTCAGTGAAGCGGCGTATTTTGGCATCCTTGATGTAGTACATGGTCTCCCTCCTTCCTTGCGAGT
AGACGGGTTGCCCCATCTGTAGTTTTCGGAACGGACAGACATTTTATGCTTCATTTCGGCATATATACTGATGAACTGGG
GATTTAGTTTTTGATTCATTCCAACACTGGATGAACACGACAAAGAGAGGATGAACAGACATGTGCGGAATTACAGGTTT
CATACAGTGGAACGGAGACTTAATGCATCAA
>P.wly78_GM001623|P.wly78_GM001623
AGGAGGGATTCGAACCCCCGACCGACGGCTTAGAAGGCCGTTGCTCTATCCAGCTGAGCTACTGGGACAAGATGGTGATC
AATAAAACCTTATGTATTCAGCGCATTGATTATTATATCACATTTCGAGCAACTGTCAAAAGCATTTTTTTCATGATGTA
GGGAAGCTGGCTGCAAAAGGAATCATTTGGACGCTAACGGGGTATTATGTACAAAGAACTATGCATAAAGGAGGGGTTAA
TCTGTGAGAGGTCTTTTGTCGTCACTTTGTTATTTCAGCATTTTCTTCGCACCTTTTCTAGTGCCTGTCATTGTGTGGAT
TGCAGTACGGGACGAATATGTTCAGGGACAT
>P.wly78_GM001626|P.wly78_GM001626
CAGTCGATCTATGACCTCCTGCACACGCTGTCTTGTCGGTTCACTTACGTACGGATGGTTGTTAATGACACGGGACACCG
TAGCCGAGGATACCCCCGCCAGCTTTGCAATTTCATGAATATTCGCCATTTTTCTCACCTCGTTCTTTCTATTTTAGCAT
GTTCGTGGTGCTCGCCCTATAATTGTCACCTTCCCAAAATAAGTTTTTTAAAAGCGCTTGACCTGTAATGCATTACAGGG
ATTACAGTGAATTTGTGCTTAAGAAAGCGGTTTACAAAACATACTTAGGAGGCACTAACTATGAAAAAAGGCATAAAGAT
TGCAACCATTGGCGGAGGCTCCAGCTATACA
>P.wly78_GM001630|P.wly78_GM001630
GATCAAGGGTGGCCACGCTGACGAGAGCGAGAGCAGCGAACAGATTGTTGACCTGCTCTTTGACGGAACCGCCTTTACAG
AGCTGAGCGGCAAGCGAGTACGGACTGTCCATACACACGGAACTGGGTGCACCTTCTCGGCAGCGATTACCGCGGAATTA
GGGAAAGGGATGTCTGTACCGGAGGCTATCTCGAATGGCAAAGCCTTCATCCAGGCGGCGATTGAGGAATCTTTGCAGCT
TGGACAGGGACATGGGCCCACCAATCATTGGGCCTTCCGTCGTCGTCAGGAGATGCTTCTATGAGCGGCAGAATGTTGTC
AGAGGTGGTGCGCCGCCAGCTACAGATGTAC
>P.wly78_GM001631|P.wly78_GM001631
CGAAGCACGAATGATAAGCGGCGGAGACGTACTGCTCACGAAGGTAACCGGAGCAGGCTGCCTGCTGACCTCTGTGTTAG
GTGCCTTTGCAGCTGTTGAACCCAACCTGCTGCTCGCAGGTACAGCAGGCTTGGCATTTTACAGTGCAGCAGCTTCCCGA
GCCGCAGCACGTACCGCAGAGCTAGGGCCAGGCAGCTTCCAGATTGCCTTTCTCGACGAGCTCGCCAAACTACATACTGG
TTCGCTAGAGGGGCATGTCACGATCCGTGAAGCTGGAACAACTACAGCAGGTGGTGCGCGATGACAGACACTCGTGTACC
CAGAGCACTAACGATTGCCGGCTCAGACAGT
>P.wly78_GM001632|P.wly78_GM001632
GTCCCATCCGTTCTATGAATGGATTGGCTTTTATGGAGACCAGCTTGATGATACAACACTCAAGTTCCGAGAACGTGTAG
ATGCTTGGGCGGAAGGGGCAACGGCTGCTGAGCGGGAGCGGATGATTGAGCATTTTATACTGAGCTGCCAGCTGGAATAT
AAGTTCTGGGACATGGCTTATAAGCAGGAAGAATGGCCGGTCCAGATGCAGGCAGCGGTCTTGGAATAGTCAGCCTGTCA
ATTCGATGAGTGAAGTACGGTTAATGTCCTGTTAAACCACCAACTATAGAGAGGATAATCATGATGAGTACATGGGAAAA
AAGTTATTCGGATCTCCTAACGAAGGTACAA
>P.wly78_GM001633|P.wly78_GM001633
TGTCGTTTGGCCCTTGACCAGATAGACATGTTTGACATAGCGTATGAACGTATGTACAGTAATAGTCAAAAGAATAGAAG
TCCACTAGGGGAGCCGCTATGGCTGAGACAAGAACGTATCTTGGACCCTTTGAACCTGATCTAGTTCGTACTAGCGTAGG
AAAGTGGAGCCTTCGTATATAAGGTTTCAAGCGTTTTTTGCGTATTGGGCCTATTGTTGAAGCCGCTCCATTTTTCTGGG
GCGGCTTTTTAGCGTTGTTCCGGAATTATATTCTTACAGGACTTCTTGCTCTTCAATTTTATGGAGGTGGCGAAATTGAG
TTTTACACAAGAACTCCGTCGGCAGGCGGAC
>P.wly78_GM001634|P.wly78_GM001634
CCAATGGCGTAGATTCGAATAAGCCTGGCGGTGCGTTGCTCCCTCATATCCAAAAATTACGTGATGTTTCGTACGTTGTT
GCGGTTGCGGTAGCGAAAGCAGCGATTCAGGATCAGGTAGCTCAGGCACACATTTCAAATGTTGAACAAGCTATACGGGA
TGCAATGTGGAAACCGGAATATGTCAAGGTCAAAGCAGTGGAAAGCGTAATACATCACCCTCACTAATGCTCCATTTAAG
AAAGAGATTGCCTTGTTCAGACAGGCAGAATACGTCAGTTCAAGCAAGGAGAATCAATCTATGAGTGTCGGACATATCTT
GTACATTTTGGTGCCGATTTTTTTCGTTATT
>P.wly78_GM001635|P.wly78_GM001635
TTGTTGAAAAAGAATTAAAAATGTTTGTTTATAGGGGTTAAATTAATGCCCAAATACTTCATATTTTCTTAACAAAATAG
CTGACACTCCATGATATATAAGGGAATAAGAGAAGAAAAACTGATTTTCATATTTGATAAAAACAGAGTATTTAGACCTG
ATTCATTAGAACCAAAATCCTTAGTATTAGTTAGCGAATCCATATCGAAAGTTGGTCCTTTTAGATCAATAGAAAGAAAT
GAATATGGTTATTTTGTCATATATAAATAAACGAATAAAACAAATTGGCACGTCCATACTATGGATAACATGTCATCTTT
CGTTATGAATAGTTATGTAAATGAACAGAAG
>P.wly78_GM001640|P.wly78_GM001640
TAAGCGATCCAACTCTTCCTCGCCGTATTCTCGCAGATCAACAACGTAAATATCATGACGATCGTCCATATGCTGAAGTG
CGCTGGAGACAACCAGGGTCACCCCTGTATGCCGTGCAGCATGATACTGATGAAGGAGACGCATACCTTTTTCCCAGAGG
GCATGCTCAGCCGAATCAAATCGTTCACAAAAAAGACGCAACGCCCGTTCTGTATTGACATCTTTCAAAAATGCCAAAAC
GCTGATATTATACATGTAGTTCCTCATTTCTTACTTCCTGATTGGAGTTGCGCAGTTCTTATGACACCCCAAAACATTCT
ATTTGTTGACGACAGCCCTATGGTTCTGTCC
>P.wly78_GM001644|P.wly78_GM001644
TCATCTAATTGCCTCCATATTCGTTGCAGCATACTTTCGGGCCGTTCGTCGTGACGTAGTATGGAAAGAAACTGCTTGGG
ACGGTTCACATTGGATAAGGGCCACAGACGTTTACCCGAACCTCCAGATAATAAAATCATTCGCAAAGATGCAACCTTCT
TCCTGTAAATTAATATTTTTCTTACATTATAAGACTGTTCATTTTTCGCATTTCTGCCGAATACATAAGTATGTATTATC
GTGGCAAATACATGATTATGCAATGCTATTGTATCTTTGTCTGTACAGGAGATGTCAGTCATGCCCATAAAAATACTCAT
CATTGAAAATCAAAAAGGTTTGGCAGATATG
>P.wly78_GM001646|P.wly78_GM001646
TCATATTCGTTAACATGGGGATCTCTTTTCCCCTAATATTGGGAATGCTGAATTCACTAAATCCGACCATCCGCGGCACG
ATCTCCAGCTTGGCCAATTCAAACATGTACGCTGCGACAACGCTCGGTTCTTGGATCGCAGGCCTGATTTACGCGACTTT
TAACGGTTTTTCCGCCGTAGGCATGTTTGCGGCTATATGCTTTGCCGGTTCGTTGTTATCTTTTATATTCAGCGGTATTT
TGACCAGTCACGCGAAAACAAAGAAGGAGTTTGCATCATAAATGCATAGAAGAAATTCATATGGATATTTTAAATCTTCC
AAACTTCAACATATTAAGTATTAGTGAAAAT
>P.wly78_GM001647|P.wly78_GM001647
GAAACAAGATTGGACATCATACGAGCTCTATACGCCAGCAAGAAGGAAATGAATTGTGGAGAAGTAGGACACATTCGCGA
TACTACGAAATCGAATACTTCGTATCACTTGCGTGCTTTAAAGGAGGCGAAATTGATCAAGGTACGAAAAGAAGCTCAAA
CGAAGTATATGAGCATCGATTTGGAGACATTTCAAACTTACTTACCTGGATTTCTGGATACATTGTAGAAAGAAATTCTT
TTTTTATTCATTAGTTCAATAATCTTTGAACTATAGAACTAACTAAAAAGGGTGAATAAAATGATCAAATTAACTGCTTT
ATTTTTCCTCATCATGTTTGTTATCGGTACG
>P.wly78_GM001648|P.wly78_GM001648
ACCTCAGTACGGATGCTGTAAAAGAGTGGCTGACTTCCAAGAAAATTATTATTTTATAAGTCTCTTTTCTATTCAATTCA
TTACAAACACAGAGAACTGTTTATGCAAAAAAAAGGTATTCATTCGTATAACGCATGAATACCTTTTTAGGAATGCACAG
GTCTTCCAAGCTCTAATAAAAAAGGGGCATTCGGATTTTATGGTGGAGACAAAATCAAAACATTTCACTTAAAAATCGGA
GAATATGGTGGTATTTTTCTAAAGACTTGATTTGTAGCGATATCTTAGTACAATGGTTTTATGACTACTCAAAACATAAT
AAATGATGAGCTCAGAGTCAAAATATTTAAG
>P.wly78_GM001649|P.wly78_GM001649
CTGAAGTGAAGCGTGAGGATTACTTGTTGACTGTTGTGGTCTAACATTTAATTATCAGACTAGGGCATTTTGCATAAATC
CCAGGAGCGTTTTCAAATCAGCAGTATATAGATCGAAATGCTTTAATTCGTCTATATACTGTACTTACAAGCGTTGGGAA
TCGAATTATGCAAAATGCTGACTAAAGAAGCTTTCCCTACGGGAAAGCTTCTTTTTTATACATAATGAGACAAGTGTTAC
AGTGAAAAACGAAAAAATCATTTATTGTAAGTTTGAGATTGTAAAAAAAGGAGGGTTTCTGTGAAAAAAGGATATATCGC
CGGGTTAAGTGTCATTGTATTGCTTCTCATT
>P.wly78_GM001650|P.wly78_GM001650
TAAGCAAGGATGAATACGTATATCTAACTATCCATATTCATCGGGTAACTGAGCGTAATAACATATAAGACTAACAACTT
CATACCCCTCATCGTTCATGGATTGTGACTGGTAAGGCAGGCAAAACCTAAACTGATGGTGAAATCGACGTTCCCTTATA
GGAAGAGTGCGCAGTTTTCACCACGAGTTTAGGTTTTTCTTGTTTACAAGGTTAAAAAGATGCATGCCGGCGCATCTTAG
CAACAAATGTAAACGGTAAACCCTATCAGTAGCAAGAATAACCCATAAGGAGTTCTAAATATGAGTGATAAAGAACTATC
TAAAAAAATAGTGACTCTCGTTGGCGGCGAA
>P.wly78_GM001651|P.wly78_GM001651
TTTCATGCTTTCCCCCCAGCTGATTGGACGCCAAATGGAGCTTCATTCGCTAGAGTACAGCCTCATTGAACGTACGACCA
CATAAGGTAACGCTTTACTTGCAAATTAGGCAAAAGGGTCTTGATATAAAATGTTTTTTGTCGAAACAGAATAAAAAATG
TTGAAATCGCTTTTTTTTGTGCTACAATAGCACTATATCGAAGGATTGTGACCGGTGATGCGGGCAATGCCTGAGTTCAA
TTGAGTACTATTGCTAACAATAGTATTGAATTGTGCTTAGGCATTTTTTATTGGTAAAGGATGGGAGGGGGAACTTCAAT
GATTATTGAGAAGGTGCTCAATAACAACGTC
>P.wly78_GM001652|P.wly78_GM001652
TACGTCAAAAGCACCTTCCAATTGGTTGGCTGCAGTTGCCCCGCCCCACAAGAAGTTTTTCGGAAATCCTTTTAGCATCT
TCGTCATGGTATAAAGACCTCTTTCCGTATATAAGATTTTTACTTTGGCCTAAGTAATCCCATCAAATGCTGCAAATGTG
AATCCATACCTAACGGTAACCGTTCTCCTTTGAAATGCATTGACAGATGCTTTAAAATAGACGTAATGCCCTCATAAGCA
TCCTAATTGTTGTAACGCGTTTCATGTCAAGTATTTTTTTCTTATGTGAGGAGAAGCTCCATGTCGAATCTTGATCAAAT
TGCAAAACTGGCGGGCTTTTCCAAGGCTACG
>P.wly78_GM001655|P.wly78_GM001655
TAACGGATGAGCGTAAATTCACACTCCAGATTGCACTGTCACAATTAAACGGGATATACAATACGGATTATGCGATGGTC
ATTGCGGGCACCCTGCTTGCTGTACTGCCACTTATAATTTTATTTCTTTTCATTAGCCGCCAGTTTATTTCCGATCTTGC
CGCCGGAGCGGTCAAAGATTAGATTTATTTGAATTCCCTTATTCATTTCATGTATAATAGTTAATCGTCATTTCAAATAG
CTTACATGGTAAAGTTAGGTATTCAACAGGCAATCAGGTTAAGCGATTTACGATTTGAACATGAACTATGAACTGAGGGG
AACTTTCCAGATGAACAAATTCACATATTAT
>P.wly78_GM001656|P.wly78_GM001656
CTTTTTTCCGCATCACTATCCCCATGCTGCGCCCAGTCATTCTGTTTACGGTCATTACGTCCACCATCGGCGGTATGCAA
CTCTTCACCGAGCCACAGGTCCTGGTCGGTAATGACGGCGGTTCCGGGGCAAGTGGCATGACCATCGTTTTATACCTGTA
CCGCGAGTCGTTCATTAACAACTATTTTGGATATGGTGCAGCCGTCGGATGGGGCATGTTCCTCATCATTGCTCTATTCT
CCATCATCAACTGGAAACTCGTTCAAGGTAAAAAATAACGATGGGAAGGAGCTTCACAACATGATGCAGACACGTGCAAA
ATCCTTTGTTTTATATGCCGGATTGTTGGTG
>P.wly78_GM001657|P.wly78_GM001657
CACAAAATCGGTCTGTTCCCGTCCACTCCCGGCGTCTATAACGATCCTATCATGGGGACACCCGAGCCTTTCTTTGGGGG
TCAGGCCACCGGACTCATCTTCGCCGCCTCCGCACGTCATGTGAAAAGCAGCTATTTCGGCGAGCGCTACCCTGTCATCC
ACGGCATTGTGACCCGTCGCCTTGCTAATGTTGCCAAGCAGGATGCTAATCCTGATGCATTATGGACGGAAACCATGGAA
CGAATCGAACGGGAATTACAGCGATAAAAAAACAAAATTCAAAAAAGGCGTGTGGACAATATGCTGAGAGAAATCTGGAA
GCACCGTGCCGTTTATGCTGCGATCTCGCCG
>P.wly78_GM001658|P.wly78_GM001658
AGCTGAATCCCTAACTTAAGTACGTGCGTTCTTCATATAACAGACGCACGTGCTTTTTTTTATGGATAAACGTTTCAAAT
TTTTTGTTTTTGGTTAAGGCAATGCACATAAATGGGTAACAGCTTCATATGATGGAGCTAAACCATTTACAACTTGTTTA
GCAGGCAGATTATCTCAGACAGCAAGGAGGGAAATGATGTGAAGACAGTACAATGGTTGGTATTATGTCTTGCTTTTCTC
ACTATGTTCAGTGCTTGTAGTGGACCCTCGTTCTCTGAAAGTCAATCATCTGAAACTAATTTGTCAAATGGAAAAAAGAT
AACGCTTACATTATGGTATTGGAACCGTTCC
>P.wly78_GM001659|P.wly78_GM001659
AGATCACCCGATTTTGATCGCTTTCATCGCACAAAAAAAAGAAAAGCCATCACAAATCAACCCTGTGCTGTACCATGGGA
TGTCTGCGTGGCTCTCTTGTCTCCGTCACGATTATTAACTTAAATTTGATACTATATAAGCATGTAAGCGATGTCAACTG
CGGATTTACGTCATTTCATAGCTTAAAATAATCGTTGACCATGTTAGATCCCCCGATTTATGATGTAAAAAAATGGGCAC
AAGTAAGGATTTCAGGATGAATACGACACTCCCAAACTCGATGAAGAAGGGAAGAATGTTATGCTGAAATTTCTGCAAAA
AATCGGCAAGTCGTTAATGCTTCCAGTAGCT
>P.wly78_GM001662|P.wly78_GM001662
AGCTCCGGCTATCTTAGAATAAATGCACTTACCTTTACGAAAGCGGTTTAGTTAATTACAGCTACTATTATGTATCGGAT
AGCCTGTATTTGTAAATAGAGATTTGTAAATTATCAAATAAAACACAAATCACCGTTATTACTCCTTAAAATATTAGGAG
TCATCCTTTATTAGCACGGTTGACTCACTTCTATGAGGTAGCATAGAATACGAGTAATCATTAATTTTGAAAAACAAAGT
CAATTTAACTAAATCAGTTTAGTTGCGGAGGATTCCATGAATATAAAAACAATAGCTAGCATGGCAGGCGTTTCAGTAGC
AACGGTTTCGAAAATCATTAACAATTACACA
>P.wly78_GM001666|P.wly78_GM001666
TCGAGGATCTAACTGACTCAGGATTGTCATTGGAAAAAGAACGGGTATTACAAACTGCAAAAGTTCTCAAAACAGTGTTG
GCCGGAAATAAAGCCTCATTAGACATCGAATACTTCCCTTCGGCTATGAATACCAACCGAAACCTTAAGGCAATAGAACT
AAACGATTATATGTTTGGTCAGGACCATTTTGATGAAAAGACCTATGAAGTCCAGATAGAAGACATTTATAAGCTTATGT
CAACAAAGGATATACAAATCACATCGCTTGACCGCGTGAAGTAGCAAGGAGATTAATCAAATGAAATTAATATCTTGGAA
TGTAAATGGCTTAAGAGCCTGTGTGACCAAA
>P.wly78_GM001667|P.wly78_GM001667
GCAGTCAACCATAAGGAGAGTATCTCTCTTGATAAATTACATCAAAAAAAAGCTTCCGCAAGGGAGCTTTTTTTGATGAT
AAATAATGTAGAAAGAATAGTCTGCCACGCTACTTTAGGCGCTGGTTTCAAGTCACTACTCTTTCAATAAAACGCAGATA
TTGCTATCATCTATCATGTTACACCATTTTGAAGTAAAGGAGGTTGGCTGACTCCCTTGACTACGAATAAACTCCAAAAG
TCGCGGGAAATTCATCGTTTTGTTGCCACTTTGCTTTCTATATTAGGTACTGGATTGGGTATGTTTTATCTCGCCATTCC
TTCCTATATGATTGGAGGAGCGGCTCTGATC
>P.wly78_GM001726|P.wly78_GM001726
TCATAATGGATATGACGAGATCGAAAACAGACAATTTACCGATCTCCCTTTTACCCATCAAGCGCATCACCAGATATACA
ATAAAATACATGAGCAGCGTCCGAAAAATATGAGCAAAAATATCGTGACTCAATATGTTCGCCTCCTCCCCTGTACTTGC
AATAAGACATGAGTCGTTCATTGTACACGTATTCTGACCGTTCCTCACTTGGCTCATACAAAAAACAAAAGGCTAAATTA
TTGAAATAAAGAGAAAGACTGCTTGCGACTTGGTACTAAGCCGCGAGGCTTGGCCATAGAATGATAATAGTTCAAACCTT
GGTACAGGAGGAATTATCAATGGAGCTCATT
>P.wly78_GM001728|P.wly78_GM001728
GTTCCTCCTCCCAGCGACTACCGGTTCCGCAGATCAGCAATTAGCGGGGTTATTGACTGCTTTGTAGAACATTTCTGTCC
TGATCCTGGAAAACCCTTCTTCTCGTTGAAAATAGCCTTAAATCAACAATATATGCAATCATTTCGCTCGTCAATAGCAG
AATTCACCACTCTCCCTCTTGTTGTCTAAATCACTTTGTTTCTGAACGGAAAAGCTTGTCATGAAGATGGACAGGTCCAG
CATATCTTCTAAAGTAATGTATAGACGCAGAATTACATTTTGGGGAAGAGGGAGTTGCGATTGAAAAAGCAGACATTCAT
CCATGGAGCAATTATTTTATTGGCAGCAGGA
>P.wly78_GM001736|P.wly78_GM001736
CGGCCTTTTTAAGTAATTGCTCTATCCCCATTCTGCTCTATTCCGTGTCCTTTCTATGCAAAATGGAACCCGCCGATCAA
TGTCGCGCAAAGGTTCCCTTTTAAAAGTGATTTCCTACAATTATGACGGTTAGCACGTCACACGTCAACTATTACAGGTT
TGGCATTGTAGCATTATTCTGTCACACATGGATAAGTAAAATGAGGAATGTTGACGAATTGAAACGAATTATATTGAAAA
AATTACGAAAAGTAATTAATGTATATAAGAATAATTGAAAGAACTAAGGAGTGAACTGCGTTGCAACGCGAAATTCAAGT
TAATGAAAAGCTACCGGCAGGACCTGGTTTC
>P.wly78_GM001767|P.wly78_GM001767
GAATCGTTAAACGCTTGTACATTAGGATGTTCTTGGAGCGTAATTTGTTCCTCATTGATAATCTGTATGAGTGTCTTAGT
GAAGCTTTTGTCCCACCCCATAATATGACTGATCATATCTTGTATTGACCATGTACCCACTATGGGTTTACGAAGTAGCT
CATTTTTCTAAATCTTCAGAAATCTCAGCTATCGTCGCCAATTGAATTCCTCCTTTAAGGTAAGTAACTTTTGATAACAT
CCTCATTTGGGTATATGATGTAAACAAGATCATACTTCAATTGAAAAGGAGCGTGCCTTTATGTCTGATTCATTAGGAAT
GCTGACACCAGGTAAAAAAGTTTCTTTGAAA
>P.wly78_GM001769|P.wly78_GM001769
AATTGTGCCACCTCACTTATAGTAACAATTCCGTTAAACACGCGGAATAACTGGTGCTGTAAACCTCTCTATTCCGATCC
TAACCCTCAGCTTATGTTAACATATTAGGGCAGGTAAAGGGAAACATTACGGTAACAATCTTAAAAAAAGTTGCTTTCGG
GCGATTTGGAACAGCTTTAGCCCGTTTTATGTAGCTTTCTTCCATCGTTCGCCGTGTCGTTTGATCGTCCAAACATCGTA
TCTTATTATCGTTTATGCTACAATAGGTGGGTTCTACAACTATATTGAAAGAATTGGGTGATGACCATGGCTAAAGCCAA
TCATGAAACCCGTGTCGTCGTCGGGATGTCC
>P.wly78_GM001774|P.wly78_GM001774
CGCAGCAGCCAGATAAAATATAGAATGACAAGTCCCAGCAGCGTCCATATTCCGTACCGGAACAGTCTACTTTTCGTTAA
TTGCTCCATTTCGTGCCCCCTTACCGGACTAGCCTTCTTTAAGTATATGCCTGTACCTCTACTTTAATCCTTCCCGCGAG
TCTGGAATGCTCCATCGATTACCATTGTAAAAAAATGATGAAAACGGATGAAAATAATTAACAAAGTCATTCCATCTGAC
GATATAAGTACAAAGCACTATTTTAGGATTTCATATTTCTGAAACATCGGGGGTCATTACATGAACTTAAAAATCAAGCT
TATTCTCCTTTTCACTTGCATTGTTATCGTT
>P.wly78_GM001786|P.wly78_GM001786
GCATATTCTTGCTCACTTTTGCCGCGCCTGAACACCCGAAAACCAAATATACGACTAACCAGCGCCGGAATAAAAGCATA
AAAAGTTGAAATGTAAAACATCCATAACAGCATAGTCTGCACGTTTTATCCCCACTTTTCTATTCTGAACTCCCCAAGCA
GGCTTCCTGAGAAAAACTCACTTACTTATATGTTATCACAATGACGTACACATGCCGAGATTTCGCTACTCATATGGTCA
GCATTGAGGTCCAATTTAGTGTACAATAAGTAAAAATCTAAAAGGAGTCGTTGTATACATATGCTTCCATTGTACAAAAA
ATATTGGCGTACCGTTTTTGATATCGGTTTG
>P.wly78_GM001788|P.wly78_GM001788
AATTTCTACAGAGACATCGGTCGTAAAGGCGGCAGAAATTAAGGTGTAGTGTCATATTCCGCCCTCCTTTAACATAAAAA
CAAGCATGAGCCCATCCGCTTTATTGCGGAATGGGCTCTTTCATATTTTACCTGATACGCAAACCTATCAGTATACTTAT
TTCTAAGAGAATCACATTCTAACCTCTTCTAAATGCAATATATAGACAAATAAAACTGCTCATATCTATATATTGTTGAT
CACAGAACACTTCTTGTACTTTTTCAAAATCTTCATATATGTAGAAAAAAGCTCACATCTATGATAGACTCTTTAGAAAA
CATCTGCGCTATTACGGCGTCCATTGAACGC
>P.wly78_GM001789|P.wly78_GM001789
TGCTGCAGGTCTGTGCTGTATGTTGACCATGCCTTGGGTTCGAACTGCAACACGACCTCTGATTGAGCCACAGGTAGAAT
GGATGCTAAAGCCAGCTCCTTATCCTTTTAGACGATCCGCGTAATCTTTTTATCCATTTTTTATTTAACATTGAATACGC
GACAACCCAATTACAGACGAACATGTAAGCGAGTCTATCCCCTCTTTACTCCACTTGGAGCCTGTTTCATACAGGCGTGA
TGTGGTAAGTAAAGGATGCGCGCAACAAAAAACAACTTTTTTATTAAGGAGTGATTTGTAATGGCACGTAATCAAAATCA
GGAGAAAATGAGTCGCGAAGAAGCAGGTCGT
>P.wly78_GM001790|P.wly78_GM001790
TTTCGCCTTTTGTAACTCGTAATTTGTAATTTGAATATAAAATATGCCGCTGTATTCATCAGCGTAACTAGCCTTGTTAG
GGTAACATCGTTGTACATACAGGGTCAAATCAGCATACATTTCCAGGTATTAGCCCATCTTTGTCCGGTGTTCAAGCATT
CGCCACACAATAAGGACATGGTAGCGCTTACTATTGTGAAAAAAATCACAATGATAAAGTCCAGAGTATCGTACCTTGTT
CCTTGTAAAGAATTATTTTTTAAATAGTTTAGTCGGCAGAAGCCGCTCGGAGGGAAACACATGACGACAAGCCATGATGT
ACAAGGGGAAAGCTTCTTTCTCAATTTGCGA
>P.wly78_GM001795|P.wly78_GM001795
TTTTTTAATAAAATGTTTCTTTAATTCAGTAGAGTTCATATCCGCATCCACCTCGTATACCGTTAGTAAAGGCCACCTGA
TTTCCCTGTAACATCTTAATCAGGTTGACATCTCTTATGATTTCAGTATAAATGAAAGCGTCACACAATGTAATGCATCC
ATGTGTTTAAGCTATGGATAAATGTGACTTGGATATGTACAATGTAAGTATACCGCATACGCTAAACTATTCACAAATGC
AGGAAGGATGACCCTATTTTGCAAGCGCATTCATATAGTTATGCTGTCGCCTCTAATCCAGTGTTTTATGAAAATAGCCC
ACTGCATGTGCTTTTTGCAGGAGAGAGCCAA
>P.wly78_GM001806|P.wly78_GM001806
GATCAAGGAAGTAGCCGAGCTAAATTTGCATAAAAGCCGGTATGCTTTAGAGCAATTGCTGAGCTTGAAGGGCGTAACTG
CCTCGTTTAACGCACCGACCTTTAACGAGTTTGCCCTGAGACTGCCTGAGGGTACAGATATGAGCAGACTCCAGGCCGAG
CTGCTAGCTGCTGGATTTATCGCTGGCTACGATTTGGGCCGGGACTATGAGGAACTTGCTGGTCACATGTTGATTGCCGT
GACGGAGCAAAGAACCAAAGAAGAGATTGACCAATTTGTGCACACCTTGGGGGGATTGCTATGACACATACCGGACAGGA
TCAGAAACAAGAGCTGTTAAAGGAACACGAT
>P.wly78_GM001807|P.wly78_GM001807
ACGCATCGGTGAGGTCACAACGGGGACTCAGTCGCCCACCTTGAAGCGTAATCTGGGCCTCGCCTTGGTGGACAGTCGTT
TTAGCGCCCTCTCCACACCGCTGGAGGTTGAGATTCGTGGCAAACGCCTGCGTGCCGAGGTAGTGGCAGCACCCTTTTAT
AAACGCCCGCGCTAATCTTAAACTCTCTTCATTCCAATAAAGCAAACATGTCAGATATGAACTTCCGGGTTTTTCAGCTC
ACACTTTTTTATTAGCTAATTACGATTTAAAATTTTGCTTTTCGAAAGGAGCCAGAACCTATGAAGCAGCATCGTTATCT
CCCTATGACTGAACAAGATCAAACCGAAATG
>P.wly78_GM001808|P.wly78_GM001808
CGCGAATCGGATCAAGTTGTTATCTGCAAAGCCAGGTAATATACTGCTGATCCCGAAGGTAGCGCCGAAGGAGTAAGCCT
GCATTGCAGGTGAATCTCTCAGGCAAAAGGACCTCTGCCGGACGCATCTCTGGAGAGCATTCGCTATTGGAGCGGATCAC
CCAAGAGGAAACCCGGTACATACCGGGGTAACTTTCTGGTATCAAGGACAGAGCTGAAAAAAGAGTATAGACTGCTGTCT
ATACGTTTTTTTCGGCCTGTCTTTTTTGTTTTGCCGATCACACCGGATAGGAGTGGAAACATGACTAATTTGCGAAAAAC
ACCGCTATATTCGTCCTACGGGACGCAGTCT
>P.wly78_GM001809|P.wly78_GM001809
TCTGTTCCCCTCACTTCCATATGAATAAAATCGCATTTGCTCACCTGTATTAGACAGGTTAAGATTATGACAATAAGAAC
ACTCATGTCAATAATACTAACAAAAATACTTCATATCACCTCCTATAGCGCTCTATATAAAAATATAATAATTTATAACA
AACGCTTACATATCCTTATTTATATATTAAATGTTTTTTCTATTGTTTTTGATGACATTTTTATTGACATTTTGAATGAA
TTTGCGTATTAATGGGTTATAGCAAATACTTTGGGAAACACCCGACAACTGCAAACGCGGATGAACGCAGAGGGAGAGAC
TGCCAAAAAGATTCGCATAGCTGTTGCCGCT
>P.wly78_GM001825|P.wly78_GM001825
CAATTTTTGCCGTTGATACGAGAGCTATCATACAAAGTACCCTTCAGTTTTGTCAATTTCTGTAGTCTCAGATTGAAATA
GGGCATTTTGACTCATTTTATGCGTGAATACGTAATTTTCATGATATGTTAGACCTGTTTCTTCAGGGAAATATTCACAA
ATGGAACTTAATTACCGATAGAAGTCCATTGGATATTTCTGATAAGCGTAAAAGAATCAAATTCATGGCTAATGTGAGGG
TTATCAGCTGTTTTGATCCTTTATCCCTTATATCCCAAGGATTAGGAGAGTTGATCCCCCATGTTGGCCTCGGCGATGGA
GGAGCTTATGTTCAGAATAAGGAAACTAGGG
>P.wly78_GM001827|P.wly78_GM001827
GCATTCGGGAAGTGGATTTTACGCACAACTTGATCAGCTGCGATAACTTCCAGTGTTACTTTACGGTAGCTGTCTGCTTT
TTCAGCAGGAACCAGAGACCACAAAGCCAGTTTCAGCGTGTCATCCGCGCTGTCACCGTCTACTGCTGTGATGATTTTGC
CGCTGATGCGCAGCGTGGAGCCTACGTCAGTGGAGCGTGCATTGGAATCGTCCGGTGTATCGGTGTCATAAATAACCGTT
TGGATGTTATCCAAGCCCAGCTCAATTGTTTCTTGTCCTTCTACTTTCAATCTGAATCCCATGTGTGTTGCCTCCTTGAA
ATTAGGTAATATGATGGCGGAAGAAGCAGAG
>P.wly78_GM001850|P.wly78_GM001850
ATCGGCAGGATGCGCAATCAGTAAAGCGGATTTGCCGAAGGTGCTCACATAGTAACCCAAATTCAACAATTCGTTTTCAC
CTTGTACATATTTGCTTGGGCTGATAAAAGCTTTTCTCATCTAAAATTCCTCCTTATGATTGTGTTGGCTTCGTTCTGAT
TAAAACTATAACCGAACCATGTAGACTTTACATTGGAGGAATCAAGGAATATATTATAATCTACAATCGTATTTTTTTGC
ACTGAAGATCACGAATTGTACTTTTTTGTTATTACTTACAGGATAATTTACCATTAAGGGATGAGAATCTTGATACGTGA
ACATTTGAGCATCCAGAAAATCTTTGATTTG
>P.wly78_GM001855|P.wly78_GM001855
AAGCTCACCCGGTATATGTTACCAATCACCATAACCGCCTGGGCCATGCCCGCTGCTTGCAGCGGCTGGTGGGTGAATAG
TATCGCCAAATAAGCTATAGCTTGAATCCAGAGCATGAGTCGGACACGCCCTAAAGGTGTTCTTAACACAATTTCAATCC
CCTCTCCATTAGCAAGGATGTACTCTCATCCTTTACACATCCTTTATTATAACGAAAAGGTCCCCAAACTCCAACCTATC
CATTTTGAATTTTGACCTAGTGAGTTGTGTCTGATAGAGTTGTGTAAGAGGTGATTATAAATGCTTAAACTGGGTATACT
GGACCAGTCTCATATTCCTGAAGGCGGTACT
>P.wly78_GM001857|P.wly78_GM001857
CTGGAGTGTCGAGTAGGATGTGCCGCGTGCTGCATTGCCATTACGATTTCTTCCCCTATTCCCGGCATGCCAGATGGAAA
ACCAGCTGGTGTTCCTTGCCCTCAGCTAACTTCCGATTACCGTTGCCGATTGTTTGGCAAACCTGAGCGCCCAGTTGTGT
GCAGTGGGTTCCATGCTGATGAGGATACGTGCGGAAGCACTAATGAAAGAGCATATCAGCTACTGAGAGAGCTAGAGGAG
TCAACTTTACCGGGTAAAACTTAAGGAGAAGTTCATTCTATATGAAGGAGAATTTTGATTATGAATGTTATTGAAAAAAG
AATTGCCGAATTGAAGCAATATCGACCCGAT
>P.wly78_GM001859|P.wly78_GM001859
ATAACTCCCCTCACAACAACTTTTTCTGTACCCTCACGTTTGAGATTTCGTATAATAGGTTTTAATATGCAATTTAGAAA
TATGTACCGGAGTGTGATCATGGATACCCAGAATTCAACCTTATCCTCTACTTCACCTGAAGGCAGTCCCTCGGCCTGGG
CTACCTTCACTTCACCCTTAAAACAATCCAAAGCGTTCACCTTGTTGTGGCTTGGACATTGGATCGCAATGTTGGGGAGC
TCAGTCACCACAGTCATTTTGCCACTGGTTATCTATTCCCTAACAGGCTCGACTACTATCATGGGACTGGCGATGACGGT
TTATATGCTGCCTAATGTACTTATTCTGCCT
>P.wly78_GM001864|P.wly78_GM001864
AGAGCCGTAAGCAGGACTGGCTAAAAAATGTGGCCGAAGGACGAGTCGGGTTCTTCTGATTTATCCTTTCATTGCCTTAT
CAAGAAATTTATGTTACGTTGATAAACAATAAAGTATCGAAAGGGTGACCTTAAGCCAATGATCTACTAATCCTATTCCA
CCAAAGAAAAAAATCGTAATCTTACGAATTTTCTGGATAGGATTAGTGTAGGCTTTTGGGTATTAACGATAAGAGCATTG
CTTCTTTGACGGGAGCAGTGTATCTTCTTGTTCGTATGTCTGCCTCCTATCCAGAAACCAATGGATAAGGAGGTTTTTTG
CATGAAAAGAATACTTGGGATTCTAATGATT
>P.wly78_GM001865|P.wly78_GM001865
TTATGGTAGGCTTACCGGGCGGTCAGGATAACTTCCACTCCATTTGCCATGGAGCAGGCCGTATTCGTTCGCGTTCTGCG
ACCAAACGACTCGTCAGTGTGGACGATTTTGCAGGGGCCCTGGGTGTAGGGACAGACGACGAAATTGTGGTCAATCAGGC
ATCACTGGAAAGCATTATCGACGAATCTCCGCAAGCCTACAAAAATGTAGATGATATTATCGAAAGTGTCACCGGGGCAG
GACTCGCAGCAGTTGTAGCCAAATGCAAGCCGCTAGCTGCCCTGAAAGGAGCCAAATAATTTGAGTATAGACATCCCAGC
TATTTATGAATTTGATGAACGTACAGATGGA
>P.wly78_GM001866|P.wly78_GM001866
AACGACAGACAGGCAGCATGATACAACCACATATTTGAGTTTTCGTCTCATCGGCCCCGTTCGGGCGACATGATGGGTGA
TATCACGCTGTCTGACGGCGTGATTAGCCAGGCTTTTTTATTTTTTTATGCTATTGGAAGAACAAGTTATTTTACGTATT
TATGATGTGTTGATCATAAAATGTAATAACACTTTCGGTGCAAGAAGCCGTAGACGACAAGTCTGCGGCTTTTTTTGTTT
TTTAAATCTTTTTATGCAAGTATTTATGAATTTACTTGAAGAAGGGAACTACCCATTTATATGAATATACAACATACAAC
CGACTCGTCCTTGCATGAAGGACCATACAGC
>P.wly78_GM001869|P.wly78_GM001869
ATACCGGGGAAATTAGAGAAAAGGCAAGAAGAGCGGTAAAACTGACCGACAGCGTCTTTTTGATATTTTTCGACTTAATC
AATACTTTCCATTTCCCTTTACTTGGTTTTTTAATTCTCAAGGACAACCTTCCGGACAGCTACGTCAAAAGCTCACAAAA
TAGCCTCTGGTACTCACCTCCTTTAAAAAATATAGATTCCGCCGGGGTGAAATCCATAGATCATCATTCTGAGGTGAACA
ACCCTTGGTGCAGACCGTAAAAAACGAGCATCGGGTAGAAACAGGTGGACAAGTTTGAAAATGATAAGTGAAAAAAATGA
AGAGAAAGGTAGGATAAGAAATTTAGAAGTA
>P.wly78_GM001873|P.wly78_GM001873
ATTCAACTCCAATACGAAAAATAGCAATTATATAAGTTCTAGGGTACCACAATCTTACAAATCAGGACAGTACTTATTTC
GAATTTTTAAATTAGAACGTTAAAAAGAAGAAACATAGCGATATTAGCACTTTTTGAGGTAACTGGGCATACAGTATTTT
ACCTGTTACAGATCAATTGTGCTCCATGAGAGCATCCTGCCAAGGAGGTCGGAGCTATGCTATATCGTGCAACATCCCAC
AGAAAGCGCTCGCCTCACAAACGTTTAAATGCAAACACACTTAGGATAATATCCACTGCTATGCTGCCATTTTACAAAGC
TATAGCAACTCGCCGTGCGTTTGCAGTTCAA
>P.wly78_GM001876|P.wly78_GM001876
CGCAGGCAGTGGTTTTGAGCGTTGTATCATACTTAACTCATTCATATCCGGGTCAATTACACGATAGAGCGGCTTTTTGT
TTCTGTTGGTTTTTCGGCTCTTGTTCTTCAAGCAGCTCTCTCCCTTCTCATGTTTATCGTTACAGCATCATATGCAGACC
CTTAGGCACTTGCCACCCTGTACAGAGATTCACTTTTGGGTAAAAAGGATACTTACTAAAATCCACGTTTGAAAAAAAAT
AGTTAAAAGTTAAAATAGTAAGGGTGAAGATCGCTACAAGAAGAGAGGAATTACAATAACATGATTATCAAACCAAGAAC
ACGTGGCTTTATCTGCACCACTGCTCATCCG
>P.wly78_GM001883|P.wly78_GM001883
TGTATAGATTGAAATCGTTAACATTTTGAGAAAAAACACAAAAACAATTCCATATATTCATATATACATTTCCTATTCCG
TGTGATTGTTAACGTTTTCATTATTACATATACGTCTTGATTGGAAAAAGTAGGGGTCTATTGAATTATATAAAAAATTC
GACAAAAATTTTAGTATGTAACTTTTATTATATTAACAAATACTGGAACACGAAGTATGATAGAAAATGTAGAAACCACA
GGAGCACCCGGGACTCCCTTCGTTTGTCTACTCTATTCATCCAATATACGGAGGTATTTTATGAAAAAGAGATTTTCACT
CGGAATTGCAGCAGCTCTGCTATTCACTACC
>P.wly78_GM001885|P.wly78_GM001885
TGCAATGTACGGTTCTTTTTCCTTGCCTTCTTAGTGATGAATCGCGTCTCCTCATACCAGTCGTATACACCTCCTTCTCA
CATGCTTATTTATGTATTGTATGCATATCCCTCTTTAGGGTTTTAGGCATTTGTAGGATGCCGATTCCAAGTATTCGCTT
CCATCTGTATTTGTAGCAAAATAGGCCTTCTCCATTCACCCTATTATTAATAGAAAGGTTAATATGCCGTTTCCGAATAG
GTTGAGAAATCATTTATTGATTAAGAGCCACCGAATGGCTCATACCAGTAAAGAAAGGAGATGAAAACTATGCCCATCAT
AAAACCTGTGTACACAGCAGTAGCTACTGCT
>P.wly78_GM001890|P.wly78_GM001890
GAATCGTCCGAAGCAAGATATGCTGGGTCGAATTATGAAGCCTGTTGTTTCCGTAGCCCAGCAAGCGGAAGCAGCAGCCG
AATAGGCACAGGCCTTCAACTTCACTTAATTAAAAAAGCCGATTTTCCTCCTTCAGGCCAGATTATGCTGGGCTATGAAG
ATGTGGAGAAACGGCTTTTTTTGTTCTTCCAGTTTTACACATTGTAAATTCCCCATTGAATGGGTCATTTTGTAAACTAA
ATCTCTCTTTCAACCGATAAATACATATGTTGGATTTTAATTTAGAAAGGAAGTATTCATGTGATTATTTGGAAGGGTTT
TGGTATTTTAAATATTATTATTCCAGGGATT
>P.wly78_GM001891|P.wly78_GM001891
GAATTTCACTTTATTATATACCTTCTTTTACAGCAGGAAAATATAATAAATGAAGAGTTAGAGCGTGCCTCTACCTCATA
TACAAGCGCGGCCAAAAATACGGGGTGGAAACTCCTTCACGAATCTTTTACAAGAGGAACTTTCCTACTTAGCTTGATAA
TCCGTTGTTATAAATCTATTGATTTCGAACGAAATCTTAGAAATACACGAATTTTATGAACTTGTTTGATGGAAGATTTG
AACATAAAATAAAAATGTAATCGATTACAAATTATTTTAAATAAAGGAGGAAGCAGAATTATGAAGAAAAAAGGATTAAA
AAAAACATTTTTCGTCATTGCCTCCCTCGTA
>P.wly78_GM001903|P.wly78_GM001903
CGTTTTTTCAAATTTACTCGCAACTGTAGAATACGCCGCCCCGGTAGGGAGGATAAAATAGCAATAAATCGCATCTTTTA
GGATAGGCACCGCCACTATTAGAGTAGGGGCGGCAAAAACGAAAGATTTTTCATACGTCGGCAACTTAACGGAACATTTC
AGCGATTCTTACAGCGAAGAAAGAACTCTGCTGACGAGCAGTTGACATAGAGCAGGTAAGGATACGTTCTAGGCTCGCCT
TCCTGACTTCATAGCCGCCGTGCGGCGGAGTAATCAAAAACGCATAAGGCAGGGATTGAAATGACAACAAGAGCGAGTGG
TTTCGTTTTGATTCAAAACCGCCAAGTCGCT
>P.wly78_GM001905|P.wly78_GM001905
ATGACATTGAGATGTTAGATGAAATTGATGGTGGAAATGGTCATGGCATTGCAGAAGGGTCGAATCCAGATTTTCTAATC
GAAGGAAATGTATTTGATTGTTATGCACCAAAACCAGATGGAAAGATACAAAGTATAATTAAAGAAATAGCAGGAAAGAC
GAAGAAACAGTCTGGAAGAATTGTTTTGAACATAGACAACTTTCCAAATGAAAAAGTTACCGAAATTATCGAAACAATTT
TAAGAAAAGCAAATCCGAATGGAGATTTAAAAAGACTAGAAGAATTAATTCTAGTGAAGGATGGAAAGATTACAAGAGTG
TTTGGAGGTTAAAAGTGAGATGGACTGTACG
>P.wly78_GM001906|P.wly78_GM001906
ATCTGTGGAGCCAATATTAGCAAAATCAATGCTTTTGGTCTGTGTAAATTGAAGCAAGGTCTTCCCTGTGAACCGGAGAT
TGCGTTTGGGTCCAAGTGGACAGGTGGGAAAGAAGACGTATTGGTTGAGGGGGCACCCGCCCTACTCAACAATTCGACCT
TAATGTGTAGCTGCCAAGGTGTACAAGAGGCGATATCCTCCTTTTTTGGTGCAGACAGCACGGGATCAGGTGGTGGAGGT
ATCATCTCCATTACAGATGACGGACAGGATGGTTGATTTTATCAAGCAAGGAGATTAAGGATGAACATCGTAGCGAAAGA
CCGCTTTACCTATCAGCACTTACATGTCACT
>P.wly78_GM001907|P.wly78_GM001907
AACAACAAATGATTGAGCAAACGAGTTGTGCACAACCAAGTATGAAGCTCGTAGATAAAAAGGCTCTTTCTATTCAAGAT
ACCATCATTGGCTGCTATGAAGCTATTTTTCTAGTTTCCCCCTCCCCCTATTATCAGATTGTCTTTGTACGTTCCTGGCA
TGGCAAGGCTGTGATCGGGAGTTGTCAATTTAAGCTGGAGGATGCTCCCCTCTGGGTTCCGTTAACCTATGCTATGCTGC
ACACCGTAACATGGTCGGAGCTTTCTTGATTCTATACCTTTTATTCAAGGAGGTACTTGTATGTTTTTACCTATACTTAT
TAAAGCTCTGGCCCAAGGTGCGCTCAGCGGA
>P.wly78_GM001908|P.wly78_GM001908
GCTCGTTTTAAACAGGTGTATATCGTGAACCGTGAACCTAGCCGTCAAGAATTATATTGGATTTCATCCCTTCCCTCTGT
GGATGGCATTTCAGAACAGACTGAATTTTATGCGCACGACCAAACCTTAAAACGACTTGTGCTGGATAGTCAAAAGGTGA
ATGGACACCATTTTTTTCGACTGTCTAACGTAAGGGAACCTTATTTCATTGTTAGCTTGGAGGCTGCTGAAAGCTTACTG
CGGCGGAGTTTGAGTGGTTTTCAGCTACAAAAGCTAGAACTCTTATAAGGAGGTTCAAACTTGACGGAGCATTGGGATGA
ATTTTTTTTGAAACTGCATCATCAACAAATA
>P.wly78_GM001909|P.wly78_GM001909
GGATGTCTACTGACCGATACGGATTTTAGATATAGCGATTTGAGAGGTGCTAACTTCAATAGTGCCAGCGGACAGCCGTA
TCGGGAACATGGAGTTCGGGTGCCGGGGCTATGTGGGCTTCATTTCGAACACGCCAACCTGGATGGGGCCGATTTTACGG
ATGTACATTCGTTTGAACATGCATATTTTGAGGGGGCTTCGATGCAAGGAACTCTTGTCCCACGAAAGTACCAACAGCAT
TGGAAACTAAGCGAAGCACAGCTTCAATCTATTGTGTGGACGGAATAAGGAGGAATGTGTATGCGCCATTATTATGTGCT
GGTCGATGATCATCGTATTTCCCGAAACATT
>P.wly78_GM001910|P.wly78_GM001910
TGCCATTAAGACGCTGCGAACCAAATACGGCAAAGAAATCATGCTCGCCCCTGATCAAATCGTTATTTCTGGCAATGGCA
TGTCCATTGTCATTAACGATAAAACAGGCATTGATATTGTAAGCGGAAAAAATGTGAGCATTAGTGCGGCTTCGGATATT
GTTATGAGTTCCGGTAACATCCAGCTTTCCGCCGGAAAAATTGAGCTGTCTGGTAAAGGCAACACGATTACGCTGGATGA
CAAAACCACCTTCTCCGGCACGGAAATTAAGATGAACTAACGGAAGGTGAGAACTAGCAGATGGATAAACAAGCGGCGTT
ACACCATTTTAAAGAGCACCATTTTACACCT
>P.wly78_GM001911|P.wly78_GM001911
GCATATTATCGTTTTTTGGCATAACATGAACCCTCCTCTCTCATTAAAACTCAATCTTTATAAATAACTCTTTGTACTCT
TCTTACCACCTATTATATGCTTTTTTCCATTTTATACGTCCCTCTCATATCTTCCAATTCCAGATTTACACATAGTAAAT
ACCACAACGAATGGGGCATTTTGTAAACTAACTCTCTCTTTTAACCGATAAATACATATGCTGGATTTATCATTAACAAC
ATATCTAGCTGAGAATCTCATAATAACATTTACCAAAAACAACTATAGAAGGAGACATCTATGGAAAACACCGTGACGTA
CGGTCATATCGAAATCATGCCTTATGAATTT
>P.wly78_GM001915|P.wly78_GM001915
AAAATAGAGGATGGGGTGACAAGTTTGATGGTACAAAATTGTCTAAAATTCTTTAACACGGAAATTGATTAGTTTAAGTG
TACCTAAACATTAAACTTTCAAAGCTTATTCCAACTTCAATCTATGAGTTGGGATAAGCCTTTTTTCTAAAGATCTAGCT
GATTTATATATACACACAGTTAGCCCTATAACAGATTTCACAAAAATATTGTCGTGATCACGATCACGGTTTAGACTGTA
AATTTAAGTTAAAATACAAACAATTTTAAATTTATTTTATCTAAAACCAAAGATACTCTGATGGATCACAAAGAAAAAAC
AAGGAAGTGTACAAAGATGAAAAGAACTGAT
>P.wly78_GM001916|P.wly78_GM001916
TAATACCCGTATAAAGATTTCTTCATAACACAGCAATGCTTTAACTTTATAACCTAAATAACGCTACTACGTTACATCAA
ACAGGTTGATTATGGTCAGATACCACCATGATTGACCTGTTTTTTGTTTTCTTTGTTTTTTGATTTTTTTATTTACTCGC
AGCTCTGTAAATTATGCTACCCTGATAGGGAGAATGGAATACCAATAAATACCAACTTTTAGGATAAACACCACTACTAT
TAAGGGGACGGGTGATCTTAACCAATCTGGTACAAAGTATTATAATCCAAAATACATTACTTGGATGATTGGAACGATAT
AGTCGTTGAATTAATTCCTGAGAATTTAACA
>P.wly78_GM001917|P.wly78_GM001917
CCACGTACTAGATAGGCATTTTAACCCCAATAAGAATGCTTCCCAATTCTCGGTTACACCCGGTGAACTAAAGAGCATTC
TTCAAAGTAAAGAAGTTGTGAGTACACCAGTTTCAAAAGTTTTATATTCAGACATAAAGTTAGCAGATGGGTCAATTGAA
AAACAAGCTAGATATGTGAGGGAAGTTACTTTAGACTCTAACATAGGAATTGACAAGTTTAGTGGTTCTTCAACAAATAC
TATGACTGTATTAACCGATAAGCATGGAAATCTAGTTACTGCTACACCGGGGGTGATAAAATGAAACTCATAGGAAGTAA
ACAAGAACAAGATTTCAGAAAGGAATTAGAA
>P.wly78_GM001918|P.wly78_GM001918
CTTTTTAGCGTACAAACCTTGTTATACATATTTATATTGACTCACTGTTATACTCATCTGCGGCTTCTTTAATCAAAAGC
AATTTCAAGAAGACGTGCTTTACTTAGAAATACCCATCGCATCTAGAAAGGAGACATGAACTCACTTGAGCGTATTATCA
GATGGGATCGGATATGAAAGCCTACGCTTTTATGGTCCCTTTCAGCCATTACACATCGAACAACTTCAAATAACACGCGC
CATTAATGATCATGCCTTTTTACATATCAATGGCATGCTCTCCGAAGAACAGGGAGCAGCTTGTATCGGGAGCAAGAGCC
GATTGTGATTCGTCAGTTGGATGAGCAGGGA
>P.wly78_GM001922|P.wly78_GM001922
ATACGGAATTTGCCTTTACAGTTTCCACACCCAGATTAAAAGTAAATACATAAATCATCATAATTACAACTAAAAATCTA
AAGCCTGTTCTCTTATTCATAGCTTACCTCCTGGAATGAATTCTATTTTTAGATACGGCTTCTACGCTTGGGCCTAAGTT
CACTGCTAGGTATGTTCTAATATAGAAATTTGTGTATATATAAGCCCTTAATTATTTAATCGACTTATACCGACTTAAAG
TTTATGATTCTTTCGGCGAAGCTTCTCCGATACTGAACCCATCCAGCCATTTCATTGACCATGCATGGTATTATTTTCTT
TCCGAAATGGGTGCATGAGCATCCAGAGATT
>P.wly78_GM001924|P.wly78_GM001924
TAAAAATATGTTCCCGCACTCAACTCTAAAGCGTTTTTTTGAATGCAGGAACATATTAAAGTCGTTTTTAAACCCTGTAC
ATCACTGCTTCTTATGTGCATTTCCTAAATAGTCGTATCATCCATGTCACCTTTGCCCCACCGCTGCTCCGCCTTACATC
CACAAGGCTTCATGCCTTTCACTCACGCTCTCACCCAATTCTGCCTGCAATAATAGTCGTAAGAAGAAACAGAGGAATTT
CTGATTCGGAACGGGAAAAAATCGGGGTCAAAAAAGCAATTAAAGTCGAACTAAGGGTAGGTGAATGACAGGGAAAAGCT
GGGGATAGGGCAAAAGAAAATCGAAGGAAAT
>P.wly78_GM001938|P.wly78_GM001938
CACCCATCTGAACAAGTCCCTGACCTTCTTCAATACGTATGAATTGATCTGTTGTGGGATGAACTTCTAAGCCAATATCA
TCTCCAACATTAATACTCATCAGGGTTACTTGAAGGTGTTTCCCTGTCCACAAAGCGGTGCGGTAAGTATTATTTTGCTT
AGTAGCTTGGTCAATATTTACTACAAATGGTCTTTGCCCATAATCTGTTGATTTATAAGGATACCCGTTCGCGTTGACCC
CATTATAATAATGACCATTCCAATTATTACTCCAACGGATGTTATTCCAATTGTCATGCATTGGAGTATTCCATTGATAT
GGATAGCATGAATTACGGTACAATATTCATT
>P.wly78_GM001950|P.wly78_GM001950
TAGCGAAAGTAAAACCGACCCAGTAATTTGTATTTGGTACAATGAGGAGTCAGACGAATATGATCCAGTTACAGAAAAAA
TCGCTGATAATGTAAATAGTTTTCTTGATATGTTAGAAGAATAATTGGAATGAACATGTTATGAAATCATTACTCAAGTC
TATTAATAATTTAGTGTAAATTTGTTTACAACCCCAACGACAAGATCGTACAATAAAACCCACAAACCAAACATTTAAAA
ACTTGACAAACACTTGATAAACTTTCAAAGGCTTATCCCAACTTGAATCATGAGTTAGGGATGAGCCTTTTTTCACGCAA
AAACAATGACTTGCCATCCCTCCCCATCAGA
>P.wly78_GM001951|P.wly78_GM001951
GTACTACATGAAGATGTTCTTCCAAAGGAACTATGGAAAGCAACAGATGATGCACAATTTAAGTGGTTGAATGATAGATT
GCCAAATAAGGTACAACCACAAGGAACAACTTGGCATCATAATGAAGAAGGTGGATTAATGCAACTTGTACCATTTGGTG
TTCATAATATCACTAAGCATAATGGGGGAAGAACAAGAGGACACTGGGCAGACGCTCCACGACATTAATTTGAGAGGTGA
AATATTTTGAAAACACAGAATGAAAGTATAATTTCCCCTCTTCCAGATAGCAATTTAATTATGCGTGTGGAAGAGAATTT
CGAAATTAAGTTTCCTAAAGATTTTATAGAT
>P.wly78_GM001952|P.wly78_GM001952
ATTTGTGGAGCCAATATTAGCAAAATCAATGCTTTTGGATTGTGTAAATTGAAGCAGGGTCTTCCCTGTGAACCGGAGAT
TGCGTTTGGGTCCAAGTGGACAGGCGGTAAGGAAGACGTATTGATTGAGGGGGCGCCTGCCCTACTCAACAATTCGACCT
TAATGTGTAGCTGTCAAGGTGTACAAGAGGCGATATCCTCCTTTTTTGGTGCAGACAGCACGGGATCTGGTGGTGGAGGT
ATCATCTCCATTACAGATGACGGACAGGATGGTTGATTTTATCAAGCAAGGAGATTAAGGATGAACATCGTAGCGAAAGA
CCGCTTTACCTATCAGCACTTACATGTCACT
>P.wly78_GM001953|P.wly78_GM001953
AACAGCAGATGATTGAGCAAACGAGTCGCGCACAACCAAGTATGAAGCTCGTGGATGAAAAGGCTCTTTCTATTCAAGAT
ACCATCATTGGTTGTTATGAAGCTATTTTTCTAGTTTCCCCCTCTCCCTATTATCAGATTGTCTTTGTGCGTTCCTGGCA
TGGCAAGGCTGTGATCGGAAGTTGCCAATTTAAGCTGGAGGATGCTCCCCTCTGGTTTCCCTTAACCTATGCCATGCTGC
ACACCGCAACATGGTCGGAGCTTTCTTGATTTTATACCTTTTATTCAAGGAGGTACTTGTATGTTTTTACCTTTACTTAT
TAAAGCTCTGGCTCAAGGTGCACTCAGCGGA
>P.wly78_GM001954|P.wly78_GM001954
GCTCGTTTTAAACAGGTGTATATCGTGAACCGGGAACCTAGCCGTCAAGAATTATATTGGATTTCATCCGTTCCCTCTGT
CGATGGCATTTCAGAACAGACTGAATTTTATGCGCACGACCAAACCTTAAAACGACTTGTGCTGGATAGTCAAAAGGTAA
ATGGACACCATTTTTTTCGACTGTCTAACGTGAGGGAACCCTATTTCATTGTTAGCTTGGAGGCTGCTGAAAGTTTGCTG
CGGCGGAGTTTGAGTGGTTTTCGGCTACAAAAGCTAGAACTCTTATAAGGAGGTTTAACCTTGACGGAGTATTGGGATGA
ATTTTTTTTGAAACTGCATCATCAACAAATA
>P.wly78_GM001955|P.wly78_GM001955
GGATGCCTACTGACCGATACGGATTTTAGATATAGCGATTTGAGAGGTGCTAACTTCAATAGTGCCAGCGGACAGCCGTA
TCGGGAACATGGAGTTCGGGTGCCGGGGCTATGTGGGCTTCATTTCGAACACGCCAACCTGGATGGGGCTGATTTTACAG
ATGTACATTCGTTTGAACATGCATATTTTGAGGGGGCTTCGATGAAAGGAACTCTTGTCCCACGAAAGTACCAACAGTAT
TGGAAATTAAGCGAAGCACAGCGTCAATCTATTGTGTGGACGGGATAAGGAGGAATGTGTATGCGCCATTATTATGTGCT
GGTCGATGATCATCGTATTTCCCGAAACATT
>P.wly78_GM001956|P.wly78_GM001956
TGACCCTGCAATTAAGACACTACGAACCAAATACGGCAAAGAAATCATGCTCGCCCCGGATCAAATCGTCATCTCCGGCA
ACGGCATGTCCATTGTCATTAACGATAAAACGGGCATTGATATTGTAAGCGGAAAAAATGTGAGTATTAGCGCGACCTCC
GATATCGTTATGAGTTCCGGCAACATCCAGCTTTCCGCCGGAAAAATCGAGCTATCTGGTAAAGGCAATACCATTACGCT
GGATGATAAAACGACCTTCTCCGGTACGGAAATCAAGATGAACTAACGGGAGGTTAGTAGATGGATAAACAAGCAGCGTT
ACACCATTTTAAGGAACATCATTTTACACCC
>P.wly78_GM001957|P.wly78_GM001957
CCAGATGATACCCGTTCTCCCTTCACTTCTATCGATCCCACTAGTTCCATATGAGCCTATATTTAATTTACCCGAAACCT
TAATCACAATTAAATTAGCCCCGTTCCTGACTTTGGAAGGCAATTGCTCAAAATTACTGTCAGCTTTCTCTCTTCCCATA
CCTCTCCCTTCCAGAAATACACATTGTAAATACCGCAACCAATGGGTCATTCTGTAAACTAAATCTCTCTTTTAACCGAT
AAATACATATGCTGGATTTAGAATGTCACTTACTAAACACAACTATAGAAGGAGACACCTATGGAAAATATCGTGACTTA
CGGTCATATCGAAATCATGCCTTATGAATTC
>P.wly78_GM001975|P.wly78_GM001975
CTCAGGACGGGCTTTTCCGTATTTTGATGGCTGTGCCGGGCTTCGTCGTGCTGCTCGTCTGGAGCTGCATTTGTCTGTCC
CAATTGAAATTGCGCAAATCTTATCCAGTGGAGCCTACTTTCAAGATATGGGGATTCCCTTATGTAACGGCGATTACAGT
GGGATGCCTATGGATAATCGCGGTTCTATTCTTGCTTGACCCGCAAAATCGCATCAGCATTAGCGTGTGCGTGGCTTTCA
TGGTATTTCTGGTCATTTGGTCTTTGGTGAAGTTCCGGAGAAAGCAGGCGTAAGCAGCATATGATTCAATCGTACTTATT
TCCTGTTTCATATGCCTTTCTTGCGTTTCCT
>P.wly78_GM001976|P.wly78_GM001976
TTTCCTAGTTGGCTCAAGCAAGTACGGGCTAAAGGAATATTGCGGAGCTAGTTCCCGCCGTAACGCCAATACTGCACCAG
ATTAACGCCCTCATGCCCCCTGCGTGATCACTTAAATATCACCAAGTAGAGCAATAAGAGGCACAATGATCGCTGATAAA
GCAATCCTCAGCGCCAGCATTCTGCCTCTGTTATCTTCAGTTTGTCCTCTATCGATTTCAATCTCCCTAGCATATCCTAT
TTCTTTCATTTCCTAATTGGATATTTTCATGTAGTATAAGTCTAATTGAAGTAACCCTGTTTGGGCTATGCTGAAGCTAT
ACACTATATGAAGGAGGATTTCATATTGAAA
>P.wly78_GM001978|P.wly78_GM001978
CATCCATGACACGGATCGACGAGTGGAGCCATAAGGACAGCAGCTCGTTCAGCTCGTCAGCCTCATGCTCCTTACTCGTC
CCGGTGTGGGAACCTGTCTGCTTTTTCCGGTCCTGCTTCACTTGTCAAGGCCTCCGCTTCATAAATATCATACTTTGTAT
CCAAACCAACCTCATTATATATCATCTTTTACTGCGTCTACCATGAGACAAATATTCCTGCACGAAACAAAGTGAATATA
CCATTTCCATGGTACAATTTGTATAATACAAGATTTAAAATACATAGGGGGTTTGACAGCATGAGCGGTCCCAACGTTGC
ATTGAGTACAGGAGCTAATGCACCATTCGGT
>P.wly78_GM001980|P.wly78_GM001980
TCTGACTTTCTAAAATAAAGTCTTAATACTGATATTATACCACAGAATGAGTGTCTAAAAATTGAAGTCGTTTTCTTCTT
GTCTTTGCTTCACCTGAAAAATCCACAAAATCTCTTTGTATAAAAGCAACGAGCCGAATATAGCACTGTAGTCACAAGTG
ATTATATTCACAAAAAAATCAAGTGCTTTTTGTATGAATTTGGTTTGACAATGTGTAAAATTTGTGACATATTATTTTTC
GGAAACGTTTCCTAATTCATTCACTTTTATAGAGGCAATGATCATATATTCTTCAAGGAGATGACAAACATGCAAGCATT
GAGATGGCATGGAGTAAAAGACTTACGATTG
>P.wly78_GM001983|P.wly78_GM001983
AGGCAAGAGTTCGTGACGGATATTTCCGTCTTCAGTTACCCACATCCCTATACAGGGATGCTGCGAAGCGTGTACACTTT
TTTCCGCTTTGTTACTCTCCATGACTCCCACTCCTTTGCACTTCTATTTTTTTCTCAATTGCTCATTAGGTGTTGTATCT
GCATCTTATTATGAGAGGAATGTCCATCGGGCTGGTAGAAGAATCAGAGCAAATTATTGCCTAATCCTCCAAAGACCCTT
AATATGTAATAAACTACTGAAAATGAAAACGGGCTACGTTGAAAGAAGGGATGTGTCAAGATGGGGGCAACCAAAATAGA
GGGTTCTACCATGGAAAAACAAGCCGAATTG
>P.wly78_GM001988|P.wly78_GM001988
CAGGAAAGAAAAGAAAAAAACTTTATCGAAAGATGGATTTGGCGACAAAAAAATAAGAAACGTATAGCGCGGAAGTTTAA
ATCCTAGTAGATATAACAACCGAATCTTCATAGCTTCATAGCACTTTACAAGTGCTTAGGTCACAGCTCATTAGGAGGCA
GAGTCATGATTGAGCAACTAGTCCCAAACGACGATATATTAAATCAAAATCTATTTTTGGCTGATGAAGTTCGATACCAT
TTGATCCATCGAATTTGTGAGTCAGAAGGATCAACATGCCTCAAAACGTCCGATAAAAATATGGTCTTTGCTCAATCACC
CGGACATAAGGCCTGGTTATGGATCTCACAA
>P.wly78_GM001989|P.wly78_GM001989
TTATCGGTATTACGAATGCCTAGGTTTCCTCTGAATACTCTCCTGGAACCCCGAAAATTTTCTTCGTTGTAAACTGTAAG
ACGTGGATACGTTTGAGATACATATGCTTTGTTGTCCATGTTGTAATTCCTCCTTTCAACTTATCTTATGCCTCACCATC
CGATTGGCGCGGGCCTCGCAGCATCCATCTAAAAATGGTTATGTGATTGAATAGAGCGATGCAGACTTGAAAAAGGAACA
TATGTTCTGTATAATCTAGCTTAGCAATTTGGAAAATCCTGAACTAACGGAGATGCGGACATGGACGATAAATTTATTGA
GGAACTACGTGAAATTAGCAGAAACGACAAG
>P.wly78_GM001991|P.wly78_GM001991
GTGTGAAGTGCATGAAACTGCTGGATTTTGTTCATAAATATAGCCTCCTGATATGTGATGTAACTCATTTTATCAAGAGG
CTATCTTTGTTTCGTCCTCATTCTTGCACTTATGGTCTGTAGGAATCTAGGAACAACTTGGTCCATTTATTCACATATAA
ATCATAATTTTCGAAAAAAACGGTTATTTAAGCTCTATTCAATCCTATGCTTCTTATCTATACTCTTGCTAAATCCATTC
GAGTTAGATGGAAATCTACGCTTTTAGCCTTTCACAATTACATTTTATAGGAGGAGTTATATGTATAAAATAAAGTTCCT
TATGATCTTGCTAAGCTTTACTGTAGTCGCT
>P.wly78_GM001997|P.wly78_GM001997
TTCATTTGATGTCTCCCCCTGCTCCTTGATATCTTCTACTTTTGGTGAGTTAGAATGTTTACAGTCGCTCAAAATACCAA
GTAACTTGATGCGTTTTATAGATATTACAATGATTTTTTATTCACTGTCAACAACATTTAATTACGCATCTTCTGCATAA
CAAATAAGGGATCACAACAGGCGATCCCCTTGTAGGTAAAAACACTTCACAAGTTTGTAATATTATTCCGTTTCAATTAT
ACCCCCTGGGGGTATAATTGATATGAAAATAAAACCCTAAAGGAGCTATTAAATATGAGAATGCAATGGGCTTTGCTCGC
TGGTACAGTCATGATGATTTTGAGTGGGTGC
>P.wly78_GM002001|P.wly78_GM002001
GGAAGCTTCATGAGTCGGCTCAACAAATGATACAAGACTGGCGGGAGGACTTTGATCGTAATCAGTGTAGCCTTGATAAT
TTGAGCCAAATGGTATACACGGATACGGATGAAGATGGTCCTTCTGTTACAAATCTGCTATTTGTTCTTAAAGGAAAGAA
TGATGTGTGGATTGTAAGAAATACAGAACTGAATATGCAGGCCACTCCATGTCTGCGAATTGAAAGTGTGACCGAAGCTG
ACTGGAGAGAACGAATAACTTATTTCATTCAGGCGTTTGTTCCCGACGAGGCGGTATTCCGTGGATAAAATTGTATATCG
AAGATCTTTGGCATTTTGGAAAGCCATGGGC
>P.wly78_GM002002|P.wly78_GM002002
CGAGGGCATCAGTCTGGCTGGAAAATGGAAAAGCGGGAAGCTTACCGGAACGGATGTAGCTGTATCTGCCTCTAACGTAG
CGATTAAAACCGCCGCAACTTATGGCGGCGCTGTCGTTTTGGGGTCCATAGGCGGTGCTATCGGTGGTCCGGTCGGCGCA
GCCGTCGGGGCATACGTCGGCGGTACAGTGGGAAGCTGGGCAGGCGGAAAAGTCGCCAAATTTGCGGAAAAAGGGATACG
CTGGGCCAGCAAATTATTTAAATAATATACACACCTAACAGATGGAGAAGGAGCCTGACTATGGACAAACAAACGGTAAT
TTTAACGCTTGAGGAGCTAGGTTTTGCCTTG
>P.wly78_GM002003|P.wly78_GM002003
AAAAGCTGTCCAAGCAGATTCCGTTAAGTAATTAAACCGACGCGAAATATGTATTAGTCTCTACGCAAGAAGGCCTCTCT
TTCTAATGGAAAGCTCCATTTGAAAAGAGTGGCTTTTTTCGTTTCGTTATGAATGACTATAAGAACTTCGGATCATACAC
CTCCTACTATTCTCCCTTATGCACCCTCATGAACTCATACAAATGACTTATTTTTCACTAAAACCCCCTCCTTTTTTTGC
TAACCCCCACTGGATTCACTAAAATATAAGTAATTATTTTAATCATCCGAGGTGGACATCATGGCTAAAATTATGGTTCC
TCCTGAGAAACTAGAAGCGGTTTCCAGGCAG
>P.wly78_GM002004|P.wly78_GM002004
ACTAAATTCCACATCAATCAGCCAATAGATATTAGCATCAGGCTCCACTTGATGGATTCCTTTTATGGTCTTGACAGGCT
CATGTTCCAACTCCACGGCAAGGATGCTCGATACATCCTCACTCCCATGTTCGGGTAAATTCATGAATCTCTCTCCTAAC
TAGCTGTTTTCACTTTACAGTTTCCTATAATTCTCAATATATATTAAACTATAAATCACCAAGCACAAAATAGTATAAAA
ACGGTGCTGGGTTGTTGAACTTAACTTTTAGAAATTCAAAGCTTCGAAAGGGGAGAACTCATGATGCAAAAACTTTGGCA
AAAAGGGAAGGCTCTATCACTGCCTATTATG
>P.wly78_GM002010|P.wly78_GM002010
AATGGAAGAATGAGCATAGCCCAGGCTCCATGTTGATTGGGTATGTATCTGCTCATCCCCCTCAAACCCTTGATCCTTTT
TTCACAATCTTTTTTATGTCTGTTATTTCGGTTAATCGATTCATCATCCATTCCCCCAAGATTGAGTTTTATCTTCTAAC
TTCATTCTAAGTATTATATGAAATTGAACCAATTAGGGAGTTCCCTTTTCCTTAGAGGGGAAAATCCTAACCGGAAAAAT
AACGCTATTTTCTTATGCTATACTGTACTAAAAAAGGGAACAAAGAAAGGATGAACTGTTATGGGAGGACCTTCTTTACG
TCAACTGCATGCTCATCATGCCATTCATCAA
>P.wly78_GM002040|P.wly78_GM002040
CGGAATAATTCTTTCCAAAATATCACGCTAAACTGTCATTCATATTATGAGGTCAACCAGTTTTTTCTGGTTGACCCTTT
TCGCATTTGCTCTGAGAAATTACTGAAAAGGCTCGCAAATCGTGATCCCCTTCTAGCGATGTGAATTGGGCACGGTTTTT
GTCGATTTGGTTCAGAATTGGTTCAGAGGCATTTAGTATAGTAAATCAGTAATGTAAGAAAGAAAATTATATTAGTAGGT
TAGTCATCATGGAGGATTTAGTCAGTTCATCGTGACACCGGAATTTTATGGAGGAAATTTATGAGTAAAATCAAGTCTTT
TTGTTTATCTTATCTTGCTGTTATCGTCTTA
>P.wly78_GM002041|P.wly78_GM002041
AGCAGCCAGTCTTCAGACAGTAAAAAATGGCCTGCATTCTATGGCCCAATGGGCGTCGTTAATTATAGAGTCGCTCTTTC
GTTGTGAAATGAACTACATCGGTCTCTTCATCGCTGACTGGATGGAAGGGCTTCATTTCCTGGCATGTTATTACGATATA
TGATGTACAGTCTTTTGCCTTTAGTAATTAGCGTAGCTGTGGGTTGAGTCTGTATATCGATGTCTAAGGGGGAAATCTCA
GTGAAAACAAAAATAGGATCAATCATGAAGGTAAGATCGTTAAGAACGAAGTTAACCATAATGTGCTTGATTATTTTAAT
TGTACCCACATTCGTGATTGGAATCAGTTCT
>P.wly78_GM002042|P.wly78_GM002042
ACCGCCGGGATAAAGCCGCCAATTAAGCCGCGTGTAACAATCAGCAGGACTAACAGCAGCCCCCCACTGAGCCAACCATT
TAATCCTGCAAAAAGAGTAAGTGTAAACAACAGGCAGCTTACACACATCCCTATGAAACCAAGCAGAATCACCGGCTTGC
GTCCCTTTGCATCACTTAGATTTCCCCATACTGGAGCCATTAAGGCCATCGTTATAGAACCAAGCGATATAATTAATCCG
GAATGGCTTTCTCTTAAGCCTAATTCACGAATAAGGGGCGGCATAATTGGAGCAATGAGCATGAGCCCTAGCATAGCCAC
AAATACACTGAAAAAGATGCTCCCTTTTATT
>P.wly78_GM002047|P.wly78_GM002047
GTTCAAAAGCGGGATTTATGGCTACCTGCAATTGGAAGCGTTTTTGGAAAACGTATATGTTGTCAGATTCAATTTGCCAA
CTTAATCGAGGCTTTAGACAACCCAGTCCAATCGGATTGTTTACATGTTCACATCTAAGCGCTTTCACTTTTAGCATCTT
ATGTCCTCCCTGAGATCTTCTTTTGTGTTTCTATACTCAAATTAAAACGCTTCCATTAGTTGTGCGCAATGTTGTATCCC
TGCATGTTGTATGCTTGATTTACAGGTGTTGAATGTCCATCCCTCATATCGAATCTTAAAATGGGTCTATTAGAAAAATA
TGTACGTGTGACAGCGCAGTACTCAAAAGGA
>P.wly78_GM002058|P.wly78_GM002058
ACCAAGCTGTATCAGCAAATGACGGTGCGGAATGTGAACACAACCCGTCAGATTTATAAGCTGATGCAAATGGCTGAACA
GGAAGAACTACGGGATACGAGCTCTTGACTGTAGTCGTGTTTAAATAGGGATAGGCAAAATAAAAAACTTGCCAAAACTC
ATTAAAAAATTATCTATATAAATCAACAATTTCTGATACTATAGGCATAGAGATTTTGCTAAACTGGAAGGGTCCTCAGA
CGAAGAGGGACACCTATCATCAGCATGAACTAAACACTGAATAATGGGAGAAAAAACACTGTGACAAACCTACAAAATCA
AAAACAAGTATATATAATCCACGGCTACACA
>P.wly78_GM002059|P.wly78_GM002059
TGATGATCCAGTCATTGTCGATACTAGCGCACCTGCTTCCCCTGTATATGCTGCAATTGAAGGTGGCGCAGCGCAGCAAG
TTGCTGACTCTTTAGCTAACTTCTTTACGGCTTTTTCCATCCTGATTGAAGGTGCCTGTACCTTTAAGGGAGAATTGATA
GATGAAGATACATACGAAACCAAAGTAGCATATATCGAGCACGTAAAACCATTGCTACATCATTTGTTGGGCGAAAACCA
AACCACGTATTTGCTGAATTACCTATCCCTTTGTTAGAATTCCTTTTTGTTTAAAGAGAGGTGGAGCTTTTTATGATCTA
TATCGCATTACTGCGGGGCATCAATGTTGGC
>P.wly78_GM002060|P.wly78_GM002060
ATTCTTAAATTTTGCTCTTGATCAGGATAGGAATAAAATAGATCTTCATGATTCAAATCAGAAATGCGCTCATTAAAGTA
GGCTCTTAATTTGTAATCGTATATTATAGAAAAAGACATTTCTCTCCTCCATGCACCTTATTTTCGAACTCCTATATTGT
AAAATTATTCTGGATCGACTGACAAGGTAGCATAATTACAGAAACATATGTTCTTCATTTCTATATTATGATATCTTAAT
GCTAAAAGTAAAACGTGATGTCACAGGTCATAGTCTACGATTAGAAAGGAATACACACCTATGAAACAGTTAAGCGAAGC
GATTACCCGGTTTGTACACCAGCAAAACTTA
>P.wly78_GM002065|P.wly78_GM002065
GGCTTGAAATTTTCCATTCATATGATGCATTACCTCAACTTCTCATTTTGTTAAACATGGTTGCATTTCTCCCTGAGGGA
ACGAATTTGGATCATGTTTTTATCTTTATACGGAATAAAGTCTGTGAAGTTACGAATAGATTATATCCTTCTATATATAT
GCTACAATTTCAGAGTAGAACGAAAATAATGATAGGGAGGCATAACGTTGAGTATTAGTCTAGTTAAAGGACAGAAGGTA
GACCTAACCAAAAATAATCCATACTTATCCGTGCTAAAAGTAGGCCTTGGATGGGACCCTATGAAGGGTAGAAGCATGGA
TATTGATGCGTCAGCGCTGCTTCTTAATGAG
>P.wly78_GM002073|P.wly78_GM002073
TTCCAGCTTTGTTGTTTCTATATTCGTTCCCCTATACAACTTGTTGATTGAATTCCGACTTAAGCCCGATTTCGCCATCA
ATTCTGTTATATCATCTATTCGATGTTGTGCCATGAGTTCTCGTATATTGCACTTGATTACGTTCATCTTTTCCCCTCCA
TAGTTCTATCTTATCTTCCAAATTAGCAATCATCAACGAAAAGCGAAGTTTTAACTCTATAAAGTCAAATATTCACCTTG
CAATTAACTTTATGAGGTTATATAATAACTCTATAGAGTCAATCAAAGGAGGAATAACATATGATTAATACATTAGAATC
ATTAACAGAGCCGCTTATAAGAATACGTTTA
>P.wly78_GM002081|P.wly78_GM002081
GTTATATCCTCCATCATAAAATCCATGACCAGCATAATAGAAAATAAATCGATCACTTTCAGTAAGATTTGATATCTCAT
ATTGAAGTTCTTCATTAAGCGCGGATTTTGTCGCATCAACATCAAGCCAAAGCTTAATATTTTCTTGAGGTACTTTAAGA
TTATTTATAAGCCATTGTTAAAATGCTATTGCATCATTCCTCGCATAATCAACTGTCTTGATTCTAAATTGATAATTTTC
CACTGCTATTATTACTGCGAATGTATTCCCATGAAATCCTGAATTCATAAAACACCACCCATGAATCTGTATAATTTCTT
CGAGCAACAGGACGTTGCGAATATAATACTT
>P.wly78_GM002096|P.wly78_GM002096
CATCAGCCTCATAAAAGCATCAATAATGGCTTGCCTCGATTTTTGAATACGCCTGTCCATATCCTTCTCCCCTTTGTGCT
ATCCGAAAAAATGAACACTTCGAAGTCCTCTGTTGAAAAATCAACAACCACGCTTGTTTTAACCATTGAACCCCATATAC
CGCTCTGATACATTCACTTTATAAAATTTATGTTGATGATTCAACATATGTTCAATTTTAGTGGAGCTGTAATCATGAAA
TCTATTGTTTTACAATCTTTGGAATGATTTAAATCACATTGAATTAGGAGGGTTTAAAAATTGAAACTTACAGGAAACAC
GATTTTTATTACAGGCGGCGGTTCGGGAATT
>P.wly78_GM002113|P.wly78_GM002113
AACGCAACTGCGGTGTCGATGGCGGTACTCGGCGAGCCCGTTATTTCTTCCTTGCTAGCTTGGGTGCTGCTCGGGGAAAG
GTTGTCTACTTTACAATTTGGTGCAGGCTTTTTCATCCTGTTCGGGGTATGGATTTTTATCCGATACGGAACGGATTTTA
AAAAGAAAGTTGTCCATCAAAGTGAGTTGCCCGACACTGAGCACCCCCTGAAGACCAGCTCTTAACTTATTTACCCCATT
TTCATAAACCATACTCAATGAATTAAATTCACTTCTAAAAAAAGGAAGGCGGAATTCTCTATGAAATCCATCGTATCCAA
ACGCTGGCTGCTGGCCCGATTGTATGAGCCG
>P.wly78_GM002114|P.wly78_GM002114
CCGTTTATTATATTCTCAGGATTTTGCAAAATCCTAATACCACGGGAATGTTAGGTACGGTATAATGGGCTGTATTAACC
TAATTTTCGAGATACCGCTTGGAAGGAACATAGACGTATTTATTTTCCCCCATACGGATGGAGCTGCCACGTGAATCAAG
CACACAAACCGTCGTTTTCCTTTGAATTATTGTACATCATAGGTATTATCGCTATTTCGTTCTCCTCGATCTTCGTAAGA
TGGTCTGAAGCCGAGGTGTCCGTCATCGCTATGTACCGTTTGTACCTAACCAATCTGATCATGCTGCCTTTGGTCTGGAA
GTACCGCACTGAGCTGTTTAGCCTGACCCGC
>P.wly78_GM002123|P.wly78_GM002123
AACTAACAACTCTTACCTTGTCCCTTAGCTTGCTTTACACCAAGAATAGGCTTGTACAACAAAATGGCTTCAGATGTTTT
TTCATCCTGATCCACTTGATCATCCACTCTTGGATTTAGAAGCTGTTCCCTTCCCCAATTTAGCCATGATTACGCTTACA
AACATATCCTATATTTAAGATACCACAAATTAGCCAATTTAGTACTTAAATTATGTAAAAATGAATTCTTCTTGCCGTAG
CGTAATCAGATCATATTATTGTAAACTTGTTCTAATACAGAAAAAGGTGGCACACACGCTATGGAGCATTTGCTTAACGA
TCAGGTCAAAAATATTCAAATCAGCGGCATC
>P.wly78_GM002129|P.wly78_GM002129
CACATGCACTTACCAATAATGCAAAGATCGTGACAATGGGAATCCACCTAAAAGTTAATAATAGAGCTCGTTTCTTCATG
ACATATCACCTCAACATAAAATGCAAATCCCCAACATCTTTATATCGGTTATAAAAGCATATTTTTTCATAAGAGTTTCT
GTAAATTCATTGTTAATAGAAGTGTGATAAGTGTGATGTCTTTGTTTATTATGTAAAAAATGTATATTTTGCTTTGTTTT
TATTATACGAACTGTCCAAATTCATTTATTTTCGTTTATACCGGAAGAATAAAGTGTAATTTGGAAAACATAGGTACTTT
GAAACCATCACCCTATTTCAATCTGAAAGGA
>P.wly78_GM002136|P.wly78_GM002136
CGCGTTCTGGTTACAGACCGGGTGCAGGGAACTGAAATTTATGTGCCGATGCACTCTACCAGCCATGATGGTGCTGTCAA
TCTGTTAACTGGTGGAGCGTTCGATGTGGTCACCCGTACACCGGCCTATAAACAAGCCAAAGTACGGATGCAAATTTTGG
AGGTAGATGGTCAAAATCCACTCCCACGTATTAATCCGCGTTACAAAAAGCGTCACCCGCAAAATGGGGTTGAAGTGGAC
CGTAAGTGGAATCGTCCCGGTTATGTTGATTTGGTAGATCAAAAATAAGGAGGTCGAACCGTGGCTAAGCCTATTTCAAT
TGTAAGAAAACGCGTTTTGACAGAAGAAGAA
>P.wly78_GM002137|P.wly78_GM002137
TAATCATTATCAATTAAAAAATTAATAATGTACCGTTGAACTATCTTAAATTTTACGTTATAGTTACACGAGGTGACATG
CAGAAAATGACATATCTAAGTTATTCAGAAGTTATTGATATACAGACGGTGCGTACCGTTTGTTATTAATACATATTCAA
ATGGCGGATTGGCCTCCAGGACCTAGAGCTTGGTCACTACTCCACCATAAACACAAGTGCTGGAACACGAGCACTTGTGT
TTATGGTGGAGTTTTTTTATTCCAAATTTTTAAATTTAAAATCTGAAAGGAGCCTGAACCGTGACAGATAGTTCGATCAA
AATTACATTAAACGGACAGGAACTGAAAACG
>P.wly78_GM002146|P.wly78_GM002146
TTGATTCTCGTAGATATATCTAATCATTTTTCCTTGTTGAGCATTTAATCCCAACTCTTTTATGCTCTCGTCCGCTCTTT
TCTTTAGCTTAAGACCGATAACCTGAAACAAATCCAGAAAAGCCGTATCCTTTTGGGTTTTCATCATCGTATCTCCTCAA
ATTATTAGAAGTCTAATTGTCAGTAAATAAACTATATAAATCTCTAAACTGTTTGTCAAATGAAAATCAGTTTGTTGACA
GTTATATAACTAATAGTTAGAATTCTAATTGTTTGAAGCTGAACACTAAGGAGGAACGACATGAAGAATGTAACTCAAAG
CTCTACGGTAGAAAAAGTTACAGCGATTACG
>P.wly78_GM002152|P.wly78_GM002152
TTGGAAACTGCCTGAATCGCTTGATCCGTCTTCACCTCTGGGCTTGCACTCGCATTCGCCGTCATCCCGAATGATAGCAG
GAGCATTGAGCTTAGTGTAACTGAAACCACCTTTTTAAACCTTATCATACTGAAATCTCCTCTCAAATGTATTAAAGAAA
TACAGCTATTCCTAAATATATGCAGGGAAATTCTAGGATGTCCTTTTCTGTCATAAAGGAATTCTGGTTTCAATGGAATA
TAATTCTTAAAATATTCTTATTTGTAATCCGTATGAATAGGGTTTAGGTTAATTAACTTAATGATGAAAAAACTTAGCGT
GTTTATGTTAGTATTATGTTGCTTCTCCATT
>P.wly78_GM002157|P.wly78_GM002157
GCATAATTCAAAATCGCATCTATTTTGTCGGTAAGCACATTAAATCCGCCTATTACAAAATCATTGTATTCTTGGGAAGC
GGTGTACTTCTCAAATAATTTTCTTTTATATTCCTCAACAGTACTAAAACAAACTTCCCAATCCAAAGGGAATATGCCAT
TTCCCAAATAATAAGTGTATATTTTCATATTCGATCCATTTCCTTTCTCGCACCTCATTTAGTTATTTATATTCTAAACA
TGCAACTCCCCGCCCGCAAATGAGTTTGCTATTATGATGTCAGACCGCTTAAACACTAGTATGCATTCCATGATCAAGGA
ATATATTCATAGAGAGTTTCATATAAATGAT
>P.wly78_GM002160|P.wly78_GM002160
TGTTCAATCTGTCTTAGGACAACGAGTAAAATTCCCCGAACTTACACAGAAGGTCCTTGAAAGTATAAAGGTAATGACAG
ATGCGATCGAATGCGTCTATGCCAAGGGACAGTTAATGGGAGAATTCAACAAAAGCTTTTCTCCAGCAATGATCTCTCGT
GCCTATATCTCTTTCTTAAATGGAGTGGGCTTAACTCTTGGAGAAAGTATTATTCATCATCCCGAGTGGGAAAATCTGAA
GGGGCATGCCTTTTATTTGTTCGCACCCATACAACCTAAAGAAAAACTGGAGGAGTCTGAATGAGTCAAGCATCATTACA
ACCCGATCTGACATTTAACGTTCGTGTGAAA
>P.wly78_GM002161|P.wly78_GM002161
GCCTTTCCCAGTCTGAAAGCTTTCAATGTCCTTCATCAGGCCGATGGTACCGAAGGATATGAGATCCTCCAAATATTCAT
TGTTTTATTAATTTAAGAAAGGCGGAGCGTGTACTCATCCAAAATAACCTAACAAACAAGCTGGAGGCGCATGTTGAGCA
GCCTCCGGCTTATTTTTATATGTTGAGGTTCATCCTGCTCGTAAGTAAGATAAAATCACTCTTGCTATATGTCATAATTT
AAGATATATTATTAATTAAATAATCGATCATTTAATTAATTTAAAGAGAGGGGAATACATTTGGCAAGACCCATCAATGA
AGAAAAAAGACTGGAGCGGCGTAAACGTATC
>P.wly78_GM002164|P.wly78_GM002164
TTTATAAATGGGCCAAGAAATGCCCCACAATACAACCAGTAGCGCGATCATCATCATCCGCTTGGCTGTCGTTAACTCTC
CCATGACGCTATCGCTCCTCTATGAAAAAAATCACTAGACTTTATATACTACGCCTACAGAACAACTTTATCAAACAAAA
AATATGTAGTGGAAAGCTCACCTTTCATGCCCGCTTGTTCATCGAGGCATATCTTCGGACAGAGGAATCCAGTCAGTTGC
CTATGTTACAATATACCAAAAAGACAGATAAGGCTTATAAGGATAGGAGGTTGTCTGCACTTGATTTATATTATCAAATT
TTTGTACAGCTTTGTGCTCCCTCCCGGTTTG
>P.wly78_GM002170|P.wly78_GM002170
TCTCTTCGTTTTGTTCCTTCGTGCGTGGACTCATCTCGTCCGTTCACCTCTTTTATTTTTGACCTACTATTATGTCAATA
TAAAACATTGGCATGCAAATAACAAGAGATTAGCTGAAGGATTTCCGGCTCAACCTAGAAATCGGTACTTGACCAACGGG
TTAGCTGCTTAACGAAAAATCATTATTTTTCACAAAGAATCGGTTTGTTCACTGTCCTGTTCACAAGATCACACGTATAA
TGAATACATAAATAGGGTGTACTTTACAGCTACGTGCACACAGACAGGAGGCCTGTTCAAATGAGCAATTTCAAAAAGCA
TCATAAGCTTCACAGCAAATTGCTGGTCAGC
>P.wly78_GM002173|P.wly78_GM002173
AGTATTTTACTGGCGGTGCATAGAAGACATTCGTCCTTATTATTAACCCCCTCCTCTGTCCTTACTCTCCAGTCAGCCCT
GTCCTGTGTTATAAAGGATACATCTTCCTGAACTTATCGGCTGCCCTGCAAACTTTCTGCGAAAAAGAGCACTGTTCAAC
CATATTCAAAAAAACAAGACATATGGCCTATGAGTAAGTTGACAAACATCTTCAATATTTTCTTTTTGCCTTAAAGTCCT
ATTGTACAATTTGAAATATTAGGTAATATAGTGTTTATATTTACTATATGAATCTATTAAATGAATAAGGAGGAAATGAT
TATGCAAAAAAAATCGACGTTCCGAAAGTTC
>P.wly78_GM002175|P.wly78_GM002175
CAAATACTTTTCTCGAGGGCTCATGCTTTTGTGAAATATTCTGATAGTCCTTCTCATTTATGGACAGCGGCGACGTATTG
GTACGAAAACCGCGCTGCCCGGATTTAGCTGGCATCATTCACCACCCCTTATCTGTAAGTTTTCGCGCTTAGCGGTTCGA
ATTGCTTGGGTCTTTTTCATTATGAGCTTTTTGGAGAAATGTTATGTCAGGAAAATGATATCGTGGACATTCCGTACAAA
TCCATTCATACTAAATACATGACGACCACTGGTTAATTAATAAGGAGTGAGGTATACATCATGGAATCAAAAACATTGGA
ATTGTTTAAAACCTTAACGGAGTTTCCTTCC
>P.wly78_GM002191|P.wly78_GM002191
CTGCGTTGGACGCATATCTCCGAGGCGAGTTCACTTTGTGCTGTCAACCGGCTTGCACCACCCGCCGGCTCTCTACATGT
CCAGACAAAGCTACTATTCCTCATCAGCGATTGTTTAACCGTTAATAATGGCACTATTATATTGAAAACCGCGAAAAAAG
TCAAATAAGGACTACCTTTGGTGTTAAGAGCCCTCTCCATACTAAATTTTCATGACACATGCATACGAATGTTTTATAAT
AATTCCGAGTTAAATCGCTTCAAGCTGAGATGAGTTGAGATAAGAAAGGTGAGCTGAGACATGGCACAAATTAAAATTTA
CGGAATAAAAGAGACTCTAAATCCAATCAAA
>P.wly78_GM002193|P.wly78_GM002193
TTTCATTTCCGTATCGTCCCCTACTCCACATGGATTCGAGAAATTGAGCCGACTGAAAACACCGCCTCTATCAAACAGAG
CAAGTCTGTCCAATTCCCGTTTAGCCGGAGGGTGTAAACAACCTCCATACGGTCTCGCTGTGAGCATTTTTACAATAAAG
TGGTACGACCCCGGGCACGATCTAACATGCTCAGACATAAAATTCGTCATGTCGGCCAAGACCAGGCGCATACACTAAGA
AGAATGACAGCTGACAGCACAGCGTCTATACCGCAAAGTATGAAAGGAGGACGTTGAACAATGAAAGTTGGATTTATCGG
GACTGGCAGCATGGGAAGTCTGCTAATTCAG
>P.wly78_GM002201|P.wly78_GM002201
TCCGTCATCTTCCTCCACGTTCTCACTGATGCCCGCCAGAGGTACAGGCTGATCCCGTTCGGCCAATTCTCTTGCCTCTA
ATGCCAAATCCGTGCGTACCGCGTACTTCTGCAAATCCAGATCCATCTTTTGAGCCTCCTTGGATGCCATCTTTGACTAT
AGTGTGCGAGACACCCAACAGGTTTATGCACATCCATTTTCATCCTGTAATTCGCATCGCCTCAGAATGTTTTCTTATTG
CAATTTGAGGTGTGGCATGCTAAAATATTTTAAGTTGTGAAACGTTTGTGTTCATAAGTAATGCCTTTACAGGAGGTGAA
TGTAATGCCAAACATCAAATCCGCTATCAAA
>P.wly78_GM002208|P.wly78_GM002208
GTAGTCATCAATAATCGCATTCAGAATGAGTCTCTGACGTTCGGTTAACAAGCGAATCCCCCCTTGTTGTTTATCCATAA
TAGCATGATTGTTAAATGGAATCATTAGCACTCGTTCGCGTTGAGTGCTAACCGATAATACAAAAATACCAAACCGACCT
GATCATTGTCAAGTCAGATCAGTATTTTCAATAAACAAGATTTATCACAACAGTTTAGTTTACTGGAATGAATCCAGAAC
GTTTACACTTTTTCACGAAAAACCTCAATATCCAGCGTATAAAAACCGTATTTATGTATAGTGACACAGAAAATAGAAAA
ACTCGAGACTATGTCTCCATACCATTATAAC
>P.wly78_GM002219|P.wly78_GM002219
GTCGTCCTCATCAACTGTTTTCAGTTCATACTGAACCTCACCAGGGTCAATATCGAAAGTTCTCAATTCTTCGACGCGCG
GCTCAATTTGCGAACGAATACTATCCATGTCCACTTCTTCGGCAAAATAGCCTTTGATGATCGCTTGTCCTTCAGGTATG
TCGTTCAAAGGTCGATCATACCACTGTCCATAGGACGTATCCCGCGGCTTGTTGAGCGAACCGGATTCTTCAATGGAAAC
CCCTCCTGCACCTGCTTCGTGCAGAAAATTCGAAATCATTTCGATGGCTTCTTCGGTTGTATGTATTGTAATTTCATTCC
ACAACATGGTTTTCATTTCCTCCTCATTTCA
>P.wly78_GM002225|P.wly78_GM002225
CGCTGTTGCACGGGGATTCTTTGGATTTTATAAATGATTTTAATGGTAAGAATCCCCCTAGGTTTATACTTCCGAAGCAG
CTTTCCTTTGGAAAGCTTTCAGGCGAACGCTCTCGCTTCTCCAGATTCAAATGATCCGCTTCGCTACTGCCCGCCTGTAT
ATCGGCGTCACGCTTTTAAAGCTTGTGAAGATACTACAAAAATTATCGTTTTCCTAAAAAGAGCTTAGCCATGCTTGTCA
TGGCTGTCCTCGACAGATCATAGGCTGTTACATAAGTATTTTCACCTAGAAAAGGGGGCTATGCCCGTGCTTATACATGT
TATACTCCCGCTGTGCGGCGGACTGTTTATT
>P.wly78_GM002240|P.wly78_GM002240
TGTCCTGCGGAAGCTCCAGCGTCTCGCTGGCCCACTTTCGCAGTTTGCGGCTCATCCTGCTCATACGGCGAAATCTCCCT
TCCTGTCATCAAAATATTTGTTATCCAACGGCTTAGAGTTGTTTTGATGACAGCACGCTGCTATTTTTTCATCTTCTGTT
ATTGCCATCCGGTACCCATAGATGTTTCAAGGCAGCTACGCTGCTGGCTTTCCATCTTATATTCTTATGATCAGTGAACA
CCATTACACCAGTGCCACAGATATCTGTACTGTACATTTTATGATCCAGTCGCGGCATTTATGAGGCTAAACTTACAATT
CGTAGTAGCTACTATATTGCAGAGGAAAAAG
>P.wly78_GM002260|P.wly78_GM002260
GATTAATAGACTCCAGCTCAGCATATGCCTTGCTTACAGTTACGGGACTTACCGCAAGCAAACTGGACAAATGACGGACA
GAGGGAAGCTTTGTGCCCTGAGGCAACAGTCCAGACTGGATGCGATCTGCTAATGTTTTGGCAATCTGTAAATATAATTT
AACACTGCTATTGCGGCTGAGATCAATATGCATCGGAACCGTCCCCTCCAAAAATCAACTGTTACATTTAGACGTTTACT
GTTATACTTCATTATCGATATAATACAACAAATTTCATAGTACAGTATAGAACACAGGAGATGATTGGATTGGAACACAA
ATTTTCGGGTATGGCTCGTACTCAGGGCTCG
>P.wly78_GM002262|P.wly78_GM002262
AATCAATATGCTGCACTGTCGGGCACTTCAATGGCCAGTCCCCATGTATCAGCACTTGCTGCACTGATTCGATCCGTTAA
CCCCGATCTGACCAACAAAGAGGTTATGGATTTAATGAGAAGCAGCGTAATTGACTTGGGCACACCAGGGCATGACAAAT
ATTTCGGGTATGGTCAAATTGATGTGTATAAAGCGTTGAAAGCAGCACAACGTCCATATGTTCCTTTGCAATTCTATCCA
CAGCATTTAAGTGACAAGTTAAAATCTATTTTGAAGAAACTGGAAACGTAAGATTCCTTATTGGAAAAAAGCAGCCATGT
TGCTCCATGGCTGCTTTTTTGGGCTTTATTA
>P.wly78_GM002263|P.wly78_GM002263
TGCAGCCAGTTGCGGCAGAGCATGCTCATTGAGGAATGTTTCCACCCGTTTCACGGCAGTTTTCAGTCTCTCCTGCGCCG
ACTCACATAATTTTTGTACGTTGACTGCTGACATCAAGGCAGCTCCCCCTTATTTGTTGCTTGTTCATCAATTTGGTTAC
CCGAAAATAGTCCCCTCTAACCGAAAGAGCTGTAATTTTCAGTATTTATCCTACCACAAATAAGCATTGAAAGGTATAAA
AACATGCCAACCTCCTCACGCTAAACCATAAATTTATGAATTCTCAAGGAGGACGGTCCCATGTCTCGGCGAAAATGGTT
AAAACCCCTGCTAGGAGCAGCTGCCGGGGTG
>P.wly78_GM002270|P.wly78_GM002270
CGCCATGGCTATAACAACCGCATTATCACCGCTTAACACCAAATTAATCATTAATATTTTCAACAGCAAAATGATATGCT
CCATGTGTACAAACACCCCCATCCTACTTGTATGCGAAATAGGACGAGGCTATGCTTATAAGCTTTGTCAAATAAGTCAT
CCTTTATTAAAAAATGATGTCAAATTCGTTGAGTAAAGACCTTGAAATCAATAACAAACAGCCATATAATGAATCGTATT
TCCGGAAAACGGGTATTAAAATAAACACATACAACGATTTTAGGATGTTTAATCAGGGAGATGAGAACGATTGATATGTC
CGGACTTCAGTTCTTTTGGCTACTGCTTAAT
>P.wly78_GM002271|P.wly78_GM002271
CCGCCTGAATAAAGGGTATGCCCAGCAAAATGACAGCTACAAAAGTCAAAACACAGCGCAGGAGGACTGCACCGACTGCC
CCCCACCATATAGCTTGACTCCGCTGCCTTGCAGGCAAATTTTTGCTCGCCATGGCTATAACAACCGCATTATCACCGCT
TAACACCAAATTAATCATTAATATTTTCAACAGCAAAATGATATGCTCCATGTGTACAAACACCCCCATCCTACTTGTAT
GCGAAATAGGACGAGGCTATGCTTATAAGCTTTGTCAAATAAGTCATCCTTTATTAAAAAATGATGTCAAATTCGTTGAG
TAAAGACCTTGAAATCAATAACAAACAGCCA
>P.wly78_GM002277|P.wly78_GM002277
CATGCCTCTAGCCCTCCTAACAACATCCTGAAATAACCGTCTTCATGAACCGATCCTGCCGGTATTTGAATAGGGTATAA
AAGCTGTTTATTCATTCCTATGCCTCTCGTAGAGTTCATAGAATCTATTTGATACTAAATTGTATTTCCATTTCTGCAAG
AACTCATACGTGAACGTAAACAGTTTCGGGTTTCAAGCATGCTCAGACTGCTGTACAATAAAATGAATGGTTAAAGAAAC
AGAAAGGATCATATACATTACCATGAGTTTTTTTCGGGAATACATAAAAGGGGAAACCAAATGAACAAACGAATAAAAAT
CACAATCAGCACCCTGCTGAGCACCATTATG
>P.wly78_GM002316|P.wly78_GM002316
GCCACCAAATATTTGACTCCCTGATCAATCAAAAAAATTATTAGCGCAATACCAAAATAAATCACAGTCCTTCGTCACTC
CGATCCGCTTATATCCGTTGTTGAACCCATTTATTGTAGCATAAGCGTTCTCAGATCGTCCACGAAACCCGCAAGCTATC
AAGCACAGACCATCCATAAAATGAACTCCTTCGCATTTGATTAGAATTTCCTATGTAAAAGAGGTCTTCCCGGTGCAAAC
TACAAGGAGCATACTCGACACAACGCATACGCATGAAACCTAGAACAAGGAGAGGATTCCATGTCCCCATTGACGGAGCA
ACAATTGCAGGGCCTGCGTAACGAACTGCTG
>P.wly78_GM002328|P.wly78_GM002328
TACGAAAAACGGGCTTGGAGCTAATCACTCTGACGTCCGTTTTTTATTCCGTGTGGATCAAAGACTATACAGCCAGGAGA
ATAGTTCAAAAATACAGTACAATAAAATGAATTTCTTTAATTGTTATATTTTAATTATTTTGTATCTTATAGGACTTTAG
AATCGTTTTTTTGTATTATTTTGACAACATTTGTCGAATAAAGCGAAATCAATAATTTTACATGGTATATTTTAGGAGCT
CATATCATACATCAGGAGGAATTTTTTATGAATACTAAGAAAATCTTATTAACAACAGCAATGTCTTTGGGGCTAATTGG
TAGTATCATCGTCCCTAGTGCGTCCGCAGCA
>P.wly78_GM002329|P.wly78_GM002329
GGTATTGGAAACCCTCTCCACAACGGAGCTAATTGTTGTAAAATAGATGTAGCTGCCAAAACTGGCCACAAATCCTATTC
CTAAAACCAGAATCGTAATAAAAATGGTGTAGAACATTCTTCCTTTTTTCATTGCGCTCCCCCTCTGGCTCTTTGCATCA
CATCAAAATTATAGCGCTTTCATAACAAGGTTTAAATCATTTTTTTCACGTGTGCATTATTTTTTACATCCGTATCATTC
CAATTTAAGTCGATTTTGTTTGGTTGGCGGCAGTTAAAAAGAAATTTGGAGGAATTACTTATGTTACATGTTGTTAGTCC
TAAAGAACCGATTGTAAAAGAAGAATTTCCG
>P.wly78_GM002331|P.wly78_GM002331
ATGTTTGGTGCGGGGACACTTGAAACTTTCATTAGTTCGACCTCCTTCAAACGTTCCTGTATACGTTTTCAAGAGTATGC
GATTTTCAGCATTCCGCATATAATCACCAAATGATAGCGTTTACAAAATTGGGTGTGCAGCCTACTTTTCAACCTTTCAC
CTTAGCTAATGATTACTACACAACCTAATGATCATTCGCTTTTTTCCAGGCTTAGGGAACACCTCAAGATTTGATTATAT
ACGGAATTCTTTCCTCTTGATAAGGTTGCCATGTAAACGATTACGAGGAGGTCAACCACATTGACACAGCCATTACGAAA
ACAAAAATTACGAAAAAAAGAATCGCTGGGC
>P.wly78_GM002340|P.wly78_GM002340
GGGTATCCCCACAACTGTCGGTACAGAATAGCGAGAAACATGGCACAAGCCAATGGACCTACATAATGAAAGCCTGGCAA
TTCGTTCAGACCGTAGCCTGCCAAAGCAAATAACATCGTGAGGATAATGCCAAATATACGCTGGAATAATCGCCCTCTGT
TCGAAAATAATTTGGTATGTTGTATATGACTATTCATGGTGAACCCCTCCAATTCTACATACATCCAGCTTAATATGTTT
TTTGTCATAAGAAAAATAAATCATTATAATTGTGATAATAAGTAAATAGATATAATAAATTTGGAGGAATGGGCTTTGGA
CCAATCTTTAATCGTATTTGTTAGGGTCGCA
>P.wly78_GM002344|P.wly78_GM002344
TCGGTCCTCCCAATGACTGCAAGCAGCAGCCCCCCCGAAAACCTGGGATACATGTGAGGCTTGCTGATACTTCACCACAC
TATCAAGCCGTCCCCCAAAGAGATTACGCCTATACTAACGGATATCCTGGCTTCTCTTTTAATCCCTATCAAGAATAGGC
TAACTCTAGTCAGGTCTTAAGTTCGAGGGAATACCTTTTCCCTGTATGTTCGCCGTTACCATAAGACCGTCCCTCTCATA
AAATGCCAATGTATAAGAGGGGGTGATGGAATGGACGCTTACTACAACTGTTTGAACTGCATGAATAAAAAAGTACGTAT
TCTCACCATGGACGGAAAACAGTACGAAGGA
>P.wly78_GM002345|P.wly78_GM002345
CAGTATACCACAAGCCGCATTTACGTATCATCCGGCTCTGGTCCTAAGACTACCCAAGCAAATAAAACGCCATCCCTAAA
GGAATGACGTGTATTAAAAGCAATGGAGCATGTTCTGGACACACTTTAATACGTGACTTTTTTCGCTATTTTTCGCTTTA
ACTTACCCGGGATCGAAGCCTGATTTCTATGAATTCAAATCACATTTCCGCGCACACATATATGGGCGTATGCATAGAGT
AGCGTACGATCCTCAAATTTCGAATAACAGAAAGGCTGGAAACGACGCGTGAATTCATATATGGATTACACCTCTCCTAC
TGTACAATTCACCTATGATTTAAGAGACAAT
>P.wly78_GM002352|P.wly78_GM002352
CCATCGTTTTCGGCATCATACATTGGATTTCGAAACGCACTCAACGTCCAGCACAAACCAAAATGTATCTCACAATGAGT
TTGCTCGTTGTAATTTTAGGCTTCCTTGTATGGGACAACTGGATACACTCACAGGAATTCAATGGATGGGCCATGATTAG
TCTGCTGGTGATTATTATTAGTGCCTATATACAGCTTAGAAAGCAAAAAGAAAAATACTAATCCCATTACCATGCATCAA
AGGAGGAGCGCCATGAAATCTCACTCAACACGCTTTTGGTTACAGAGGGTGCTACTGCTAATGCTTGTTTTACTCTTCAG
CGGCTCTCAGCAATCGTTCATTGTTGCCGAT
>P.wly78_GM002353|P.wly78_GM002353
CACATATTTCTGATTGCATCTTCATATATGTGAAGTGTACCCCCTTATGTCAATATTTCGCTGAATATAAAGTCTGATGT
CGAATCAAGGTAGAGTGGGTATTTAGACGTCTTTCATTGCAGGACGGTAGTTATGGTATAATTTAGTCAACTTGTTCAAG
ATCGTAACCAGTGCTCAATTGTTTACTCAACTTGCAATTAAATTCACATCCAAGAATCCACATTCCGTTTACAACCTGCA
TATTCTGTTTGTAAACCCAGGAGGAGGATACCGATGTCCCCAATCTTTTTAGCAAGTTTAATGATAATGGGTATATTTTT
ATTTCAGGCAGCCATCGTTTTCGGCATCATA
>P.wly78_GM002357|P.wly78_GM002357
GGGGTGTTACGAATGCGTGAAGGTATGATTCCAGCTGTTCTTGGAACGGTAGTATCGGCTTCAGGCGCTGTGTTGCTGAG
CAGTAAGTACAAACTTGCAGCTACAGGCATTCTCGGTTTCGGACTGGCTCATGTTGTTCTGGGAGCGATTGATCTGATTG
AGCATCGCTAGTTGTTTGGGAAGTGCCGGGCGGGATTTACTCCCCCCGGTTTTATTTTTATCAACGTTTAGTCTGGAGTA
CAAACGTTTATGTAAAGTATAGAAGCTGAATGTACCTAATAAAAGGAGCTGTGATGTGCTATGAGAGATAATAACTCTGA
AAAGAATCGTACTGACGATCAAATTGAACAT
>P.wly78_GM002358|P.wly78_GM002358
GGTACGGTAGTCACCTACCGCAGGATTTTAAGTCCTGTGCGTCTGCCAATTCCGCCACCCCGGCATAATCTTAGGAACGC
TACTCTTTACACTTACTTGTCTTACAAGTATCTGAGAAACACAGAAGTGTTCTCGCTATGTAAATGTCGTTCAACCGGGC
ACCAACATATAATACGATAATTTCATCGGATTGTAAAGTGTTTTTAAAAAAAAATAATAAAATTTTCTTTTTGTATAACT
TATGCACATTTGAATTACACTAATAAACGTCTTTCCAAACTACCAGAAGGGGTGTTACGAATGCGTGAAGGTATGATTCC
AGCTGTTCTTGGAACGGTAGTATCGGCTTCA
>P.wly78_GM002359|P.wly78_GM002359
CACCTGGTTGGTATCTTGATGAGGAGACCAATGTATTAATCTTAGATAATTTCTCATTCAGACTATTACTTTATTTTTCA
GTCTAGAACTTTAGACACCTACAATAAAGACCGCAAAGGCTTAAGCCCTTACGGTCTAATTTACTTCTGGCATCCTGAGT
CCATTTTCACTTTTCTTGTTTCGTTTCGTCCCCCGTCCATAGTCGTTGGTGACAAAATCCAGTATTCGGTTGACAGCACC
AAAAATGGCCAGGCGGACATTACAGTTACCAAGAATGAAGCATCTAACGATTATGTAGATATGCCACAATGGTACATGGA
GGAACTGGCCGTCCATGTTAAAAGCATGCGG
>P.wly78_GM002361|P.wly78_GM002361
GAATCGTTAAAGAGCAGCGTTAGGAATCCGTCTCCAATATAGCTATTATAGTAAGTGCAACTCCTTTTCGAATGGTGAAT
GATTTCATAACGCAATCGCTCCTATTATTTTAGAATCTTGTTCTGCTTTACCCCCTCATCTTACCTCCGATACTGTTAAA
TCGAACAGTGATAAAACCGCCAAGCTTTTGATGACATTGACTTGGACCTGTCACATATACCGCATGACAAACTGTCAACT
GTCTTATATGACGTGCTTGCTAAACTACGTTCTAACCGCAGTTACCCCACCCTCTGTCGCTTGACGGATCGGGAAGTTAT
ATTGCATGATAGTCTGAATCATTCGGAAATT
>P.wly78_GM002362|P.wly78_GM002362
CAACTGAAATAATATTCCTATGTGAATTCCTTATTTTTGTTACTTTTATGATAGAGGATTTAACCAAAAAAGCATCCGGG
CTGAGGTACTGGATGGTGGCCCGTCTTGAGGGGGGCCTTCACTCAATTTGATGCACATCGCTGATCGCTCAAGTTTAATC
TGATATATAAGTGCGACCAAAAATAATTTCGTTACATGCTAGTTGAGATTCATTTGCACTCCTAACAATCCAATCAGGTA
ATACTGATAAGATGGCTTCTCCTTCTGAAAAGTCCGGATGACCCGAATCACATCGGTACGATGCTGATCGGAAACCTTCA
ATTAAAGCAGTGTGCAGCGCGTGCCGGGAAA
>P.wly78_GM002372|P.wly78_GM002372
TTGAAAGTTTATCAAGGGTTGGGTAGCAGCAACTTCCTCGTGTAAATCTTCGTTTGTAAAATGAAAATGCTGGCTGTACT
GAACCACGACTTGTTCTAAACCAATTTTCCTGATATCGATTCATAATACCCGGCCTGATTTGCAGCGTCCCAATACGATC
CGTAGCCGGAAAACCTTCGGTCACTGGGAGCTGGATACGGTCGTTTCCAGCCGAGGAAAGAGTAAACTTGTGTCGACACA
TCGTAGAGGCAAAAACACGTTTTTACCAAGTGATTATATGACGATCGCACGGCATTATCGATGAAGATCGCGTTTGGCTT
ACTGGCGGCTCAGTATCCGATGTCTGCGATT
>P.wly78_GM002375|P.wly78_GM002375
CTATTATTTTAGAATGTTGTTCTGCTTTACCCCCTCACCTTACCTCCGATATTGTTAAATCGAACAGTGATAAAACCGCC
AAGCTTTTGATGACATCGTACTTGGACCTGTCACATATACCGCATGACAAACTGTCAACTGTCTTATATGACGTGCTTGC
TAAGCTACGTTCTAACCGCTGTTACCCCACCCTCTTTCGCTTGACGGATCGGGAAGTTATATTGCATGATAGGTCTGAAT
CATTCGGAATTTGATTTGCAAAAAAATATAAGAAGGTGTGCGTAATTCGTGTTCTCGATAATGAAAAAAAGGGTCTGGTA
TGATTGGATACTTGTGGCCATACGAACGCTT
>P.wly78_GM002380|P.wly78_GM002380
AAAACGCCTCCCCGTATGTTAACGGTGAGGCAGAAGGATTAATTCCTTACTGCTCTTTTTGCCTTCTACTAAATACAAAT
TCGTTATCCGCCGACCACTAGGTTAGCGGGTAAAAGGATACACTGTATACATTCTTAATGACTCTCAGGTTCTGAATAAG
CTTGGACTACTTTTTTATGAGTAGTACCTTAGGTTTAAACTGTTCCATCCGTTCCCGCTCCTCACTATGAATTAACAGAA
CATGGTTATGAAGAAAAATTCGTGATAATATCTATGTCATAGTAAGTAGATATGAATTAATTGTTTGGAGGGATAATTTT
GACTAAAATTCACCAAAAGTTGACTGAATTA
>P.wly78_GM002381|P.wly78_GM002381
ATCCGCTTTCAGATGAAATAGTCAGAGGTTCACAGGCTTTCATTTATTGTCATCTCCTATTTTTTTCAACTATGAGGATT
CTTCTTGTCTTTATTTTATAGGTTGTCAACATACATATAAAGCTGTACCAACGTAAATATAGCTTTTTTTCGGTAAATCA
TTTGAGAGTTGAAGCTTCATTTGAGAAAGAAAAAAGTAAGGAACAGGAGAGAAATAAGAAAGACTTGACTGCTACACTAA
AAATGTTCCAAAAAACAGACTGCTCTTAAAGATTCAAGCGCAGCAAAAAGGAGACTTGATATGAAATTGAAAAAACGATT
TGCCTCTTTGTTCCTGTTGGCATTGATGGCA
>P.wly78_GM002387|P.wly78_GM002387
AATAAACCTTTAAAAAGCTTCATACCATACTGACAACCTTTCCGACTGGGCTTTTCCCCATTATAACATGTCAGAAAGAC
AGCTGTCGCAGCTTGCTCTTGCATCATCTTCGTATCATATATTTTAAATTTTAAAATCACAATACAAAGGAAAATAATGA
AATTTCCGAAAATTATGCCTGATCACCATTGAAAATGCAATCATGACATAATAAAAGTCACATTTTAATCAAAATTTAAT
GAAAGTTTTCCGAAAATGATGTATAATTATTGACATAACAAAACGCACGAGGTGATCATCATGGCATTATTAAACAGAGT
TCATGAATTAAAATTGCAACTGCCTAACGAG
>P.wly78_GM002389|P.wly78_GM002389
TTTCAGGGTAACGACCTGACGGGAATTGCAGCGTTACCTGAGCCGCCGAGGAAGGCGGGTTCTCTCCTGTTATTTTCGTA
AGAAGATTGCCTCCTTCAAACCAGTACGCGCCCGCAGCTAGCAGAACTAAAGCTATAAAACTTAGCAACTTTTTCTTCAA
TTTCTCTCTTCCCTTCAAGCTATTCCAATAGATGCCTTCAACTAAGGTGATCCCCGGATTTTATTTTTTGTAACCCCTTA
CTAACTATAAAAAAAGGTTGAATATTGGACGACAAATAGTATAGAGAGGAGGTTGCACGAATGAACGATGAGATCAAACT
GGCCGTGAGCCAAATGCAAGCCGTTGTAGTC
>P.wly78_GM002391|P.wly78_GM002391
GCAGATGCGGCCAGGAGGAAATCATTTCAATATTCGTATTCACCTGGTTTTGAAAAAAAGTCAGCTGATTATAATTAGAT
TGATTCAGCTCCTCACGTAGTACACCTGTCGTTGTCTGATTAGAATAGACATACAGGATCAGCAGAGGTATAAGCAATAC
GATAACGATGGAGACGATTTTAGTATAAAAATTAAATTTAAACATGAGTTCTACACATCCTCTGCACAAGAAACAGGATA
CTTAATTGGTATGCCTGAGCCCTGACCTTTGTTGCCGTCAGTACATACACTACATTATCAATGGTTGGCGGTGATAATAT
GTTTGATGCTAAGCAAATGGAATGGTTTAAC
>P.wly78_GM002400|P.wly78_GM002400
AAAGCAAACCCGTTTGTCCTCATTTATCTTATTTTTTAAATATTGTCTGAACAATAAAGTGATTTAGTAAGAATTGAGTT
GGAAAAACAACATAAATCCAGTTTGCCTACAAGCGGCGGCCCCATCGTTTCATTCACTAGGGGGCCGCCGTTCTTTTTGA
ATAACCTTCTACTCTCCCTTTTAATAAATACCTAACAATTAGAAAGCAAATTGTCGAAATATATATGGGGTAGGTTGTAT
ATGAAACTAAATTGCTAATTCAAAGGAGAAGAAAACGTGAAAAACTTGAAGTGGAGAACTATGTCCTTTTTTGGTAAAAA
TCTATTAATCTCTTTTCTTAATATCGTATTA
>P.wly78_GM002401|P.wly78_GM002401
GCAGTAGCTCAAATGGTGGATTTGTCGCAGCCTGGTGCTTCCCTGCTGCCAAAAATCAATGAATTACGCGAAGTATCTGA
AGCGGTAGCCGTGGCTGTGGCCAAGGCAGCAGTTCAGGATGGAGTAGCGCGTCATCAACCGGACGATATCGCACAAGCAG
TTCGAGATGCGATGTGGGACTGTAAATATAAACCCATCAAACAATATGGTCAGGAAGCGGTCCTGGTTTAAAAAATAGCG
AACAACATCAAATTTATACTTGCATACGCAAAGTGATTATTTAACTGATGTCCGCCATTTTTGGCGGACATCTTCATTGG
AGGCGACATCATGGCTACAGGTCATATTTTT
>P.wly78_GM002402|P.wly78_GM002402
TTTATATAAAATGAAGTTAAGCTATTTTTCATGCACACTCAATCGAATCACACCTATAAAAACTATGATAAACATCACAT
TAGATCAATATTTTCCGAAAATATTATGAAAATTAAATGAAATTTTCATTTAAAAACATTGAAAATCGCTTTTATTTTCA
TAATTTCTCTTATGTAAACACTTATATAACCATTTTTCACACAACATACTTGTTCACTTGGTTTAAAATAAGGCGTATAC
TTGTTCACGAATTGTTCAAGGATGAACTAAATGTAATTTTCTAGAAAGAAGGAATTAAAAATGCGTGCTTTTCATTTTAC
GGAAGACGGATCTATCGAAACCAAATTAACC
>P.wly78_GM002403|P.wly78_GM002403
AAAGGGCACCGTTGCCGTAAAAGTCGGCACATCGTTGTGCCGATATGTATCTAAGATTACTGAATTGTGAATGTCATGTC
AACATTCAATACATGAAAACTATATTTTCACCTTTTATTTAATTTTTTTCTCGCATTTGTGTTATGTATATTGACATACA
ATAGATCCTTTTTTATAATTTGAATTAAAATCACTCCAACGTGATCATACCAAGTCGACTCACAATGAAGTGTGTCAACC
ACGGCAATGAAGCCGCAAACCGTTTCCTAGATACCATGTAGGGGCGATTTGCGGCTTTTCATGTTCAAATTACATTTTGC
AGACAAAGAACAACAATTAGAACAGGAGAGA
>P.wly78_GM002406|P.wly78_GM002406
TAACCCCTTCTATGGCAGCCCATGAGCTGAATTGGGCTCTTCATTTTAGTGCCAAACGCTTTTTTGAACGCCAGCACTGG
CAAAGTGAACGCAAGCAACTGACCGCTCGGTTGGAAGAACGCAAATGGATTGATATGGCGAAAGGAATACTTGGAGAAGT
AAACGGTATCCCGGAAGCGGAAGCATATGATGTGCTGCGGAAAAAAGCAATGAACGAACGCAAACGTATCGTTGATGTGG
CAATTTCCATCGTCAAAGCACAGCAAATGCTAAAAGCATAAATCTGAAAGGGGCCTGAACATGAATATCATAGAAATATT
AAAAGAAGTGGGTCGTGGCAAAAGGGGCGCC
>P.wly78_GM002407|P.wly78_GM002407
AAAGTATTGTAGCTAATATATAATGGTTCAAATGATATGTCAACATTCCTTACGCATTAACTTATAAAAAATTATATTTT
ATCACCATGTAACATGTCTATGACGTATAAAATATCACTCCCCTACAAAATTAGGATTGATTTTCAGACCAAAACACGCC
AAAATGGTTTAAAAGTCCGTTTTAACTTGATGATGGTGGAAAAATAAAGCAAACGGATAAAATCCAATGTCATATTTGTT
ATCAATGAATACCATCCCCATCGCTAACTACCCTTCATATTACAGAGAGGAGGAGCCCGCTTGCGTTCCTTGTTGGTAAT
TCACTTACATTCTGACCATGTATCTGAGCAG
>P.wly78_GM002412|P.wly78_GM002412
CTTGGCGGATTCCGCCGAAATGGCGGTCCCTCCCATTATTGAAAAGGCCATCATTAGGGCCATCACTCTTCTCCATTTCA
TCACTACTAATCCCTCCATCGTCATCTGTTAAAAACCTTCTGTCGTACATTTATACCTAGCTCAGCCGCACAAGTTGCGC
TGTGTTTCACAAATTGTCCAAAGTTTTTACAGAAGGAGCCAAATCTTTAGTTCCAGCAGCATAGGTGGTAAAATACGACT
GTAGAATGTCCTAGTACACAAAGTCTGGAGGATAGATCCATTATGAGCCTAACGATACAAATGCTTGGCACAGGCAGTGC
CTTTGCCAAACATTATTACAACAACAACGCG
>P.wly78_GM002415|P.wly78_GM002415
GATACCAGAAGAGATCCTTTCATAAATTCGACCAGAAATACCAAAACCCATAATTTAGTAAAAAAAGGAGTCCACAACCG
CTGCGGAGCTTTTTTTCGTCCTATTTGTCTCATCTAATCCACATCCTCCACCTTCATTTTTTGGCTATAAAGACCGGGTT
CTCCGCCTACTCCACTCTTTCGCAAATAAATGCGCCCTCAATCGCTTGCATTCCTACTTTAAACTGCTATACTCAATTTT
GTTCTATTATCACTTGCACAGGATTGTCGAAATCCTGCACGAAAGGTTGTGACAACACTAATGAATCAAAGCAACACCCC
GCTTTTTACTGCTTTGAAAAAGCATGCTCAG
>P.wly78_GM002417|P.wly78_GM002417
TACCTCACAGCCCTTGTTCACGGCATTCCCTCCTTTTTCAAGTCCGATTCAAGAAGTCCGGCTACAGCAAGCCTGCGGCT
TTCCCGCTTGATCTTCCCTTGCTCTATTTTATACTTCATTTTATGTAAGGGTACTTGGTTATTTGACCTATTTTTATGAG
TAACAGCGCACAATCCTACTTTTGCCTTATATGCTTGTACCGAGCCTGGCCTAAAGTCGGTCAAGCCCGCTGACATTATG
CTATAATCGGACATATTACGCCACACGACATGGCTTAACCCATTTACAGGAGGAAAAGGAATGACATTTAGTGGATTTAC
TGCAAAGGACTTCGATGTTTTTGAAATACCG
>P.wly78_GM002421|P.wly78_GM002421
CAAGGAAGGGGTAGGTCTAACGATAACATCCATAATGTACATGCTCCTTTTCGGTTCAACCATCCTATTATACGTTAATT
ATACAAGTTGTAGCTCATTTCTCCACCCAAAAAAATAAGAAATATTAATCTAGGTCACCCGAGTGAATCCCGTCGGTTAT
TTAATCTATACCTGCCTTCAGGATTAAGCCGATTGACAGCCTAGAGATAGCTTAGCTATCATACATAGAGTGTGTGTGAC
ATTTTGCACACGTCAAAAACATACGTAGCACCCATTATATATCAGAAAAGAGGTCCGGCCATGACGCAAATCGCCCTGAT
TGAACCTTCTGAGTTGCGCGCACGTCTGCAA
>P.wly78_GM002427|P.wly78_GM002427
TCTCATCAGAATCCAAATATATCTATCTACTAGTCTAATAAATATTTGTTAACTCCATTAAATCTATCATACCTTGTTTT
ATTTCGACTTTGGGACTTCAAATCCTTCCACACGTTGCAGCTATGAACAAATTACCAAAGCTTTGGCGGGTCAGAAAATG
ACGACAATTGCCGTCAAAGAGCAGACTACTAACATAAGAATCTGCGAAGGAATGGACTTCGGGCGTTCTTTTTCTTAAGA
TGTAAAAGTACAGATTACAAAACAGAGGTGTCATCATGTGACGCACGAAAGGATGGTTGGATGTCAAGACTTGCCGGAAA
AAAGGTTATCGCCCTAGTGGATGAGGAATTC
>P.wly78_GM002432|P.wly78_GM002432
CTCCCACTGAAAGTTGTTGTAAGCTTGTTCATACGGGCCCATGTTGGATGTGGGAACTACAGTCTGGAGTTCTTCAATCT
TCATGCGTTCAGCCTCCTCACAATGGATTAATGAGAAACACGCAGGACAAGATAACGCTTACAAAAATCAATAAAGCAGA
TAGATTCCTTTGGTTTACTGGTTGATTTAAATTGTGAACATTTTATGTCTAAAACAGTATATCATAGGTCACGATGTGAC
GACCATCCTTTTCATTTAATTGTTTTTTTGCTATAAGTATGGGATATGAGGAACGAGCTCATGGCGAACAAGGAGGGCGT
ACGTATGCAGCATTTAAAACTGTACCACTCG
>P.wly78_GM002434|P.wly78_GM002434
CACTTCATTCCTATAACGGGCCTACACCCGGTACTGGATTACTATGGTGCTTCGCAAACCTGCAAAAGCTTTCCATTCAT
CCAGACAGCTCCAGACGGTAATTCAAAGGAGGGACGCTACCGATTCACACCACCCATCGGCTCTCTGTACAACGTGAATC
CGCCTTCTACTGAAGTCTTTCTCTGCTTTTCACGATATTTACTTTGACCTATTTATAACACACTGCTTTTATGTAGTCAA
CGACACCAAAAGACAGGCTTTTTAGCATATGGGTTCATTTTGTAATTTTATGCTATAATAATGGCTGTTATAAAGGAGGA
AGACTTAATGGTTGAAGAAAAAAACAATGTA
>P.wly78_GM002438|P.wly78_GM002438
AGTTCTAAAGCCCTATCGACAAAATTTGACGTTTTCATTCTTTTTCTCTTCTTGACATTGTCCTACTCTTACATGTAGTA
TATATTATTGAAAAAGACTGTACGGCAGAACTATCTACTGTGCGGATCTTAAATTTTGGGCGTAACAGTTTGTGTCACCC
TCATCTTTTTTGTTGCTGACAGGACAGCGGCTGAACTTTTCTGTCAGTAGTGCGTCTCACCTTAATAGGTAGCGCCGAAC
AAATTGGAGCGCAAAGAGAGCCCCAACTCAAATTTTAATTATGAAGGAGTTAACTCTATAATGGCACGTTACACTGGTCC
TAAATTTAAATTGAGCCGTCGTCTCGGTATT
>P.wly78_GM002444|P.wly78_GM002444
TTCATCCATCCTTTATTTGTATTGTAAAGCCTCAGCCACTCCAAATGCAAACCCTACGTATGAAAAACAACTTTCGTTTA
CAACCTATATCATTTTGGGTATATTAATTTAGAAAATCCATACAAGTGAGCATTTTGCATAAACCCCAAGAGTGTTTTCC
AATCAGCAATATATAGATCGAAACGCTTTAGTTCGTCTATATATTGTACTTATGTGCGATGGGAATCGAATTATGCAAAA
TGCTGAAGTGACAGCTTTCACCAAACTTGTACACATTTATTGATATCGAGGTGCTCTTCATTGAAAAAATGGTTATCTCC
CGCTTTGCTTATAGCGACATTTGCTCTTAGC
>P.wly78_GM002446|P.wly78_GM002446
CGCTACAAAAGCTGCGGTTTTGCTTTCCTGAAAGGAAATTTCGGGATTCTTATGTAAATGTCTACGCCACTCCACCATAT
TTTCTTGCAACTGGTCAAACCAGGTCTTGTCTATCGCATGTTGTGTCATAATGCTCCACCTCTCCTTTTAAAGCACCGGG
CAAGTTCCCGATTCATCATGCAGCGTCACCACGTATGCACCGCTGCTCTCAAGTCTTCATTTTTATCCTATTGTAGCAGA
TATGGAATTGTTGTGATATCTGTTGCTCCAGGGAGGTTGCAGAAGCCCATCAAACATAATATGATAAAATGGGTAAACGA
TAAAATGATAACCGTCTGCGAGGAATATACC
>P.wly78_GM002456|P.wly78_GM002456
TGCTTCGGGTCGACTTCCAGACTTGTTGAAAGCTGTTCATTGCTTAATTGGTGCCAGTGTGCTTGTTCCATTCTCCCCAA
TTCCCTCCCGGTCAGATAGTCCGCTTCCGTCGGTTGTGCGTAGGATGGCTGCCCGTTATTATATTTTTGTGCCGCGATTG
CTGATAAGCTGGACAGACTTTCTAGATTCAATCTATTCGGACAGGATCTGAAATATCACAAAGCCGCTTAAGTTTTGTCC
CAAAGTTATGTATCATAGTAGGAAGGCGAAAATACATTTGCTTCAAAGGAGAACATAATTATGGCATTGGACGGAATCGT
AACCCGCGCTATCGTACACGAACTGCAAGGC
>P.wly78_GM002483|P.wly78_GM002483
CCACTTGATATTAATTAGCAAAACTCTGCCAAAAATACGCCACCTACTGCGTTTTTGAGATGATGGTCGACGTTTTGGGT
TCATAAAAATGGTTTTCTCCCCTCAATATTCATTCATTTCCACTTGTTTTTGCTCAAGATATTATGATACGCCATGTTAG
GTTTTACGTAAACTCTAACGTTCCAAAAAATACATTTGTATTAGGAACACTTGTTCTGTATATAATACTACTATAAGAGT
ATACATTCAAGAATATTTTGGTAGGATGATCAACACCTATCAGGAGAGGAGGTCGAATTTTTGAAGGAACGCAGAAATAG
AACCATATTCTTATCGGACTGCCAAAGTTTT
>P.wly78_GM002485|P.wly78_GM002485
AGCCCAGACGATTATCACGCTCGTTGGATTATTAGTTCATTTCTAAGAACGATTCGAATGACGAGCTTTTTAATCGCTTT
TACGCTGCTTGCCATTTACATTGCGACGATTACTTTTCATCCAGCTATTTTGCCATTAGAGCTGGCGCATATCATCAAAT
AATAACTAGGAATTGGTTCTACGCCCAATAATTTTACTTATTTCCCCTTAATTGTGTTCCCTTTTTCTGCTGCTAATTCT
ATCCTATCTCTTCAAAAAAAAGGAGGGACCTGAAACATAAAAAAGAGCAGAGCGCTTGGAATGCTGGCTCTACTCATGTT
TATAACAGGCTGCTGGGATCAGAACAATTTG
>P.wly78_GM002486|P.wly78_GM002486
TCATCCTTTGCTCGCAGCGAGGTCCGGCGGAAACTGGGACACTATCTAGGAATTGATCCGACGCAAGATTAAGCCTCCTT
GTAATCTGGTGATTCAAGAATGGATAAGTCACCAGATCATGGATAAACTCAGTCCATTGGGCACACATTATGCCTATCTC
ATCCAAAAGGGGGTGCTTTCTTGGCTGGACATGACGCAGCTTCCGTTGAATTAAGCAGAAATGTTTGAGCAGTTATCCAT
CAATCTGAATCTGATTCGCAAACAAATTGTCACCCCGTCACTGGTTGTACGCTACTTTATGTGGGATCTAAAACCCGAAC
TAAAATCGTTATTGTCTATGTTCAAGACTTG
>P.wly78_GM002487|P.wly78_GM002487
ATGTATACCTTCTTTCTCCACTTTCTTTAGTTAAATAGTAAAGGCTGACCGCAGTCAGAACGATCTCCCCTTTTATGTAA
GTTTTTATCCATTAGCTTAACATAAACTCTGTTTGACTGTCATTGGCGATAAACGTAAGATTCTTTACATAATGGCACAT
GGGTATCGCTCCCCATCACTTTTCCAATAATTGATGATTGCTTTAGCCATGGAAAAATTCCTATGATGAGGTATAAATAG
AACATACGTTCTATATACTGATTATATATTGTATTCTTACTCGGAGTAAAGGAGATTTTTATGCCAAGCCAAAAGATACT
GAACCACAAGAGCAAAGCTCCTTTACCTTCT
>P.wly78_GM002490|P.wly78_GM002490
GTGCGTGAAACCAACAGCAGCATTCCCGCAACGGTTAACGCTAATCCAATCCGACGCGCTCGCAAACCACCAAGCCGCAG
AGCATAGGACAAGCTATCTGTAGTATGAATGATGATAGTCAGCAAAAAAACAAAACCCCAGGCAAGCAAATGCTTCACTC
CTTTTTCTGGTATTCTGCACACCATTATACGCTTTTTCTCAAGATACATTTTACAATATATTCATTTCTTTGATTTCCGT
TTGTTTAATCCTACAACGGGTAATACATAGTACATCATCTGCTATAAGGAGTGTGCAACTATGCCTTGGAACAAACATGA
TTACCCTCCATCCATGAAAAACCTGGAACCT
>P.wly78_GM002492|P.wly78_GM002492
CTGGCGGCACCTTTGCAGAACACCCAATCACTGGTTTGCTCATTTTGGTGCTATATACTGCATTGGTGGGCGGCGGCTTT
ATACTCTACCGAAAAAGGCTTCAACGCATCAATAGAATTTAATGCGACAGTTTGCTACCGTTTCTGTAGGATGTTTCATG
GCGATTTTGAGGACAGAGCCAGTTACACTGCCGTTTGGTTTCTGACGTTTCGTTGGATTTTGCAAAAATCTCGTATATAA
TTTAATTGTAAGCTATTTAAATAACAACTAATTAAACATTCTCAGATTGGAGTGACAAATATGAGCACCAACAATCCACA
CACGGTAGAAAAAGCAACTTTTGCAGGTGGC
>P.wly78_GM002493|P.wly78_GM002493
GCTTTATACTAAAAAAGCGCCATTTCACGGAATCCGGAAACGGCGCTGACCCAAATTTGGCATCAAAAAAAGACCATTTA
CCCGGATTCCTAAAATCCTGGCAAAGGTCTCGCTTACAACATTACGTTGCCAATAAAGCCGGGGATTAAAAATCCCGTAA
TGACGACTTTACTCGTTGAGCTACTCCCCTTTGGGAACTATTCTATTAGTGGCAGTATAGCACACATTATTAGGAATGTG
AACCCTATTTTTTTCTGTATAAGCGATAAGCCGTACAGGGATATTGAAAGAGGTATGTAAATGAAAAAATGGCTACTTGC
CGCTGCTTATGTTTCGCTGCTTTGCATCGCG
>P.wly78_GM002499|P.wly78_GM002499
TTTTCAATGTTGAATTTATCGGCCCTCTCCTTTGCCCTCTCATCCAGTAAATCAGCGATGGCCACCACTTCAATGAGTGG
GCTCTTTTGGAGATTTTCAAGATATACCGAGCTAATAGTACCGCATCCGATAATCCCGGCCTTCATTCGTTCCACGTCGT
CACACTCCTTGGCCTCCAACATGTACTTTCTCATCTAACATGTAAGCTTTACAGTTCACATAGTATTCTATTTCTGTTTC
GTTTAAAATGAATAATATGATTAAAACATGAACAATCTGGTCAATATTTGAAACAGCCATATGCCCAAAGGAGTCATCAT
CATGTCTATCGTCGAGCCTTGTCAGGTTCTT
>P.wly78_GM002508|P.wly78_GM002508
TCACGCACTGATCGTAACACAGCTTTTCAAGATATATTGTGATTTTTTTCACAATCTATTTAAAATTTTATTTTATGAAG
TGAATTAAATCACAAAGTTTGGAATTCTGCCACTTTTACCCCCTCTTCTTGCCCCAAAAACTCATTGCACAAGTATATAA
TGAATTTGAATTGATCAAGTTGCAGATAAAAAACATAGGATACAAAGGGGAAATGGACGATGAGAAACCCTACAAATGTA
ATGGAAGCCCGCGGCAACACCTGTTGCTTCTCGGAGGCCAGCTTCAACCGATTGCAAGTAATGATGAAAGATCGAGTTAT
GCCAGAAAGCTCGCATCTGTTCTGGGAAGGA
>P.wly78_GM002520|P.wly78_GM002520
CAGTTGGTAAATGCGTTCCAAATAATCTTCCATGCTTGGCGTTGGCACTTGTTTCCCTCTTTTCTGTTATTGAACGGGCG
CTTACCGCCTTCATTTCCTGCGTTAAACCTACTATGTAATGATACATGTTATCATTGCCCATTGGCAAGTCTCATCCCTT
CACTCACATCTATTGCCACGATTTGTTCAATTTAAGCCGGGTACACTAATATCGTCGTCCCTGTATCGTTTACTTCTGCG
GCAATATGTTAAAGTTGGACACCAGAGCACTGTGGATTTATTTTGAAAGGAGCGTTAGCCATGTCTACGCTTGAGCGTAC
TCCTGTCCAAACCAGAGGAACCAAGCCATTT
>P.wly78_GM002524|P.wly78_GM002524
ACGATAATCTGTGGGAGCGTATGGGGCAACGGCTTCTACTGCTTCCGATCGTACTGGGGCTTTCTTTTGAATTTCTCAAG
CTGACCAATGCTCTTCGTGAAATTCCGGTACTTCGTTATTTAGGTTACCCCGGTCTGTGGCTGCAACTACTTACCACCAA
AGAACCGACTGATGATCAAGTGGAGGTATCCATTGCCTCATTTAAGCGTATGCTTGAATTGGATGCTGAGTTGGAAAATG
TACCTGTAAAGGAGACCTTCAACAGTCCTGCACTTGATCCTGTGAAAGGATGAGTGAATAATGAACAGACATGCTGTTAT
TTTCTGGCTTACCCTTGCTTTGGGTGCATAT
>P.wly78_GM002525|P.wly78_GM002525
AATTCGGTCTGGAACGGTCTGAATTTCGTTAAAGAAAAACGCACCTATCCACTGAACGGTACGACATGGACATTTGGCGG
CCCCCTCTCATCAAAAGGACTGGTTGACCAGGTTGTTGGGGCAATTACGCAATAGGTTGTTTCCGAAGTTTTATAATGAG
TAGCATTTATGTGAGCAGTCTGACGCTCCATAAATGCTTTTTTTATAAGCCTGTGGTTACACCAGTTTCATCTAACTAGA
TATTCCCTTCCAAATTCGATACAATATACAAAAAAGCATGTATTAAGAGAGGTGAGACGGTTGTCACAAGCATCCAAGCC
TGTGAGCTACGGTGGTCAGGCAGTCATTGAA
>P.wly78_GM002526|P.wly78_GM002526
GAAGGTTTCGCTCATGTTGTTTAATCCCCTTTCAATATGAAAACTTTTTCCCATCGTAAAGACTATCGCAATCGGATATG
CATGTACTTCCATCGGATTCTGCATTCCATTTTGCTGGTAGTATGCTCCAAGGGGGGAGAGTTTAACAACGAACAGGAAT
GCTGAATAATGGCAGCTTTCGACTTGAGGGTACGGACCCGTTTTTTACATTGACAAAATTTCAATCCTCTATCATAATAT
AATGGTGAAAATGATAATCATTATCATTTTATAAAAACATATATACGGGAGAACGCTTCTATGAAAAAGGGATTCATCGG
GATTTTATTGTTAATGGTTTTTACGCTCACT
>P.wly78_GM002563|P.wly78_GM002563
TTTACGCAACGTATGGTAAATGGTAAACCTTCCACTGTGGGACCTATTGTGATGATCGGCGACTCTGAGGCTTATGAGCC
TCGTTGTCGAAATTGCTTTATACCTCCTCATAAAGTGAACTGCGATTAGTAGACAGATGGATCGACAAACTGCAATATGC
CTACGTGAGTATCAGTGACTTTTTTCTTGCATTTTTTTGGAACGATTCGAATCATTCCCCCGTATATCCGGTTAAGCTGT
ACAAGTTTTTAGTCTTCGTTTGTATATCATGACCATGAGATTATATGGGGGGAAGGAATAATGAGTTTCTTTAACAAAAT
CTTAGCAAGCGCAGGAATCGGTTCAGCTAAA
>P.wly78_GM002564|P.wly78_GM002564
GTCTCCAGCTCAGTGATGAGTTCTAGAGCTTGCGGGCTGATCAGTCCTTGCTCCAGTAATGCTCCTTTTTTGGCACTATA
ATCCGTATTTTTTTCGTCCATGCCTTTCACTCTTCCCTTCATTCCACTACGCTTCACCATATCATGCCCGCGGCGGCAGA
GCAATGACGACCACATTTACGTTTTAGGAATGGACATACAAAAACATGTCGAAAATCAATATATTTTCTCTAGTCTGTAT
ACGGCTGGTTATGGTAATCTATAATGGCGTTTTCTTTCGGAGAAGAAGATTAACAGTGTTATGTACATGTTAGAGAGAGG
GGAATTCGCTTTGCCTACAGGACGAATTACG
>P.wly78_GM002572|P.wly78_GM002572
GCTTTCCAGTGGAGCCGTCGGGAAGCTCTACCGTGTCCACCTGTAATGTAATAACCTTTCCCTCAAAGATAGGCTGTGTG
GACACGGTCTTTTCGTCTAGCGCAGGATTCGAATAAGGCTTGCGAGGTGCATCGTTTGTTGAATTGTTCAATTGTCCATT
CGTTTGCTCGTTCATCAGTAAGTTTCCTCCTTCATATCTATCTTTCTTTATTAATTATCACCAAAGTTAGTCTAACTTGT
CCACTTTGTACATAAGCTGGTGGTAGAATAACAAACTTCCTGTCATGAGGAGATGCAGAAATGAAAAGCTACCGTACTGA
AAGCACCCTCCATATCGTTGGTAAAGCTTGG
>P.wly78_GM002581|P.wly78_GM002581
AAGCTGCCGTATCATCCTGAATACCATCACCAGCAGTTCCAAACCAGCTTACGTTTACACTGCGTTCAATGAATTCTTTT
TCAATGGTTTTAAAATTTTCATTTAATTGCTGCGGCGTTAACTCTTTGCCCGTACCACTCAAATTCAACTTCAAACGGTC
TGTAAAAAAATGATCCGCCACCCGAACACCCCCATGTTTAAAAACGTAAAAAGTTCCTCTTTGACCAGCCGAAGAATCCT
TCATTTTCTTAGCATGGACTGAGTATATGCACAAGAGGGCTTGCTCTAGGCGTGGGAAAAATGAAAATAAATATTTTATT
ATTATTGTACAAGAAGATACGTTTTGTATAT
>P.wly78_GM002603|P.wly78_GM002603
TAAGCAGTAGTACCAGCGGCAAAACAAATGCGCGTGCCTTATTCAAGAAATGGCTGTGGTCCGCGTGAATGTGTTGCTTT
TTTTTAAACATTTGGATTCCTCCGGTTTTGAGCAAGTCTTGTACCATTCTATGTCCAAGCTGTTCAAAGTATGTCCACCT
TTATAACAGAAAATTCCTTTACAGGACTAGCCATTAGCTGCTCCTTTTTCGCTTTCTTTCTACACAAACCAAGCAACATG
CCCTCCTGAGCACATATATATTAGTTACTAAACGTTAAATATGGATCGAGGGGTTATAACATGCAGCGACTACAGTTTGA
AATGATTTTAAGATCGCGGATTGTAGAGTCC
>P.wly78_GM002610|P.wly78_GM002610
GCGAATTAGGGTGGTACCACGATAACTCTCGTCCCTTACTATGGAGATAGTATGTGATTCGGGGGTTTTTTTGATGCCCG
AAAACCGCAAAGCGTCTCCGCATAAGACTTTTGGTCGTTAGTTTGGTGCATAATGCTATTCCATCCCTTTTCTGCGTCAA
TGCGTTATCACACTAGTATTTCACACCGCTCTCCTGTACTTTTAGAAGCATTTCAAGTTTTTTCATGTTCTTTATGGAAT
GTATTTCAGTTTGAAGTGCATCCTGTCCATAAAAGAAGTTAACTTTGAGGAGGAAACCAAATGTTTAAAGTGTTAGTATC
CGATCCAATCAGTGACCTGGGCATCCAGCAA
>P.wly78_GM002613|P.wly78_GM002613
TTATGGGTGTCTTCTTTATTGAGCGTAATCTCGCCCATCCCGGGGAATGCCGCGTCCATCATTTTAGTGCGGGCTTGCTG
CACTAAATTGCCGCCTTTTTTTCCACCTATGTCCATAGATAAGCCCAACATGTTGCGGTTACGGGAGATCATAGAGCTTG
CGACAGCGCCCAAAACGATTCCCAGGAAAAATGAAGATGTTTTCACAATTAGAACCTCCCTTTGTGGTAGAATCAAGCAT
AGTGTTCGTCAGTAGTGACAAACTCATACGGTATAAAATACAGGAAGGTGAGATGAAATAATGGGTACAAAAACAGCAGC
CATTTTGTTCACCGCATGTCTGCTGCTTAGT
>P.wly78_GM002614|P.wly78_GM002614
CGGGACTTGTGCTGATGAAGTCTTTAATCAACTTCATATTCTCTTCTTTGTTCTTGGCAGTATGGGCGTTATAAGCGGTT
TTATCTGTTTGTGAATGATGGTCTTGATCCTTATGGGTGTCTTCTTTATTGAGCGTAATCTCGCCCATCCCGGGGAATGC
CGCGTCCATCATTTTAGTGCGGGCTTGCTGCACTAAATTGCCGCCTTTTTTTCCACCTATGTCCATAGATAAGCCCAACA
TGTTGCGGTTACGGGAGATCATAGAGCTTGCGACAGCGCCCAAAACGATTCCCAGGAAAAATGAAGATGTTTTCACAATT
AGAACCTCCCTTTGTGGTAGAATCAAGCATA
>P.wly78_GM002635|P.wly78_GM002635
GGTCATCACAACGGCTTTGCCGCGAATTTTAATAGCAGAAGTATGATCCGTAAATTGGACAATCAGTACCTCGCCCTTGT
CCAATTTTTCTGAATGATGCAAGCGTGTATCCTGGCCTCTGGTCAAACCAAAAACCTGACATCCGTTGCTTTTCGCTTTA
ATTACGACGTACTCACTGCTACCCGTCACGTTATCTTCCATATCCTTTTCCTCCCTGAGAGCCGAAGCTATACTTTTTAT
GATGGAGATTCAAGCTTGTTTTGTCAACTACATGCTTCCCGTGCTCCTGCAATAATTAGCATGTCCCGAGCCATACTATC
CGTGCAGTCCCATCTATTAAAGAAAGGAACG
>P.wly78_GM002658|P.wly78_GM002658
TACACAAAAAAAGAAAACGCTTTAAAAAAAATATTGACAAAATGAAAACGTATACATATAATAAAAGTACAGTATGGTTT
CTCTCCACTCCTATCCTACTCAGCTACTTCACTAAAAGTAGCTACCACCCGGGGCTTTACCCGGGTGGTCTTTTTTTTGT
TTTCCAATACTCCTCTTTACCTTACTCACCTACCCCATATGTGGGTTGATAAAATACATCAATATTTCACCAATTATTTG
GTTGTCCTATTAAAACACATTATTATATAATTAATTTTTTCAATAGATAGGGGGCAGGAAATGAATAATAAGTGGAACAA
GGCTGTATATAAGATTTGGTCTCCAATTTAT
>P.wly78_GM002668|P.wly78_GM002668
CATCGCTAAAGGGCTAAAATACCCTTCCTTAAATTGAGATATATACTGGTCTACCTCACGTTGAATTTCATCTAATGATT
TTTCCATGAAACACGCAATCCCCCCATGTGCAGGTTTATTCATATGTTATCGTAAAGCACATTTTAAAACAAATTTTTTT
TAATTGTGAACTTATGACCCCAACTTACTGTCATCAGTCTTTTAAAGCTACCGTAAAAAGGTATACTACATATAAGGAGC
TGCGATTAGCAAAATCAGCATGAAGTCGTTCTTCCTTAAACTGCTACTGCGAGGGATTATATGAAGATATCCAAGTCCAT
GGAACAGCTTAAAATGATTTTACCCATTGTG
>P.wly78_GM002696|P.wly78_GM002696
GATTTTTCCGAGGAGCGCATCCAGATTACGTGGCCGCATCCATGTGAGGAGCCGTGTACAAATGACTGCGGCATGTGTAA
AACGACTGTGATTCGTCAATACTCTCCCGAACAATATGAACGGATTTTGATCGGCGACAGTCTGACCGATTTTGAAGGAG
CTAAAATTGCCGATCTTGTGTACTCCCGTTCGCATCTGACTTTAAAGTGTCAAGAACTTGGCGTACCACATGTACCCTTT
GAAACATTTGATGACATTATCGAGGATTTAAAGCAAAAACAGGAGCAAGGGGTGCTGTAAATGAGTTTTAACTTGGCAGA
CATTTCATTGGAAGAAAAACGCCGCGCACTG
>P.wly78_GM002697|P.wly78_GM002697
TGAGGAAAACATGGCGATCCGCGATGAACTGATCACCCCTGATCTACCGCTGAAGGCCAGCATGCCTGTCCCTTCCGCAG
GGATTCACCCGGGCCTCGTGCCGTTAATTGTACGTGACTTTGGTACTGACGTTGTTGTCAACGCCGGGGGTGGGATTCAC
GGCCATCCGCTAGGTACAGAAGCCGGTGGGCGCGCCTTTGTGCAGGCGATTGAAGCCGTACAGCAGAATGTCCCGCTGGC
AGAATACGCCCGTACTCACCCCGAGCTGCAATCTGCGCTTGACATATGGGGAGGTGAACGATGAGCACAGCAAAGAAGCC
CGTCATTTTTTGCGATTTTGACGGGACAATT
>P.wly78_GM002698|P.wly78_GM002698
CCCTGCCTATGTCTACTATCTGATGGAAGCCATGATTGCCGGGGGAATTCGTGGTGGCTTGACCCCTGAGCAAGCGCACG
AACTAACGGTGCAAACCGCGCTTGGAGCGGCACGCATGGTACAGCAAACCGGAGAGGAGCCTTCTGCCCTTCGCCACAAA
ATCATGTCTCCTAATGGCTCTACGGTAGCTGCATTGGAAATGCTGGACAAAGGTGACTTCTATGAAACGGTGATTGCGGC
GGTGCAGCGGTGCGCTGAACGATCCCGCGAGATGGGAGCTGTACTCAAGGAGGGAATTGAATGAGCTATTGCTTGGCGAC
CTACCGGGTATACGATGACAAAGCCGATTTT
>P.wly78_GM002699|P.wly78_GM002699
CACATTGCCCGTTACGGTACGATGCATTCTGAGTGTATTGTCACCGAGGACCAAGCCCATGTCGAGCGTTTTCTGCAAGA
AGTGGACGCGGCAGCCGTGTACCACAATGCCTCTACCCGCTTCACGGATGGCTTTGAGTTCGGGTTTGGTGCCGAGATCG
GAATCAGCACACAAAAATTACATGCCCGTGGTCCAATGGGATTGCCTGCCTTGACTTCAACCAAATATCGCGTGTACGGT
ACTGGACAAATCAGGGAATAATAACAAAAATCAATCCGTATCCTTGGAGGTTATGAATCTATGTGTGAATCACAAACGAA
AGTTTTAATTAACGAGCAAATTACGTTTTTC
>P.wly78_GM002700|P.wly78_GM002700
CTGGGCGCGGTGCATGTAGACGAAGGGGCCGAGGAAGCGCTGGTTCACGGAGGACACAGTCTACTTCCGGTTGGCGTACG
ACGTGTCGAGGGCAGCTTTCATGCCGGAGATGTCGTTGAGGTGCTCGGACCGGAAAATAAAGTGTTAGGACGCGGCATCG
TCAATTATGACGATGAACAGCTTCGAATGGTACAAGGATTACCGAGCGGTGAGGTTGTGGGCAAAATTGGTCCCATTCAC
CGGCTTGAGGTGATTCACAGGGATGAATGGATTACATTATGTATGTAGGGAGGCCGTAACATGAGTGATTTAACGACAAA
CACAGCTACAACCGAGGAGAATCAGTTTAGC
>P.wly78_GM002701|P.wly78_GM002701
CAGAAGCTCGACTGACCGAGGCGGCTGATCGAATTGGCAAGCTAAACCTGTTTGGTTAATCCGTATTTTCCAGCTACAAC
TTCTTTGCCAAACCTGGTCTTTTCGTGGTATTCTGTATCCAATATCATTTAGCGCGTTGAAGGGACTATTAAGAGAGACC
CGGTCCTGTTCAGAGAGTAAATTCCGATAGGCTGCAAGAATTTACCTGGACTCTCTCCCAACTCCTATCCCCGAGCGCCC
TGCGCAATCAGGCGGCCCCTGCCGTTAACAGGTTTCAAGTGGGATGATCATGAATCATCAATGAAGGTGGTACCGCGGAA
GCACAAACTTTCGTCCTTTGCATACAAAGGA
>P.wly78_GM002702|P.wly78_GM002702
GTTCGGCTTTCATCGCTTGTTCCATTAAAGCTCGGATATGACTGCGGTTTTCCGGGGGATTTCCTATCTCTATGTGAGCT
TGTATGAGTGCAACACTGAACGGCTGAGCTTCCTGATACGTCAAAATCCTTCATCCTCCTTGTGAGCCGGAGCTTCTCGT
GACCCATTGTCCGGTATTTTCTCCCATCATAGCCCGATCAGTCTGGATTACGCAACCATGCAAGCTTAATTCCCCCTATA
CAGCTCGGTAAAATCGTGATAGATTATTTCTTAAACTATTCCAAAAGGTCGTGTACATGGATGACTCATTTTTCTATTCC
TTCCTCTGACGTCATGAAACAGTTACCCACT
>P.wly78_GM002707|P.wly78_GM002707
ATCATCGTCGCTACGAGTGCAGCCACCGATTTTTTCGTATGTAGCCCCCAACCTTTTAGCATTCATTTTCCTCCCAGACC
TTTTTTGTACAACCAGAACTAAGATTAATTATGTTTTATCAGGAGAATGTTAAAGGAATTCATTATCTATATTAAAAGAT
GATATTTGTGACAAAACGCTTCATCTATATAATACTTGTGACACATGAGATTCGTCAGGACTGGGCATTTAATTTTATTA
TTGTATAATCAGTCTATGATGTAATAGGAAAAGTTTATAAGATAAGGAGCATGAAATTCGATGGAATTCAGACAGCTTCA
GTACACCCTGCAAATTGCAGCGGAAAAAAAC
>P.wly78_GM002712|P.wly78_GM002712
TACATATTCTGAACAGAGCGGTTCGACTATTCGAAGAACGATGTGTGCGTGGCCTGATCGTGCGTGAAGAACGCTGTATT
ACAAATCTACGTAACTCAGCCGTGATGGCTTCTGCGCTGGTCGCGGAGCTTGGCTATGATGAGGCTGCCTCCATTGCATC
GACGGCCATTGTGCAAGGTCGCACACCAGAGGATATTGCAGAAGATCGCGGCCTACTGACCCGTTCGCGGATTGACCAAT
TATGCCATCCCTATACAGTAACCAAGCCCGGAATTCCGGGGCAGGAAGAAGGAACTCACCATGGGAATGAATGATACCCC
TCGTAGCAACCGACCACATATCGTCCTGCTT
>P.wly78_GM002713|P.wly78_GM002713
CATGATCGCCTGCCCTTACGGCGCGATTACCATGGTACCCGAGTATCGAAACGGGCAGCCTGTCGTTCAAGACGGACTGT
ACACCAATATGTCAGGCCGTTTGCAACCCAAAGAACGCATGATTGCCAGCAAATGTGATTTGTGCGAAGGTGTGGACGGC
GGACCGGCCTGCATTGGTAAATGTCCAACACAAGCCCTCAAGCTGGTCGAGCCAGATCTGGTTCATGCCCGGGTTGAGGA
AAAACGCGCTGCAAGTGCACGTCAGCTGCTGCATATGACACGCATTCCGGCAACAGGTCTATGACTGAAGGTTTCCCTCT
ACCTACAAATACGCGAACCGAGCGGGATGCG
>P.wly78_GM002714|P.wly78_GM002714
ATTGAAGCTTATCGGGCACGTAAATCCTCCATTTATGGACATGATGCTGCACGCCAGGTACGAAAATCGCATGAGAACCC
TCACATCATTAAACTTTATGATGAATTTCTAGGTGAGCCGCTGGGTCATGTGTCGCATCATCTTCTGCACACGACCTTCC
AACAACGGGGGCCCGGCAAGCAAAGCCGCAGTAGCACTATTTCTATCAAAGGGGATACGGATTACTCCATTCATTAATAC
GTTAAGTTTTTTATGCTGTATACATTATATTTGTCGTTAGTTAGAGAGGAGTCGAATTGTATGAACCGTTTTGTTTTAGC
TGATCCCGACCAGTGTATCGGATGTCGTACC
>P.wly78_GM002715|P.wly78_GM002715
TCCGGTCTACCGGGCCGGACACCTTGTGACGCAGTCCGGCCTGACTCACCGGGCAAATCGAGTGGCCCTTCCCCGCACCG
CGGCAAGCAAATGCGATCTGTGCGCGGAAACAGAGAACGGACAGCCTGCATGTGTAGATGCCTGCCCGAATCATGTCCTA
CGGCTGGCCAAGGGTATATCCGACTCGCCTCCAGAGCCTCGGCGGGAAGTCTTTTTCCCACGCCTGTAAGGTCAAAATCA
GCCGCAGAAAGGTAGAAAAACATGTCAACCACTATAGACAAGATCTCTTCACCTCCTTGTATGAAGACGACTGATTACAC
AGACCCTGTCATTCATATTGACCCGACGCTC
>P.wly78_GM002716|P.wly78_GM002716
TGGTGAAATTGTTGCCATATCCTCCCGCCGGGGACGCATCATGGCTCGGGCACAAATCAGTGACCGTGTGCAACAAGGTG
CGACCTACATGACCTATCACTGGTGGGTTGGAGCATGCAACGAGCTGACCGCTGATTTTCTCGATCCGGTATCCAAAACC
CCGGAATTAAAATACTGTGCCATCCGCCTGGAACGAATCGCCGACCAAGCTCAGGCCGAACGTGATGTACATGAATCGTA
CCAACAGATTCGCAAACAGATGAACGTCCAGGAAGCTGTTTTGGCTGATAAGGTGACAAGATGAGCGGCACAGGGAATAT
GATGCACCGTCCGACTGATACCCGGTCAGCT
>P.wly78_GM002717|P.wly78_GM002717
CAGAGAATATTGGGACGTCCTTCGTCCCTATCTGGAAAAGGAGTTTATGAACGAAGCCGAAAAAACACTCGGCAGTCCCT
TCACTTATACTTGGGAGGTCTGCCCCTCCGTCCATGGAGACGGACACATTATCATTACTCTAGAACTACAACACATACAC
CGGTTGGATTAGCGGGAAGGAGCCTTGTCTCCTCGCTCGCGGATAAGCCAGTACAGGATGCAGCGTAAAGCGGCATTTTT
GTATTGGCTTTTTTTATGTTTCGAGTTTCATCTATTTCATATAAAAGAGGTGCTGCACTTATGGCAGACAAGGTATTGAC
CGTATGTCCCTACTGCGGGAGCGGTTGTCAG
>P.wly78_GM002718|P.wly78_GM002718
TAAATTCATCTACTGCTTTTGTATTAGAACTGTACAAGCAATGCGATAGAACGAGAAGCATCATACAAACCATAGAGGTA
AAGCTGCTTCAAGAGGGGGCTAATCCATGTAAAATTTTGGTTCAGTGTAATGAATTTCACATCTTTCCGGGCCAACCTGT
TCTACCATAGAAGAGTGATACGCCGTGCTGGGCAGACCACTTTGGTCGGGACGGTTACGTCTTGTTCTAAACTAGTTACA
CAGGCTGTCTGGCATGCGCGGCAAGTACGCCTTTATTTTGATTCGAAGCGGAGTGTCCAGATGTTGAATACCGAATTGGA
ATACCGTGAGCGCATCAGGAAGTTGGCCGTA
>P.wly78_GM002719|P.wly78_GM002719
GAATGGAACAGGACTCGTTACTGTAATGCTGTCGACTTTCAACCACAAAGAGGAGCAAGTTTTTGAAGGCGATTTATCCG
TTCTGGTTAAACAGTAAAGTTTTATAAAATCAATTATTAAAGGTTTGAAGAGGCCCATGCATTCTAGCACGGACCTCTTC
TCTTTATTTATACATGGCTTGACTTGCGGCTTTATGTTCAGCCACACGTTGCAGTAATTTCTTCATTTGGCGACCTTTAA
GTTGCCCTTCTACAACTGAATTTCGCATAGATTCTACATCTTGAACCCGCACTTTACCCCATGATGAAAGCGATTGTACA
GTGCGATAAATTGCTTTGCTGCCACTTTATT
>P.wly78_GM002721|P.wly78_GM002721
CAATTCTTGAACCGATCTGGTTAGATCCAGTAGTATATCCAATGTGGATTTTATCTTTGCCATGTATTTCGTCACCTCCT
CAAGACGCAAAATAAGCCCCTGAATTATCAGTGGCTTTTCATACTTGTATCTTAAATTAATTTGCTGCTATAACGCTACG
AGTTTTAAAGGGAAATATTGTTCAGTGAATATAAATTTGTAGACGGACAATACGTCATTAAGCTAACGGACAGTTTAACT
TGATTGGTGATATTATGCTACTCTATAAATAAGCAAATAATTTAATCAAGAGGTGTAATAATGCGGTTTCATGAATTTTA
TATCGGACAAGTATTTAAAACCAAGTCTTTG
>P.wly78_GM002727|P.wly78_GM002727
CAGCAAGATATTCCTATGATTTTTAAGATCTTTATACCAAAAAAGGATAGGATCTCGCGTCCTATCCTTTCCCTTTTCGT
TATCATCTTCAGTTTGATTCATCACTTATCTCAGAAAGGATGCTTCGTGTTGAGAACAAGTAGCTACAAATTTTTTAGAT
TCTTTATACTTTCCCTGCTCGTGCCAGCTTTATTGTCATCCTGCTCTCCCTCTTTTACCCCACCAGCAGAATCATCTGTA
CCCAAAAAGGCCCAATCAAATGAAAAAGTAGTGTCGGCCGGGAAAGGCCAGTATCTATCCATGACTTATACAGAGTATGT
GAATGGGAAGAAATCAGATCAAGGCATGGTT
>P.wly78_GM002729|P.wly78_GM002729
GTAGGTGTATGCTTCATGTCATATCCACCCTTCATACAGAAATTCCAAAACTTTTATATTATTGCATTCTATTGTTGTCC
ATAATTTAACAGTTGTCAATAACCTTTATTTCTTTTGCATTTTATTAAAGAACTTCGGCATAATCGGTGGCATGAAATGA
CGTAAAGAACACTCTCCGCAGCCTATACCCATCTTAAAAAATATTAAATATATTCATATATGCCATAAAAAGGTTTACAA
TATTAGTAGATTCCTTTACGCTGGCTTTGTATTTACAAATTTTTCAAGGAGGTACTTTGTATGAAAGTAAAATTTCTTCC
ACAAGCTTTTCTGGCTGCAACGCTACTCATT
>P.wly78_GM002733|P.wly78_GM002733
CGATCCTACTCCCCTGTTATTACTTGGAATTATATTAAATCTTCTCAATACTATATTATGAGGCGTGGCGAAGTATCCAC
GCTGGATTGCTTATGAATTTGAAAGTCCTGTAGTTGTCAACAAATATGTGTTGGCTCCACGTAGATCTAGTTTAACCGAA
TCGCCAAAAGATTGGATGTTCGAAGGGTCGGACGGTGTTTCACGGGTCATTCTCGATACACAAAAAAATATTACTAACTG
GAAAGAAAAAGAGAAAAAAGAATTTCATTTACCAATGAAACAAAATATAAAAAATACCGTTTGAACATCACTAGTAATAC
TGGTAATTCTCTATTTTCACTTGGAGCCTTC
>P.wly78_GM002734|P.wly78_GM002734
TTAAGTCAAATTCCTTGTCCAAACCGGTAGTCATGGTCAATACCATGATTGCGCGATTACCTGAGAGTTGCTCAGGGTCA
GTTTGACCTCCTCCTTGTGGAGTGACAGAGGCTTCATTATTTTACTGTATATATTTGGAAGTATATTCCTCGAAATGTGT
CTAAACATAAACCTGCCAATCTATAAATACAATCTAAATATTTGCATATTTATCTAACTGATGACTTACCCAAGATCGAT
CCTACTCCCCTGTTATTACTTGGAATTATATTAAATCTTCTCAATACTATATTATGAGGCGTGGCGAAGTATCCACGCTG
GATTGCTTATGAATTTGAAAGTCCTGTAGTT
>P.wly78_GM002760|P.wly78_GM002760
ATTATGGACCCTCCTTCTTACGGGCGCGGACCGAACGGAGAAACTTGGAAGCTTGAAGAAAGCCTATACCCGTTTCTCGA
ATCCTGCATGAGCATCATTTCGGATCAACCGCTGTTCATGCTTATTAACTCCTATACTACAGGTATTTCGCCTACTGTAT
TGCGCAACATGCTGAGCATGACAATGCAACAAAAGTACGGCGGCCAAATTAGCGCTGGTGAAATCGGATTGCCGATCACA
CGCTCGGGATTGAATTTGCCTTGTGGTATTCTCGGACGCTGGGAGGCTTAAATTCCTCTTATGACTCAAAATGAACTTAC
TCGGCATGAACATGCACAGTCGAACATCCCT
>P.wly78_GM002761|P.wly78_GM002761
GAAGTAGAATTTCAGCTGTGTTGATAAAAAAATATTATGTACGTACAATCCATTCCATTTTCATTATTATAATAAAAAAC
GGGTGGTTGTACGTACAAGTGGGATTGGTTTCATTTTAATATGGAAGCGCTATAATTACAAGTACATCCGAGAAAAAATA
TTTTAGACCCATTGACTACTTACTTATTTATGTAATCATTCGATTGTTGCTGAGGTTTGTTGTACAATAGACTCCATATG
GGGATTTCTGTGCAGCTTGCTGCCTGAATCCTGAATTGACTGCTGAAGGATGGATTGTACATGTATGTAGCACAAGAATG
GAAAGACTATGAAGTAATGGATACAGGCGGT
>P.wly78_GM002762|P.wly78_GM002762
ACCAAGTCCACTGCACCACAGAATTGCGTATAGGATGTATCTCCACTGCCAAATACTGCCGTCTTTTTACCAGACAGATC
AAGTTCGTCTAGTTCCTCGTAAAAATCCAAAAATTCATCAGGAAGCTCACCATCTCCCCATGTATATACACCCAGCAGGA
ACCCGTCATATGCGAGCAGTTCTTGCGCACTGCAATCATACGAAGCCTTCAACTCAGCCTCATGTCCTGCCTGACGGACG
CCCTCGGCGATCAATTCCGCAATTTCCTCTGTATTACCGGTCAAACTGGCATAAGTAATCATGATTTTACCCAAGTTCAT
CCCTCACCTTTATTTGAAATATGGGATGCTT
>P.wly78_GM002773|P.wly78_GM002773
AGCAATGGCATTAATAAATCAGATAGCGGAACCAAGTCAGGGGCTACTGCTGGTAATACAAACAGAACTGGTGGATTCCT
TGGCGGTGGCGGCGGATTCCTGAAGGGTATGATGCTAGGCGGTTTGGCAGGTATGCTCTTCGGTGGATTGTTCGGCAACA
TGGGCGCATTGGGCAGCTTGCTTGGCCTTGCCGTTAACGTTCTTGCCATTTACGTCCTGATCATGGTCGGAGTAGGTATC
TACCGTGCTATTAAAAATCGTCGCAGACCAGATGATTCCCGCGGAGGACGTTACTAAGCTATGATTTTGAGTATGGATGA
GATTGTCAACGCTATTTGCTTGCATATGGCT
>P.wly78_GM002774|P.wly78_GM002774
AGAACTTTGGTGACTATATTTTAGTACAAAAAGGACTTTTGAATGCTAAAGCAGGTCTGGAATGGTGCCAAATGGTTCTG
CGTATGCTGCTTGCCGGTGATGTCAGTGCTGACACTAATCCGTTTTCACTTAAGCCGCAAAGCTGAATGTTTTAGCCAAT
CCATGCATAGGATTTATGGGACGTTATTATTTAATTTTTTAAAAATTAAAATTCTTTGAAACCCTTTTCCATGCCATTCG
TATTACTGGTAAGCGGTTGTTTGACCTATAAACAAATTTACTAAGGGGGATTATATTTACATGAAAAAAACATTCACTTT
GAAAAATATGATGATGCTGATGATGGCTTTT
>P.wly78_GM002775|P.wly78_GM002775
TCCAGATACAGGAGCGTTAACACTTCTCGTTGATGGAAATGAACAGTAAATAGGATACGCTTCGGCAGAAGGTTACCAGG
GTAGTTTAAGCTCGTACATACGAGCTTAAACTACCCTTTTTTATGAAAAAAAGCACATATACGTGGAGAATGACAAGAGT
CAATTTTGGCTAACCTGTGAACGACCTGACTGAAAGTTGTCAAACCATACAGTTTCAGTGTACACTTTTCATGAAGCTGC
AGAATAGCTGCCGCAGTGCTGTTACAACCGTTACTATGATGGATGAAGGAGATAAGATCTATGAATTTACTATCGTATGG
TCTGTTGGGGCTTCTCGCAAGAGAGGAATCC
>P.wly78_GM002776|P.wly78_GM002776
CAACACCCTTGCGCGGAGCACCAGTTCGTAAATCCCAGTGCAGCAGACCTACTGCTTCGCCATAACTACTGATTTTGTGT
GAAAGCTCCTTTAAAGCCGTCAATTGATCCAACGTCTGTTGCGCCATATTTTAGGTCACCTCTTTAACTTAAAATGGATA
AAACTTTACAATACCTATACTTGATGATACTTATATTAAAAAGTATAATCAACACACAACATGTACGACCAGCTCCTAAG
ACCTAAAATAAACGTTGGGCTGTACATATCAAACTTTAATAGAATCTGGAGGGAACAATCGTGAATCACATCAAAGAAAT
TTTAGAGTACAATCGTGTTTTCGTAGAAAAC
>P.wly78_GM002782|P.wly78_GM002782
CGCCCGGCATCCGTCAGCATGATTTTCTTGCCAATGCGATCAAAAAGCGGCGTACCCAACTCAGTCTCCAGCGTTTGAAT
TTGAGCAGTGATACTCGACTGTGCATAATCCAGTATACGCGCTGCTCGCGTAAAACTGCCTGCCTCAACTACATTTAAAA
AGGTAAACAAATGCCGCGATTCCATAATCCGCTCCTTCAATCGTTTTTTTCGATGCAAGCAATCGTTATATTCCGTTTTT
CCGATAGATTGATTATCTGATAAGCTGGAGAAAATAACAATAGAAAGAAGGCTTTTCTGCATGACAAGTGAAAGTAAACT
TCAATCCACCATTGGTCTTCCACAGGCCATT
>P.wly78_GM002797|P.wly78_GM002797
ATTAAGTAAAATTGTCACATGCACTATCTCCTTTTAATTCGCATCTGCGAAGTTTGTAATATTGTAACCAGTATGTTATG
CGTCAAAGGTTATATATGGATATACGCCAATGTACCCACATGGTTTCATATATTTGGATGAAACAAATTAGGTCAAAGTT
GATCACACATTCCCTTCCTCATATCACAGGTCGATTTTTTACTGAGTTGAGGACTTTTTTGGGACGAATTTAGATTTTGT
ATGTAGCCCTCCTTTTACTAACAAAGTTTTAATATTTCCCAAATTCAAAAGTACAAAGTTTTGTACCTTGTCATCAGCAT
ACGACCAATCTATTATATTGTCAACAAGAAA
>P.wly78_GM002802|P.wly78_GM002802
CCTTTTAATACTAGGTGATGAATGGGCTAATAAAAGCGAAGAACTTCTAATGAAAATAAAAAATATGTGGTATGATCCCG
GTAAAATAGAAACACTAAAAACCAAGAAGATAGCTCCTCTTAATAATCCAAAAGAAGGAACGACTTGGAGTAAGAAAAGA
ACACTTCGTACAGAGAATGTTTCAGCAGGAAGATCACGAGCATATAATACTGAACAGTATGTCATGGATAAATAATAGTT
TTAGACAGAGAGGGACATAGGTTCCTCTCTTTTTATTCTTATAACAAGGAGAAATGTAAGGTGAATGATATTTATATTAT
TGGTGGAACAGTGTTGTTTGTGCTATTAGGT
>P.wly78_GM002803|P.wly78_GM002803
TTTTCAAGCATTACAAGAACAAATAAAGCAATTGACCTCTAAGTTGTCTATGGATAAGATTCCAGATTGGGCAATAGAGG
CGTGTGTGGCTGCCAAGAATGCTGGCGCTGTAGATACAACATCAGGTGGCAGCTATGACTTTTATCGTTTAATTACTGTG
ATGTATCGCAAAGGATTCTTTAAATAATTCACATTTCGACATCAATCGACATAAAATATCTTATTTTGTCGTTTACAGTC
GGAAATATTTAGGATATACTATATGTGGAGTTTGAACAGCACGTTCGCTCTAAATATAGTATGGAGAGTGATTACTTGAA
GCCTTTCACAAGCAATAAACGTATAGTTGTT
>P.wly78_GM002804|P.wly78_GM002804
GAAATGCAATTATAACAAGAAAGATATCCTCTGAATCCATGTGGAGAGGAACAAAGAAAAAGCTTGTAAGTGTTTTGATG
GTTATGATTTGTTGTGGTTTATTTATGAGATTCACAGAGTTTCTACCACAAATAGCTATCGCAATTACATCGATTTGTTA
TGGGTTCATGTTTTTTAGAGAGACACAAAGTATTGCCGAGAACTTAATTGATGCAGGACATACAGATATGGCTTGGTTTC
TAATTTTAGTTAAAAAGAAGAAGAAAGAGTTTATGGAAGACAACGACATCTCAGAAGGGAATGATTCAAATGATTCAACT
AGGTAACTTTTTACTCATGGATCGGGATGAG
>P.wly78_GM002805|P.wly78_GM002805
ATTCGCCAGAAAAATGACTTGGATTCAACTGTAGACATCAAGAATGTTCATAACGTTGAGTCTAAAGTAATGATTAGTAG
ACCTGAATTAGGTGGCTACTTGTATCCAAGGTTAGCCAGAGAGAATGATTTAAATGCAGTTGCACAAATCAGAAAAAGAG
ACGTAAGCGACTTAAGCAGCTTTATTATAGTCAAAGGTAGAACGTCTGGTGTGTATTGGTACATTTTATAAAAGAGACAT
TTTACGAAGACTCTTCTGCTCTGAGGAGTCTTTTATATTATTGAAAAGTAGGTTTAACCAATGAAAGAGAATGAATTTTT
AGAAATAATGACTGGTGCTTATGAGTATGCC
>P.wly78_GM002806|P.wly78_GM002806
GGTCAAACTACGTTAGACCAAAAGGTTGTAATCAAAAATCAACTCGGATACCCCATTGATAATTTGTTGCTTGAGGTGAA
TAAAGAAAAATTGCCTGAAGGTGTGACAATAGAATTATCGCGTACTCAGTCTCCATTTTTAGCAACAGACTATATTACAT
ATGGGCTTACCAAACCATTAGAAACACAAGAATTCTATGTGAGGATTGTTGCAGATATTGAAGCCAAGCCAGTACCCAAC
GGTATATTTGAACTCAAGATTAACTCAAATAAAGCGGCAGTATAGTCACAATACAATGTGATGTTAGGAAGTGAGCAATT
GGATGTATACAATGATTTAGGCGGTGAAATA
>P.wly78_GM002807|P.wly78_GM002807
TTACTACTACAAGTTGGAGATGACAAAAGCGACCAGTCTTCGTGATTGGGTTACATTTTTCGTAGTTCAGTTCTATGATT
ACATTCCAGTTGTTATTACTCCAACCTTTGAAGAAAACGATTATTCAGCTTACGGTTTCGTCAAGGAAGAAGAAATTGAC
TTAGATAATAAGCATAGTCACATACTTATAAAAACAACGAAAAATAGTTCAGTTGGCTCAGGAAAGGTTTTTAAGCATTC
CATTAGTGAAAAAAATCCTATTAAAAATGTGTCTATCACGTAACAGAAAGGAGGAAGCCTATGTACTTAAAGAATATGAT
TCCAGCTATGACCTCAAATACCGCTCCAAGC
>P.wly78_GM002808|P.wly78_GM002808
ATAGAATCAACTGGACTGCAAACAATGGGGCAACAGACTACACCAGTGTTGGGGAACTAAAATTGTTTGAATTATTAAGC
GTCCCTAGCTTAATTGAAATGACACATAACAATGAATCCTCATTTCAAAAATACGGAATGAATTTTGATAGCCCTCTTAA
CCTTAGTAGTCGTTTAAATAGATACACGGATGTTCAGAGTTCGAGTGCAGCTTTGGGGATGGGTAAAGTTTTTAAACACA
AAGTCGATCTAAACGAAAAAAGGGTAGGTAAGATTATATTCAAATAGAAAGGATGTTATCATGGCAATCAATTCACTGAT
CACTTGGGATTCAATTAACAAGGGTTCCACT
>P.wly78_GM002809|P.wly78_GM002809
CTAGGAGGATTACATGCAAAAACACCTCATTAATGACAATGGAACATATAAAACTTATATAAACGGAGCATGGCAAACAG
TCGCTACATCCTCCCCGACTAAAGACAACTTTATAACAAAAGGTATAGACGATTTAAGCGTATTGAATCGAAATGCCAAA
ACGATCAATCAACCCATGAGCGACAATGGGCTTTTAGGATCAGGTAAAGTTTTTAAGTCCACTTTAGACTTAAAGAAGTA
TTTTGACATTACAAGCATCATAATAAAATAACGATTTTATACAGAAAGTGGTGATAAAAAATGCCTAGTTTTGGTGGATT
TATTGATTCATTCGCAAAGGTTTTATATGTG
>P.wly78_GM002810|P.wly78_GM002810
GTGGGTACAGATGGCTCTATTCAGTCACAAACAAATACATATGCACGTATCAAAATTCAGTTATTCAGTTCTCCTACGGA
AAATTTGAGTTTTACGGTAGATGAATTTAATGATGATCGCTACGACAACGCGTATTTGAATACTTCTCAGGACTATCTAG
AAATGAAACGAAAATACACAATAGATTATGTCGCTGACCCAACTTGGTCTGAAGATGGACAACTATATAGAACAATAATT
GATAAATCTATTTGGAAGAAAGTAGACTCATTATCTAGTATTCAAAGCTAGGAGGATTACATGCAAAAACACCTCATTAA
TGACAATGGAACATATAAAACTTATATAAAC
>P.wly78_GM002811|P.wly78_GM002811
TAAAAATGCCTCAAGTGATGCTAGCCTGCTCACAAGAGAAGAATACGGAAGATTCGATAGTCGAATTGAGCAATATAATA
TCGGTTACAAAAAACAAATGCAATTAGAAGGTGTGAACATAAATTTTCAATGTATCTGCTCTATTCCTTTTCGAGATGCC
ATATATTTTCAAATCAAGGTAACTTCCGATAAGAATTTGGACGGAAAATTGATTATCCGTAATAATGGACTCGTATCCGA
AGAAGTACATGCTCCCCTACTAGCAAATATGAGCAATAATCTGAATTGGGAGCTGAAATAATGAGCATAACCGAAATCGG
CATACCCATAGATTTATCAAAAGGTAAATAC
>P.wly78_GM002812|P.wly78_GM002812
AAGCCAATTGGCACAACTGGTAGCACAACGAAAAATTGGGATGGTACAATCTACGATACTCCATTCAAGCCGGGAGCCAA
AGAGATTTTGGGTGTAGCCAACAACGGCACACCCTTAGATGCAGCGGGTAACTATGTAACAGTTACGTTGCAATGCGCTG
TACCTCTCGATGCTTCATCAGGCAAACAGAATTTCAAGCTACGTGTCTCTTATAGATACGTGTAAAATATTGTAAATTTA
AAATCAATCGTCTAGGCAGGGATAATCTCCCTGTCTATTTTATTTTTAGGGAGGCTACATATGATTCTAGGTAACATGCA
TTATAGTCGTTCGCCCGTTCCCTCTCAAAAT
>P.wly78_GM002813|P.wly78_GM002813
CGGATTAGCAGCCTTCCCTTTCAATGGAGAAATCGTAGAAATCAAGGCTTACTTAGGTGTAGAGGGCGATACAGAAACAG
AACTAGACATAGAAAAAACAAGAGATTTGAATACTTGGACTAGCGTCTTGAATAAAAAGATTCACTTTGAAGCACTTAAG
CACTTTGATGATAAATCAGTAGAAATCAAAACAAAGACCGTTAACGCAGGAGATATTTTTAGAGTTAACACAATTAAGAA
TGGAATTAATATTCAGAATTTAACAGTAACAATAACAGTTAGAACTTAGGAGTGATACATATGGGTCTTCAACCAGTGAT
TGAATGGCGAAATTCTACGCATGCAACTGAA
>P.wly78_GM002814|P.wly78_GM002814
TACTGTTGGTGACAAAACATCTGAACATTGGATTGCCAACCCTGCTCCATCTGCCCCTAAAGGTAGCATCAAATCTGTTT
CCCCCGGTAGAAGCGGTTCTGGTGAAGGTGAAGTTTCAGGAGGTAGCACTAAGGTTTTCTATAAAGGTAAAGCTGTGGCA
ATGATTGGTTCACCTGTGAAAACAACGTTGGACACAGATACCACTATCGAAACGGGAAGTGAAAAGATAAGTATATCAAG
TTAGGAGGTGAAATATTGCCAGAATTACATGCATATTTAGAGTTAAATGACCCCGTAATAATGATTACTCGCAAGGGTAC
ACCCGAAGATCCGTATAAATCTCGTGCTGAT
>P.wly78_GM002815|P.wly78_GM002815
AGGTGATCTCCCCTGCCAACCTGAAATATGGATTACTAAAGTTGGTAGTGGTGATTTTACTATGACTAATACATCATATA
GTAACGAACAGTTCAAGTTTGCTGGGCTTGTGGATGGTGAAACAGTATATGTAAACAATGAGCGTCAAGATATAGAGACC
ACACTTGCTGTCACTTATAGATATAAGGATTTTAATGACAACTATTTGAACCTACCTGCTGGAAAAAGTGTGTTCAAAGT
CGATGGAGACGCTGATATTAAGTGGAGATATCAATATAAGAGAATTTAGGAGTGTGATATATGGCTGGAGTAGCATTGAA
TGGTTCAACTACAAAATTATCTACCAAAAAT
>P.wly78_GM002816|P.wly78_GM002816
AACTGAACCTGTCTTTCCAGTGTCAGTAGAAATAGAATTTGGCGATGTTCGTGGCAGTAATACTTGGCAAGCAACCACTC
AATATAAAAAAGATGATATCGTTCTTCCTACTATTGATAATGGTCGATTTTATGTGTGTCTCCAAGCTGGTGAATCAGGT
GATGTTGAACCTACGTGGGGATTGGCTGACGGTCAAACAATATACGATAAAAATGCTTCTTGGGTAAGCTATAAGAGGCT
GAAGTGGAAAGAAGCTGGAGTAGCATCTAACTTTAGACCCTATGGGAAGATTGAATAACTATGGCTACTTGGAATTCACT
CACAAATAAAAATGGTATCTATACATATCCT
>P.wly78_GM002817|P.wly78_GM002817
TATATTATGCTCTCTGTGTAGACGACATAAATCTAGTTCACAACTGCCTGAGACAAGGCTATATTACGCTCACTTTTCGT
TGTGATGCTCCCTACGCTTACTCCTCTATTTATAATCCACCAGTATATAAATGGCGTTATCAACCTTTTGATGTGTTGGT
TAACGATACAAGTGGAGATAAGCAAAAGGTTATCATTGAGAATGGCAAACTTACTTTAAACCCTAATAAAACAATGTGGA
CTGAATTTCGTGGGAAGAAGTGGTATGAAATTTCAAACTAAATAAGAAAGGAGAATGTCCATGTCCACAACGACAACAAA
ACTGGGTCTTAAAAAACCCAACTTTGCAACA
>P.wly78_GM002818|P.wly78_GM002818
TATGGCTACGGTAAATTTCTTATTAATTATGCTGTAGGAAAAGCTTTTTCAATAAGGAATGAGTTCTGTGGTATTAAATT
TATAACTCTAGATTGTTTTCAACATAGATTGTCTTATTACGAAAATATAGGATTCATAAAAAACAAAGAACAAAGGAATA
GTGGACAACAACATAAACCAATCAGTCTACGTCTTCACATCGATGATTATTTAGATCAAAATGAAATAGATTTTAGTAAA
ATCCCAATTTTATAGTGTTTCTCCCCTATTAAAAGCCTTATAATCAAAGGCTTTTTTATTATGCCCAAATTTAATATGGA
GGTGATCAATATTACAATTCGTGACTCCCTC
>P.wly78_GM002819|P.wly78_GM002819
ATGTAGAATTATAGCCCTCGGCAATATTATAATTTAGGGCATTATTTTTTTATCATATTCGTTGTATTTCTATCATATAT
TTCTCCTATTAATATAGATAGGAGATGTTATGAAAATGGGCAAAAGAAAGAAGGGAAAATTGATGGCTACTCAAATCGCG
GCTACTCCCACACTGAGAGGAAATGACGCTAAAAAACTGATTCATTCTCTGAAGAAGAAGCCTACCGCTAGATCTAATAG
AAATGGGCAAGCTCTGGTAGACTTTTTTAAAGCTTATGAGAAGAAGGGTAGATAAATAATATGTCAACAGATGACTTTAT
TATAGCCAAACTATCCGAGGAAGATATGGAT
>P.wly78_GM002820|P.wly78_GM002820
GAAATCTCTAGAAAAAGGGCAACAAAAGTATAGAAAAACGTTAGACAAATTAAGTGAAACATAGCTGCCAATAAATCAAA
CATTACATACACTTATTTTAGCTAAAAAACCCTCAAAAATTATCGCCTATTTTCAGAAAAAAAGATCCCAAAAAATACTC
TCGTTTACGGTAGTAAAATATGGTACAATAAATGTAGAATTATAGCCCTCGGCAATATTATAATTTAGGGCATTATTTTT
TTATCATATTCGTTGTATTTCTATCATATATTTCTCCTATTAATATAGATAGGAGATGTTATGAAAATGGGCAAAAGAAA
GAAGGGAAAATTGATGGCTACTCAAATCGCG
>P.wly78_GM002821|P.wly78_GM002821
GAGGTGATGCCTGTGGAGGTATATCAAGCATTGACGCTTATGATTTCATTTGCGACTTTGGTTGTGTTAATACTTTCTTT
CCACAAAAAGAAATAGACCGCCCCGTGGAAAGGTAAACGGTCTATTTCGTTGAACCAAAACACTGCCGACCGCTCTTCAA
GGCGGCTGTTGTAAAAGAGTTAGGATGTTAGCACATCCTGCTCTTTTTTAGTATATCCTTCTTGATTATATTTTATCACA
CGAAAACTCAATTGCCAATGTGCCAAAGAAAGTACTGATTAAATTTGAGTTTCATGCTATATGATCCAAAGAAACGAGGT
ACTATATATGAAGAGTAATGTTAGATGTAAT
>P.wly78_GM002822|P.wly78_GM002822
GCATCCTCTTTCCCTACTGGTAAAAATGCGAAAAGAACATATTGATACTTATAGTTACACCAACAAGTCTGACTTTACTT
ACGACTATTATCTTGACAAACAAGCAGCGTTGGAGAAATTGTTCCAAGAGCCTATGGAGCCTTTCAAACTCAATCGTTTC
AAAACGGATGATCCAGAACTTATTTATGACACATATATATCAAGGGGGAAATATTCAACCGCAGGAGAAATCGCTTTGTT
CATCTATTTCCTATCTCCTTCCAACCTTTCTCATAATACTATAGACCTATTACCCAAGACATGGTAAACTATTGGTATAA
TTTGAGAGGTGGATTAAAAATGAATAACAAT
>P.wly78_GM002823|P.wly78_GM002823
AATTTGATTTTGCTGTATTTGAGAGAAAAGATGAATCTCCCCTTCTATTGATTGAATTTGATGGTCTACAGCATTATGAG
CCTGTTAAATATTGGGGTGGGCAAAAAACGTTCAACAATATAAGAAGACGAGACAAAATCAAAGACAACTACTGCAAGTC
ACATAACATCCAATTGATACGAATCAAGTATACCGATTTTGACAACATCGAATCAATACTAAACGAAAAACTTGCTCAAC
TAAACATCTTACCTGTCTCCCCTGCTCTATCTTAATCCAATTACAAAGGAGAAGATACATATGTCAATCGTAAACGTTGT
GGCTGTACAAACTCGAAAAGTTCCTTATCAT
>P.wly78_GM002824|P.wly78_GM002824
ATCGCCCACAGTGTGAGGACGTACACCTGAAGCTATAGATAATCTATTCATTGACAGTCCCAACATATTTACTGCTTTAT
CTAATTTTAACTTTACCATTTAATACTCCTTTTTATAAATAAATATAATAAAAAATGATCGAAAAAATCAACTGTAAATC
CCTTGACTTTGACTGTATTGTACATGTATTATGTACTATATAGTCAAGGTGAGGGGGTGAACGAATGTAAATATGATTAA
TTACGCCTTCAATCTATATTATAATTTATTTTTCTTGCATTGAACAACAAACAATTACGCATGAAAGGACAAATTCGATT
GGCAATCAAAGAAGAATATATTGAAATTGTT
>P.wly78_GM002826|P.wly78_GM002826
AGAAAGAAGTGTAAGTTTACAAGATTTAGGTATTATTATAAATAGTGATGGCGGAAATTTTATCGCAAAAGCAAATCAAG
TATCAATAATAAGCAACCAAAATGAAATAAAAATCTCCAACGGTAAAGCCTCTATCGTCCTTTCTGCTGATGGCAAAATC
ACCTTCAACGGTACTCGCTACGACTTCATGTAGGAGTCTTTTTGTTTTACATTTTCTATAAACTTCCACTCCCTCGCATC
CGATATATATTGTAAGTATGTGTAAAATCATATACTAATCGAATAATTGGAGGAGTATAAATGAAAAAACGAATTCCAAC
GTTCCTCGCTGGTGCAATATTTGGTGTTGCT
>P.wly78_GM002827|P.wly78_GM002827
GGGAACTTGTTGAAAATCATCGATGTAACCCGTGGCATCGTCGATTCGGTTAAGAGTACTTTCAACCCCAATATTGTTAA
AAACAATAGTACCTCCACTGCCTCTAATGTTAACAGCTTCCATTTTGAAAAGGTTGAAATTCATGCAAATGATAAAGAGT
CAGGATCGACTATCTTAACCAAATTAATTGATGCCGCTAAAGCACAATCAAAGAGAGGCGTTCTAGGAAATAATTATGGC
TTCAATCTATAATCGGTGGGGATTATGTCTCCCCCACCACTATTCTAAAGAGGTGATACATTGCTCGGAGAAATTGATTA
CAATTTAAAACCTATTCAACCTCAGTATTTC
>P.wly78_GM002828|P.wly78_GM002828
GAAAACGGAAAATATACCTTCGAGAATGACAATGAACGGCTCTCTGAGTTAAACAAGCTTTATAATGAAGAAATTGTAAT
TGATGAAACAGAAGAACGAAAAGCAATGCTCCTATCTGTTAAAGAATCGGTGATCAATCGTGGCCCAACCGAATTTACTG
GTATCGAAGGAGACTGGTACGTTCGTTTCTGTGAAATTGTAGAACAAATCAAATATGAAGATGAACAGTAAGAAGAGATA
TTGAGTCTCTTCTTTTTTCTATTTTATCTAAAGTAAAAAAAGGAAGTGGCTTAAACCGTAATGGCAGATATGCGTATATT
AATAAGTGCTGGCTTAAATGTTGGTAAATCA
>P.wly78_GM002829|P.wly78_GM002829
GATAAAGGCTATGTCTCCTGCTTGGGCAGATGATTTTTGTTCAAATACTCTCTCTGATATTTTGGAGCGTAGAGTTAACG
TACATATTTTTAAAAATTCATGTATTACCTATCTTTTAGAAAGTGGTAAGGATATTAAAATAGTTTCGAAGTTCGTTGCA
CATCACAATGATATTTCCACCACATCTATTTATGATTTACGTGATTTCGAAGATGAGAAGAATCAGATATTTTGATTAAC
TCTACCCAGTAAAACTATCCTTTTATTACAATTACATATCTTAATTTAAAGGGAGTCAAAATGAAATTATACAAATTTGA
ACTTGAGAACTTTACAGCTTATCTAGATAAA
>P.wly78_GM002830|P.wly78_GM002830
TCTAATATTAATTGTCCCCTATAAAAAAATGACTAATTTCTACCCTCGAAACTTAAGGGAAAGAATTTTCACAATTGCTG
AGACAAGAGGAATTAAAATTAACAAAGTAATTTTAGATGAAGGATTTATGTACAGTAAAAAGGATCTAGCAGAGATGTAT
TATAATTTCGGCAAAAACAATACCGATGTTATCTCCTATGGAACGTCTCAACAACAATAAAATTAGGGGTGTGCATTAAA
TGAATTTTCGTGATGAGTTCACCTAAATACTCATTAATAATACATAAGGATTTGATGTGAATGAGCAAAAAAGAAGTAAA
AAAGAATACTTTGCGTGAACCAGCCAAAAAG
>P.wly78_GM002831|P.wly78_GM002831
AAAATATCGAAGTAACAATGATTAGTAAGGATACAGTCTCCATTGAAAGTAAACGTATGGACGATGGTAGAAACGTAAGT
GAAATTGTGGAAACAGGTCAGGGATACGAATACTCATTCCCTTACGCTGGTGTCGCAAGACCATTTACTGAAGCAACCAG
AGAAGAGTTGGAGAATAACGGTGCTGTTGAAGCTGCTCTGTATAAAGGCTTACGCAAAAAAGGATTAGACGTACAGAAGT
AAAGTAAAAGAGCTATTTTATCAATTATAGGGAGTGTTATAAGTGATTGAAATATGTGACATGGAACGCGGTTCAGGCAA
AACGACTAAAGTAATCGAATTAATGAATGAA
>P.wly78_GM002832|P.wly78_GM002832
ATGAATTGATTAAGGGTACATTGAAACTAGTTCCTGTTTTAGCATTTAGAGAGTTTACCAATATTCCCGTTCCAAAAAAA
GCGACACTGAAAGAAATCATTGGGCTGTCTGAATTGCTTGCAGATAAAGGTATTACAGAGGCACTATTGAGTAAGTTTCC
TGATGATGAATATCAAAAGATTGTCAATAAGATTAAACAGGCAGCGATAAGTGCTAAGGCAACCGTAGGAGAAATTATGT
TGGCTAATGCTTTAAATCAGGATGGTGATGAAAGTGGACTTCAACAATCTGACGGATCTGATGAAACAACTGGATGAACA
AATTGCTGAGACATTAAGGGTTGATGTAGGC
>P.wly78_GM002833|P.wly78_GM002833
GATGATCATTCTATTACACAGACTTCAATGAGACCGTTTGAGGCAGTAGCCATAGGTGGAGGGATATTTGTGTCTCCGTG
GACTAAAGCTCAGGAATATCTATTCCATGATTTAGTCTATCTCCCCAAAACGACTGACGAAATGATTCAAATGGTCAACG
AAGTTCTTAAAATGACGGACAGACAGCGAAAAATCAAAGCAAATAAAGCACAGAAATTTGTATATAAATATCACAATTAT
GACATTAGGGCATTACAAGTTGTTGATGCTTATTTTTGTCGATAAAGGAGAGTGTAATTATTGGCTAAGAAGTTAACAGC
AACGGAACTCAATAAGTTAAAGAATAGTCTA
>P.wly78_GM002834|P.wly78_GM002834
TCAATACTAAATTGGAAATTACACAAGCAGCATGTGCTATTAAAATGTTCGAACATATGGCTGCTGGAAAGATCACTGTA
GCCACCAAATGGCCTGAAACAGAAATTTATAACGAAGCTGTTCTAGTTGCTGATAATGACGATGAATTTTTAGCCCAAGT
CGACAAAGCAATCGAACTAGGGAAAACTGATTATTATAAGAACGTGTGTCTTAATCATGCAAAAGAGAATACATGGGAGA
AACGTTCCGAACAGATGCTTGATGTTATCAATAATTACTGTTTGAAGAGTGGTGTTTCACTTGGATGAAAAACTAAGAGT
GCTTTTTACGAATAATGCAGCATTGATCAAG
>P.wly78_GM002835|P.wly78_GM002835
CGTATCTGTTTCCCAACATCATGAGAGTCAATAGTAAGGGCTATTTTGAACATATTGTAACCAATCAAGTGAAAAATGCA
CCTTCTCTTCCCTCTCCCACTATTATGGAGGTTGATTTAACAGGTGCAGTAATTCTACTAAGCCGTAAAGTATTTAAATC
TATAAAATATGGTTTTCACCCTCAAGGAGAAGACGCGCACTTCTGTAAAATGGCTCAGGACAAAGGGTTTGAGCTTTTTT
GTGATTTAAGTGTGTTTTCGAATCATATTATGAGTCCAGAATATTTAAGGGAGTTCTTAAATGAAACAAAAAATTATACT
TTATCCACCCACCCTTAACTGGGATTTCCTC
>P.wly78_GM002836|P.wly78_GM002836
CCGTAGATAAGTTTGGGGGCATAAAATCATTTAACAGATTAAAAGAAAACGAGATTAAAAAGAAAGAGCTATTGCATATA
AATAATATTGAATTAATTCGAATAGATAGTCGAGATCCTTGGCATTCTATCGATTATTTAATAAATATTCTACGCAAGTA
TATAACAACTTAAATTTTAAGGAGGCTGAAACTTTATACAAACACCAACAATTACAATAGCCACACCAATTAGAAATAGA
GCTTGGATACTTCCTACTTATTTACAGCGTATTCTAGATATTGATTATCCAAAAATAAAGATGGAATTATTATTCGTAGT
AAACGATTCCGAAGATATTTCATTGGATATT
>P.wly78_GM002837|P.wly78_GM002837
TCGGAGACACTATTTGGATCGATGAAACAAGTACCGAAGCGGTTGGATCGCAAATGGTTTTCTATAAAGCTAAATTGCAG
CCAAACTTCACTCTTTCAAACTCTTCTGAGGGAGATCCGAGTTCTCTCACACTAGTATTCGACTTGTTTCCCGCCAAGGT
AGAGGGAACAGATACACTAATTGATATGATTGTTTATGACGACCAAGATTAAAAATTACTGAATAAAAGAGACGATATTA
ACCTGTCGTCTCTTTTTATTTTAGGGAGGAATTATAAGCTTATTTATTAAGAGCTACTATATGGACAATAGTAAATATTT
AAAAGAAATAATGGTTCAATTAAAACATAGT
>P.wly78_GM002838|P.wly78_GM002838
ATTTCTTTAAAAAAAAGACTCAAAAAAAAGAAGATACCTTAGAAATAAAAGATATCCTTTCTATTCTCTGTAGTGCGAAT
GGAAATGGGATTGATATTTTTAACGTTGGAAATCTGACTATATATCAAATGTACGAACAATTTGAACGTTTAAATATCAA
AGAAAGTTTCGATAGATTGTTGCCAGTTTGGGCAAATGGTCACTTAAGCGGAGACACTAAGCTGCCAGAGTGGATAAAAA
GAACCAAACTTTAATCTCCATATAATTATGGAGATTTTTATATTTAGGAGGAAACTATAAATGTTAGTAGATGGTCGTTA
CGGGAATAGAGATATTCTTGATCTTCAAATT
>P.wly78_GM002839|P.wly78_GM002839
GCTGATACAGCTTCCTCTTATGTGACGTTCTCATTTAGAGATTACCGACCTGCTGGCTCACAATTCAAGTCGGGATTACT
TCATTTTCAAGTGCTAGTACACAAGGATTTAATTTTTACTGAGTATGAAGTTTTAAGATATGACCATATGTTGGCCTACA
TAGATGAATTGTTTAATGAGAACAGAAATCTCGGTATTGGTAAGTTGCAGTTTTATCGTATGGATGAAATGTTTGTGAAT
GAAAAGTACGTTGGATTCTATATACAGTACAAACTTTGGGATTTTAATTGAGGTGGTTATTTGGTTATTGATCGCCTACA
AGCATTTCTGGGGCTACCTGTAAAATTTAAT
>P.wly78_GM002840|P.wly78_GM002840
GTATAGCTACAGACAATAAGTTAAAAATTGCGTTTGATAAATCTACACATCTAGACAAAGGTTCCGCACTTGATACATTA
AAATATATTTCAATTACATACGAATTAGGCAATTTGGTTCCAAACGGAAATTACTATCGTGTAGTTGTTAGAAACAGCCT
GGGTGAAGAAGTTCATCGAACAAATCCATTGTTGTTAGATCAAGTTGATAAGGTTATCTCTACACTAGACGACACTAGAG
ATGTATCTACAAGTGGTTATGTTAGATACGAAATTGAGCGCGACTATATTGTGAACTAATATGTCCAGACTTGAGGAATT
GGGCAAAAATCGTATGATCGTGCTAAATCAT
>P.wly78_GM002841|P.wly78_GM002841
TAATTATTCAGCTCACATTTCTGGTGACGACTTCATTAAATACAATATGACCAAATCCTTCGCTTGTTCGTTTAAGGATA
ATGGAATTGATCGAAAAGAAAAGGCTCGTTTTTGGTTGACCGAGACTGATGGCTTAACGCCCACCACTTTAGCCAGCATA
ATCGAACAAGATGGACAGCTTTGTAAGATTAAAGCTAACAATAAAAAAGGCAGAGTTATTTTGCATGCCGAGAACTCTAC
CAGATTAGCATATACAACAAAAGAAATTGAAATTAAATCATTACTATAAGGAGTGTATCCATGCAAGCTATCAAAAGATT
TGGCGAGCTTAAACTAGAACAGTTTATGCAG
>P.wly78_GM002842|P.wly78_GM002842
TGGTTAAGTTTAGCTACAGTAAAAGCGATCTGTTTGACAGAGATGAAGAAAATAAATACTTTGCTGCTGATTTAACCGAA
TTAGAGCAAGAAATACTATCACAGCTCATGCTTGGTGAATGGTTTGAAAAAGAAGTAAATAATATACTAGATATGAGATT
AGCGATTTCTTCGTCTGACTGGAAAAGATACAGCGAGTCTCAGAACTTTAAAGAAAAAGCTGTATTGCGAGATAAAGCCA
TTGAACGTGCTGATTCGCTGATGATGCAATACTATTTAAAAAATATGAGCGTAAATTAGCATGGATTACAAGGCATACAG
ATCATATTTGTCTAACATTAAAATAAATGTT
>P.wly78_GM002843|P.wly78_GM002843
TTCTTGATTCAAAGTGAAAAAGCGGTTAAAGCCTTGTATCTAGACGATGTTTATCAAAAATTTGTGAGTCGTGAAACAAT
TGATAATATTATCTCTCTTGATATTGATGAAATAATTGATACATTGAATTCTGTATCTCCAACGTTAAAAGAAAATATCA
TTGAAAGAATTGTGGTTGGTATTGCGGCTAATGATAGTAGATTCCAAGATAGATACAAAATAGACTCTATTGGTAAATTG
ATCAAACAAGACCTGTATGAACTGGCTAAAGTAAAGAATAACGTGTAAAGGGGATTAATCATGACCCCATATTCAAAAAT
ATTTGAGAGATTTCAAGGTAAAATTCAGGAT
>P.wly78_GM002844|P.wly78_GM002844
TTTTGAAATTGGTCAACGTTTGAAACCAAATAGCGATGAGTTTGCTATCGATGGTGACTTCGCTGTTGTACTCTCTTCTG
GCTCTGATAAGCTGGTCAAAATTGGTTTTGAGGGTAACACAATTATTACTCAATCTAAACCTGAAGATAATGCAGATCAA
ACAATGGGATATTCTGTATCACAGAATTATGATGTGCAGTTGATTACAGCAGCAGCTTATGGATTGTATAAATTCTCATA
ATTCCATTGGTCGGTAAGTACATTCTTATCGACCTTTTTTATTAAATAATAGGGAGGCATATGATGGCAGCACCAAAGAA
AATGGAGATAGCTAATACTGAAAATACAAAC
>P.wly78_GM002845|P.wly78_GM002845
TGACCCTGCCCTATTCACTAATAAAGCCAACACCCCTGCTCGTGCATTTCGTCTTAAAAACGGCGATACATTCACTATTA
CAGACGATGGTATTGATGGTGTAACAGTTGTTGATCAATATGTTATTCCACAGGATGGTAAATATAAAGGTATTGCTAGT
GCAACAATTGGAACAACGAAAGTAGCAATGTTAGTTTTGGAGAAAACAACAATTTCGGTTGGTCGTAGTCGTGTGCCAGC
AACTAAACTACAAGTAATTAAAGAAGCCTAATACATAATAATTGGAGGAACTAATTTAGCATGAAAAACTATAGCAATCT
TAAGTTTTTTAATATGTCTCAAAATGAAAAA
>P.wly78_GM002846|P.wly78_GM002846
TTTAAAGAAGCTGAAGATGTAGAAAGAATAGATGAACTATTTAACTCTTACCCTACTCTACTAACAGAAGACGAAAAGGC
TAAGTTTACAGAGAAGCGCTCAACTTTTGCTACTTTTGCTGAATTTGAAAAGGAAGTCAAATCTTACGTATGTGATCGTA
TTATCGAAACTACAAAATCGAAGAATTTTAATTTTATTTCAATGGGACTTCCAGATGACAGTGAACAAAACAAAGAAACA
CCTAAAACAGTTTGGGATAGACTTTCTCAACAAAACAATCAATAGGAGGAAATATATTTAATGAGTACAATTGTAAATCT
TAATCTTATGGCTGGTACTAAAGTAGACAGC
>P.wly78_GM002847|P.wly78_GM002847
TATAACAGTGTTCAACAGAGACGAAAAGTTCGAAAAGTACCTTAAAGCTGGACAGTTTGGATTTTCTAAAACATTGGTCT
CTTTGGCTATGGGTATCAACCCTGAAGATATGCAAAGTCTGTTGGCTTATGAAAACAGTATTAACCTTGTTGAAAAATAC
CTCGTTCCCCTCTCCAGTTCCCATGTTCAGAATGGTAAGGATAATGGTGGTCGTCCAAAAGTATCTGATAATGAAATCAG
TGATGATGGTGCAAAGACAAGGGATTTAGATTTGAATAATCGTTAGATTCTTTTGAGGAGGTGATAATTATAAAAAACAA
GGATAAAAAAGTTACTCTATTCGTCGAAAAC
>P.wly78_GM002848|P.wly78_GM002848
AGCAACAAGCCTAAAAATTCAAAAGATAAAGACTTAGAAATCAATCAGATTAAAGCAGCCCACTTCCAAAGTGATCAACT
TATTGATCAAGTAGCAAATCTTAAGTTAGTTCAAAAGCAAGGTGGTAAATTAGGTGTCGAACAAGTTGTAAAGAAAACAG
AGAAAGATATTTGGGCTGCGTTAGCATATGTTCTTTATTACTTAAAGAATTATGAAGATTATAAACGTGAAGAAGATAGT
TTTAATATATTGGACTATCTATACATATCGCAATAAATCTATGCAGAAAGGATGTGAACGATGACCAGAAAAAGCAATAA
AGATACACCCAACGTAAATACAAACGCGCCT
>P.wly78_GM002849|P.wly78_GM002849
AAGCAGGAAAACTAAAACCCTCACAGATGAGTAAAGCTGATTTATCTGGAGGTTTAGACACGTTTGGTCAGTTGGCTAGG
ATGGTTGAAGAAAATTATGAAATAATGCCCCTCCTTCCGCAATTTACTGAGCAGCCAAAAGATAAAGTAGATGTAACGTT
ATGGTGTTTCATTAACTATGTTCGGGATTTACGAGGCCTTCCATCTTGTGAATACAAAGAAATTTATGATTTTTACAATA
AAAAAGCGGAAGATTATGAAAGTCAAATGAGTGACAATTCCCTAGAAAAAGATGATCTAAATGGCTAGCCATAAAAACTT
TCAGAGCGATAACTTCAAACACACTAGAACA
>P.wly78_GM002850|P.wly78_GM002850
TCCTACTGGAACTGATACTTGGCACTTTGAATCGGCCTACGTTGGAGCATTGAAGGTTGGTCAGGCGTTTATTTGGGATA
AGGAATTAGGATTATTAGATGCAATTTATACAACGGTAGAATAAACAATTATACATAACATACAAAGTAGGGTTTAAAAT
TAAAAGAACTTTTAAGACGATATAATTGATCGTCTTTTTTGTTGTTTTAATTTATCATGGGGAGATTCTATAATAAGAAC
CTTTAAACAGACCGACTCCCTCCTACCCCATGTTTTTTATTATCAAATGGGAATTTTATTATGTTTCTTCTATGCAAAGA
AGGTGAAGTATTGGCTGATAATAAGAAGATA
>P.wly78_GM002851|P.wly78_GM002851
ACTAAAGAAGATAAAGCGTAAATACTTGAGGGGGTTAATCTCCCCTCCATCTTACCCCAATGAGGTAAGCTATAAAAAGC
AGATTGCTTAGCACAAAAAATACATATTATAGGGAGTAAATATATATGGAATCAAATAAAGAGAAATTGGTGGGCTTGAA
TGGAATTCGGGAAGCAGCTTTTGGTCTATATCCTAATGCCTCCAAGATTACAATTACTATTGATGGAGAAAAAATCAAAG
TTGCTCCGATTGAAGACTATGAAATTCCGGTTGGGCTAGAAATTGAAGAGGAGTAAATGAATGGCTATGACTCCTGAACA
ACTACTCGAAATTGGGATTAAGAAACGAAAC
>P.wly78_GM002852|P.wly78_GM002852
GTAAAGTTGGTGCAAGCCAGATATAAGTCAATGAAGTAGAAAAGGTTATCTACGCGCTTACCAAATGGAAATTTGGTAAG
TTACCAGAGATCAGGATACGCCGCCCTGCATTGACTCAATTCTTAACTAAGCCTTGAACAAAGGAACCTGCAAGATGAAA
CACGGTAGACTAATGACTAAAGAAGATAAAGCGTAAATACTTGAGGGGGTTAATCTCCCCTCCATCTTACCCCAATGAGG
TAAGCTATAAAAAGCAGATTGCTTAGCACAAAAAATACATATTATAGGGAGTAAATATATATGGAATCAAATAAAGAGAA
ATTGGTGGGCTTGAATGGAATTCGGGAAGCA
>P.wly78_GM002853|P.wly78_GM002853
CGGCAAAGAATACATAGTGTCAAAACAGAGACAGATTTATTGTGACGATTGCTTCCATTTAAAAACTAAAGAAAGAGAGA
AAGAAAAGAAAAGAAAGCAGAGAAAAAAATTGTCCCTTTGAGTCAAAATAGTCTTCGCATTCAAAAAACGCAGTGTTTAA
AGGTGTTTTTAATCATTTTTTTGGTATTCGTTAATTGCCTTTAAGGGGGACAAGTTTAGACTGATTTACAAACACATGAG
ATCTCTACTTCCCCCACTCAAAATAAAAAACTAATAAAAATTAAGGGAGATATTATAATTATGAATAAAACAGAACTGGT
AAAAGCAATTGTTGAAGCGACAGGTTTTACA
>P.wly78_GM002854|P.wly78_GM002854
AGGTAAAAATAAACAACCTCTAAAATTCGACTTTGTTGTTTTCGGGTCAAACGGAGGCATCTTATCCCTTATTGAAATAG
ATGATGTGGAACATCAGTATGATCATAAATCAACTAGAAGAATAGCAGCAAAACATAGAGATGAAATTAAGGATGCTTAT
TGTCGTAGAAAAGGAATTACTCTTCTTAGGGTTAACTACTACAACAAACGCAAGGAATTCACAAACTATGACTGGTATTA
CAAGTATGTTAACGCTATTTTGGGTAGCAATCTTTCACAAAGGGGAGAACGTAAATCAATTTGAATAAACAAGTACATGT
ATTTAGTGTTGATACTAGCGCGTTTTATAAT
>P.wly78_GM002855|P.wly78_GM002855
AAACTTGAGGGGAACAAAATACATAATGGTAAAAAGTTATAAGGGAAATCATTCAATTATCACTTGGGAGGATCAATACT
ATGACGGATTTGAACTGGATTACTATGATGAAAGAGACGTTTCGGAATGGATGTTAGAAGGTACAGAAGATTGTGTTGAA
TACATAGAGAAGTACGACGATGAAGTTATATGGCTAAAGAATGAAGCGCAAAATAAATATTATCGAGAACCATATAAGAC
GGTAGCCAGAAAAGAAAATGTAATAGCTTTTAGTAAGTAAAAATACATAGATAATATTAAATGAAAAGGAGACATTTGTT
TTTGGGTATCAAAAAGCAGACCACAGAAGAA
>P.wly78_GM002856|P.wly78_GM002856
GAATAGCAACTTCATAATTGTAGTATGTGTTTTCATTTCTTCTTTTAACCTTCATTAAATAGGCTGATATACTTTCAGAT
ACTCTATTAGTATGTAAGCCAACTACATTATTATTTAACGCTGCGCTCATCTCACGCAACCTCCTTTCGCTTGCTTTCAT
TATATAATGCATCTCCATATAAGTAAATATAATAATATATATTATTTTGTTGACTAAAAATGTGGGAGATGATATATTGA
GTCCACAGAGATTAATCGTCTCTAATATAAAAATAAAACTTGAGGGGAACAAAATACATAATGGTAAAAAGTTATAAGGG
AAATCATTCAATTATCACTTGGGAGGATCAA
>P.wly78_GM002876|P.wly78_GM002876
ATAGCTTACCAGCGATAAATGATTTCTTTATTCCTCTTTCTATTATTAACTTAAGTGTTCTTTCTCTTAACGTCATGTAT
TCACCTCCGTTAAAATTTATTTTAATGTTCTCTTGAGATAAATATATCACTCATCACTTTTATAGTCAATATATATTATT
ATATTTGTTTATAAAATAAAAAAGATTTGATACCTATTCTTGATATTTGATAATTTTTTTAGCGCATGGTAGGATATTCC
TTGTAAATCAAATCCATTATTAGATATTGAATGGTTTTGTTTTACTATTATTACTAAGGAGTGATTAATAAAGTGAAAAA
ATTGCTAAGTTTGTTTGTCGTGTTGGTATTG
>P.wly78_GM002895|P.wly78_GM002895
GAGATAAATTAGTCCAAGCTTCATTCGCAATCATTTTAATGTAGTTATACAACTCTACGAAATCCCTAAGTTCAAAATTA
TATGTAACATTATATTTATTATTTATTTGATTTTGATTCATTTCAAGTATCACTGCTGATTTTCGATGTTTAACAATTAA
CTCTGTCCCGTTAGAACATGTAAAAACCCTAGTCTTCATATTCTTCGCTCCTTCTTACTTGATTACATTCCAGTATTTGC
ATATCATACAAATAGATTAGTATAATTAAATTAATCTTAAATTGAGAAAGGAAAATAAGAATGGTAGTAAAAATCAAAAA
TTTGGGTTATGGATTAAGCGCATTATCCTTC
>P.wly78_GM002908|P.wly78_GM002908
GATCTCTCTTGTTACTCTCTCCATTGCTACTGCCATTATGTAATCACTCCCTCATATTTCTCATCTTTTTAATTAATTTC
TCCACTTCTAAATTTAAATCTATATGTACTTTATATATCTTCTATTGCTTATTCTTTCACTTTATACTGGTAATTATACA
TACAAATATAATTATAATCAATACGGAACGTTTGTTCTGTCAAGTTTTTTTCATATGCTATATATATATTGCGAATCAAG
CGCATAAACCTATTGACAAATGGATATACATACTTATAAAAGGAAAATGGAGGATATGTGATGCATAGACAAGACGCTTG
GACGCAACCCGAAGACGATCTACTAGCTAAT
>P.wly78_GM002911|P.wly78_GM002911
AAGTTATCTAATTCATGTATTTTATCAGTTTCAATTTTTACAAATTTCCAAGTTTCTAACCCATGTTCCCTGTCATAGTC
TACTAATTTCATCAAACAGTATCGTTTACTCATAGCTGCAATCCTTCATGTTGTGTATTTTTTACTGTCTATTTTTGTGT
TATGGTGATAAAATAAAATAACAAATCACTCCCTATTGAAAAGTAGGGAGATTTTTCTATGCTATCAAACTGGAACGAAA
TTCGTTCCACAGGTTTATTATAAAAGGGGATAATTTACATGTCAAGAGGTTTGGTAAAATATGTGGTATTTTGAGATTAC
ACTTGATCACATACTTGTTAGGAGAAATATA
>P.wly78_GM002954|P.wly78_GM002954
GGTAATGATGCTAATGAAAAAAACGAAAGCGAGGTGGAAATATGATAAAGGTAGAAAAAATGAGTGATAAAGAAATAAAG
ATTACATTGCCAGAAAATATGCATGTAGGAAAAGAACAACCTGATGTTACTGAGTTATATCATGCTTTAACTAATCAACT
TGTGCCAGTGCCAAATCGTGCCGACGATCATGATGTTTGCATCATTCAAGTAGGCCATTAGTCAATATTATCCCTTAATA
CCGACGTACCTTAATATTTGGTGTACGCTAGGTATTAAGGTTTTAAAAAGGAGCACTAATATGAAACTTAAACCATCTAA
TTATAACTTACTTATTAATGATAAAGATGAA
>P.wly78_GM002955|P.wly78_GM002955
TCGAAATACATTGTCTGTCTTGGGTGGAAACTGATACTGAACATTTGCTTTCTGTTTTGCCATTATGTATTCTCCTATCT
TGGTAAAACGATGCTTTTATTTGCTTTTATCTTTTATGTACTCTTCTACTTCAATCATAAATAAATCAATTTTCACATTC
AGCCCCACTCTCAGTTCTTACCCCCCAATTTGAAACCACAATATTCAAGGCACAAATCTAGAATGTAAGATGAAGAACTG
TATTAACACCAAAGTAAATGGTAATGATGCTAATGAAAAAAACGAAAGCGAGGTGGAAATATGATAAAGGTAGAAAAAAT
GAGTGATAAAGAAATAAAGATTACATTGCCA
>P.wly78_GM003041|P.wly78_GM003041
GAGTCCTTGTCTCATATTTAGTTTTGAATGCGCCCTAACCCTCCGTCATGCACTTGCCACTGCCGCCCTTATTGCATGTT
TCATGTTGCATACCGATCATTCGTCCTTTTTCATCCTTAGCTGTTGTGAAGTAGTGGTCAATTATGAAATCACAAAGCTG
TGTCGCCTTCGTTTTTTACAGAATGCACATGGATACTTCGGCATTTTAAATACTTCCGGCATGTCCTTGCCCCGTTCTAT
CCATTATAGGTATGGTTATTGGCGTCCAATGTGTATGATAATCCGGCCAGTCTGCATCCAATGGTGTACCGCAATATGGT
GGTTCTTCAATCGGGAAGTTCCACCAAAGAA
>P.wly78_GM003053|P.wly78_GM003053
ATGATCACCTCCGAAGTCTAGTCAAAGTAGCTTATTGTGCAATTAACCAAAAAGATTGGGCTGTTGACTTGATCTTGGGA
AAATAGGCATAGGTCTGACCCTATCGTGTTAGATTATTACTGCTTATCCTTCTAAAGCTTAATAGCCCTACTATCAACCG
ATCCAGCCCCTGCACTGTATGTATCTTTCTATTTCCAGCTTGCAAAATCTTTACCCAAAAAAGGAGATGAGATAATGACT
AGATTGTTAGATGCTCGAACATCTCAAAACGCAAGTTACGGTAATACGATCTCAATCTCCATGCCAGCCAATACTCCTGT
TGCCATCGCAGAGCTTGGCTTAGACGTGACG
>P.wly78_GM003055|P.wly78_GM003055
TATTTCCAAGACGAAGACCATACATGATCTGGAAGAAGAGATTGCAAAAGAAGTGACCAGTACGATAAATAAGGGCTGGG
CTAAACTTCAGGAACTTGGTGTAGACGCAACTGGTTTTGCTGACCGGATTCACCGGAGGTTCCCAAGGGAGTGGGGAACG
GTGAAAAAAGACTGGGATCAGGAATTCAAGAAGATAGAACTGGACATTCGAGTGGATGCACGGATTCAGCGTCCTGGCCT
CCTACAGAAGCATATCGGAAGTCAAACCTAACCCATTTTGTATAAAGGGGCTTTAAAAGTATGAATAAAACCGTCACCAG
GGTATCCGGGTTAGCTATCGCTTTTTCCTTG
>P.wly78_GM003056|P.wly78_GM003056
TTTGGACTCATGCTGTTAGCGGGTTTATTTGGATTATACGGCGTTTTGGCCGGCTTGGTTCCCATCCTCGTTCGATTAGT
ATCTGTGAATTCGTTCGGCGTTCCTTATATGATGCCGCTCGCACCTTTCTATACGAGCAATATGAAAGACCTGTTTGTGC
GTGTACCTTGGTGGAAGATGAAGAAACGGCCGAAAATGATTGGGGATGTCAATCCAGTAAGACAGGCAACGGAACAGGAA
TCATTTGCAGAACAAGCGGGGGAACACAGCCGAGATCCCATGGCGTAAGGAGGAACCGATATGTCCCAATTAGGCAGATT
TATTTTGGCCTTGGTCATATTATTCATTTTG
>P.wly78_GM003057|P.wly78_GM003057
GCCAGCAGATGATCTGGAGATACCACCATTCGAAATGACTCATCTTTTAAAAACTCTGAATGAAGGTCTTTGGCTACAAC
GAATCCATCCAATACAAAAACGACATCCGCAAGCCCTTCTCTTAGACTGTGTCTATACCGGCCAACAATTTTTGCCGTAT
GCCACTAAAAAAGCTTCTACTATTGTAAACATAGTTGAAATAAATTGATATAAAAACATCTTTTGGAAGGTGTGTACATA
TAAATCGTGGAATAGCAACATATTACAGTTAACCGCTATCTAGAAGGGAACTGTATTGCTATGGTTGACAAGTTAAAAAA
ATGGCTGTTTAAGCAGCCTTCACGATCTAAA
>P.wly78_GM003058|P.wly78_GM003058
ATATTTAAGTGCTCTGCCTCCCTCACGGTAGCCAACGAAAAATGACATCTGGCAAGAATATCTTTAAATGGTGATTTCCG
GAGGACTTTTTTGTGCTTTAAATAACTTCGCAAGTGCTCCTCTTATGAGCCAGATGCTTCATTTGATTTTAATTCATTCT
TTGCAACATGTATTAGAGCAGCCAACGATGTGAAAATCCACTTTTCCCGATGCCAGAGCATTTGCGCAGAAAATGATATA
TCCGGTAAATCCTATGGTAAAGCAACCAAATTTGTTCTCTGTGAAAGTCATCAACAATCAATGAGGAACGAGATGCCAGC
AGATGATCTGGAGATACCACCATTCGAAATG
>P.wly78_GM003059|P.wly78_GM003059
GGGCTACGCAGGTTGTAGTTAAATTACTATTGTGATAAACTGGATGTAATTTGATGACGGGAGTTGAACGGATACATGTA
GAACTTTCTTGCTTTGAGATCACGAAAAGAACGGACTCAGCGATCGGCTGTGGTCGTTTTATTCATCTCTGCAAGAAAGG
TCTGCGTTTCGTTTGCGCTCCCTCTCCGGACAGTCATACGGCCCCTTGAAATGGGGCCGTATTTCCTCGTATGGATTAGA
GCCGCAAGATAGCACCTTTCTTGCGGCTCTTTTTTATTTCCAAACGAAAGGATGACTGCCATGCCCGCCATTCAGGTAAC
CAATCTTACTTTTGCCTATCCAGGCAGCTAT
>P.wly78_GM003065|P.wly78_GM003065
TAATTGAGGAAATGTGTCTAAACATAAACTTGCTTATCTATAAATATGTTCTATATTTTTGCATATTTATTTTTTATTGG
GTATTAAAAAGAACTCATTCCAGCTTCTATACTGGTTGAGTCCTTGTTTTTATTTCACGATAAACCTCACTTTGATTCCA
TCAGCATACTTTTCTAACTGATGACTTACCCATGATCCTGCTCCCCGGTTATCACTAGGGGTTATGTATCTGATATCAGC
ACCTACGCCACCTTCTCCACACATTCTATCGTCACACTAAAAAAAGAGAAAACAACTTCAATGTCCAGCAGTAATGATAA
GCTGCTCCTCATAACCACTCGTTTCATTAAT
>P.wly78_GM003070|P.wly78_GM003070
TTTATCAGGCTCGGTTGTTGCTACACCATGCACTGTTAAATTTTTAATAATTACATTCAATGCCCGGTTTGAATTGTTCG
AAGTTAAAGCTCCATTATCCCTAGTTAGCATCAATTTGCAGCACTGTAGCCTCCTTACCTACTGTGGTAAAAGTAACATT
ACTCTTTAGATATATTGGTTTTTTGATGCTGTAATTACATTTGTTTACTTCAACCTTCATCCTACCATCTCTTTGAGAAT
TTTATCTAACAGAAGCCTGATAAGCCAGCAGTGGTCTTGACTCGCTACTGAAAAGATAAAATGAAATACAATAAGCGCAA
AACTATTATGGCAGGAATCCACCAAGTATTT
>P.wly78_GM003073|P.wly78_GM003073
GGTAACAAAGCGTTCAGCTTCTTTATTACCTGTCGTTTTCCGTATACTGTACAGATCAGAACAATGAACGATAAAAGCGG
ATACAACTATTGTGCAACAATAGCGGAATTAGACGGTTGCCAAAGTGACACTGAACTTTTACAGATGTTTATGATGGTGT
ACGTGAAGCCAAGGAGAAGAATATGGGGGCGATATTCCTGTGCCAGTAGGATAAGACAAGAACCTAATTAAGCGTACAAT
CGCAGCACGTTAGATACATTTAAACTAATCAGGAAATTATCCAAGTAGGAGGGAATAACCATGGCATTTGAAGGTTATAG
AGAAGACAAGCGAGGACAATGGTTTGACTGG
>P.wly78_GM003076|P.wly78_GM003076
ACTGCGCGTGCAAGAGGTAACGCACTGGCTGTTAATTTGTTTAGCGTAAACGATAGACAACGCAGACGTTAATAATCGTT
TTCATGCAAAAAGCGGGAGAAATTCTTCCTGCTTTTTTGTGTTAAGCAGCACACCTAACTACTGCTATGAATCGTTTAAG
CAAGCGGACGAGATCGTAAATATCACACATAGTTGAACAGTCGCTACTATTTTACTCTTTTATAAATCTAACAGACAGGA
AAAAGTGGTTCTCTTTTAGAATAATGTGCATAGAGAAATTAAACCAGAAGGAGACAAGCCATGATAATTAAAATGTCACT
TTCAAATATGGGGGATTTTAAAAAGTCAAAT
>P.wly78_GM003077|P.wly78_GM003077
AACAACTGAATCATATTCTTGCCCAAGAGGCATACTACGAAAAAAAACTTAACACCCTTAATAGTAAATAATTTTCATAC
AAACTGCATATTATCTTTATTCTACACATTAGACTCATGCCGACCTGCCTGTAACATCTCCTGCAACGTAAAGTTGAAAA
GGCGAAGACAGGTTCGCATGAGTTTTTTTGTTAACCTTTAGGGATATAGGTACTAGCTTCTTTTTGCTTCTAATAGATTT
ATGCTGATACATTACTATCACAATTGACATATATATATAGCAGAACTAAGCAAAGGAGATATGCAGATGATCAGAAATAG
AGTTAAAACGTATAAGCATCGCATCGGGAAA
>P.wly78_GM003078|P.wly78_GM003078
TCCGGGACTTCCACTGATTTCTCGTTCTTCCTTCCCCGTTATTCTATCCCCTAATACAAAACCGGCTGCCTAGGGCAAGC
CGGTTTTGTATTGTTATTATGCTTACTATGTATCTCACAACTATTCTTTCCTTTTTGCAACCTATTCCTATTGTATCTAC
TATAAAATCAGCCTCATCATCTCAAATAATCCCCCACTGATCTTGAACAGCTATACTGTTATGGGAAAAACTAATAGATC
TTTCTTTCTTTTAGCTAAATATGGTATATTAATTACTCATAGCTCTGTAGGAGGAATTAAATGAAAAAAATAATAATTTC
AGCGTTTGTTATGATATTTATCGTCGTAAGC
>P.wly78_GM003079|P.wly78_GM003079
AGTAAAAGAGTATGGGTAATAATCTGCATAAAACGCGCCCTACCCTCTTTTCGGGTCTCCTGTAAATTTTCTATATTCAT
TGGAAAAATACTTTGATAGGTGCTATATTTCATCATGGTTGTGTCCTCCAAACGTTTGTTCTTATGTTTTCACAATATAA
CACGAACGTTTGTTTTGTTCAATAGAAAAGAGAACAAAAGTTCGCAATTATTTTTAGGGATTATTTAGAACTTATGTTTG
TACGAACGGAGGTTCTATGCTATAATTTTCCCAAACGTTACTAAATGGGGTTGATACGGTATGTCTAAGATTTCGAGCCG
CCAGCAGGCCATTCTTGAATTTATCCGCAAT
>P.wly78_GM003084|P.wly78_GM003084
GCAAGCTAACTTTATCCAAATTTCTTCACCCCCGCAAAACGTTAAATCCTAGTTTAGCAGAAACCGTATCATTTAGATAG
ATTGAAGTAAAAACATACGTTTTATACAGGTTGTTCTTTGTAAAAACGACTTCTCTTATCCATTTTTATAGTTTGTAGCA
TTATTAAACGTACTTAACCCTGCATCCTTTAGCTATGTTCATTTGCATTATAAAATGTTGAAATCCTGTATTGTACAACG
TTTCAAGACATGGTATTCTTTATACAACATTAATCCAAGTGGAAAAGAGGGGATAAACACATGGCCGAAATCTTAATACG
TAATACGAATGAAAGAATTAGCGGTGAAGAA
>P.wly78_GM003112|P.wly78_GM003112
GTTATTCAAAGCAAGGATTAATTATGACATTATTGTAACTATTATATAAATTGTTTTTCACTCAAAACCCTTGATGAACA
AGGGTTTTTCCGTTTATAGAGATCAATGAATCGATATATTTTTTACAAATTGTAATTTTTAATCGTTTTTTAATAATCGC
TGTGTAAGTCTTGTCCCTCAAGCATTTGAGCGTTCTTTTCCAACTATTAGGCGGCTTCAAAACTGTTATACTCAACGCTG
TCAGTTAGTTAGCAACTCAGCAAAATATTGCACAAATCAATTTTTGGAGGTATTTACAACATGAATATGCATAAAATCAT
AAAAAAGGTAATTATAGCAGGGGTCGCAGCC
>P.wly78_GM003113|P.wly78_GM003113
AACGCGTCAAAATCACGGCCCGTTATTTGCCGCGCCTGTATGCCTTGTTCGCTGATTCCATGCAGTTTAAGTTGCTTTAG
TGTTCCCTCATGCGGAGGATTTCCGATGTGCCAGTCGCCTGTCCCGGCCGAGTCCACCCCGATTTCTGCACCCAATCCCC
GTTCCTGCGCTTTATGTCTCAGTATTGCCTCCCCCATCGGAGAGCGGCAAATATTGCCCAAACACACAAACAAAACGTTA
ATCATTTCGTTCTCCTTCCTATTACACGTTACACTTCCTTTTTTCTGTTTCATTGTAGCCATGTCCTCCAAAATTGTGCA
AGCCATATTTAACGCGGTATACTTAAAAACG
>P.wly78_GM003115|P.wly78_GM003115
CGCCTCAACTTCCTCTGTGTAAACTTCATAAGGAACCTTGCTCATTTTCTTCACCTCAACAAAAAAATTTGAATATCAAG
TTCCGCTGTTATAGGATTATTATACACCTGTTATATCGCTCGCGTCAAAGATTTAGTTATTTTTTTTGAGTTTGTCACAT
TTTTGTGTGTGTAACAGGGTGTGTTTTTTACTGTAACAGCTTAGTACATGATTGAAATTTTAAACATCTATTGCAATCAG
GGTAATCTTAACTTATTGTGATCCCGAATGCAAAATAATACCCAAGAAAGGTGACGAAAAATGACGGATTCTCGGTATTT
AAAACGAACCATCCTTAAAGACGAAGTAGAC
>P.wly78_GM003124|P.wly78_GM003124
GATCCGCAGCGGCTGCGAATTCTACGTTATGTAGCTCAAGGTCCTAAGTCTCTCGAAGATATGCGCCATGATTTGAGCCG
TTTGGAAGATACACTCATGTCTGATATGATGATTTTACGAGTGGCTGGTCTGCTTCGTATTCACATCGGACGTTATCATA
AGGAAAAATTCAGCATCCGTCCCGATGGCGCGGCTGATTTACAAGTATTTTTGGAATCCTATATTGGATTGTAATTTGAA
TTGTACTTTTAGTTATAACCGAAGCAGCGTTAAAGCTTTGGCTTGGAAGGAGTATGCATCATGTCGTATCCGAAGCAGCA
CATTTTATTTGATCTTGATGACACCTTAGTC
>P.wly78_GM003125|P.wly78_GM003125
TTCAGGTGTAATTTGCGTATTAAAGAATAGAAGAAAAAAATCGCCATCTGAGATGACGATTTTACGGAAAGAGCTTGTCT
GGTATGTATCTGACTCCCTTCGGTTAAGGAGCCTCGTATGTTCAATCCGAACCCATTCACGTCACAACGCACTATTTCAT
ATTATAGTGGACAATCCCTGGCAGAACAAGCCATAATAAATAAGTGAGCAATTATTAAAATGCTCATGTTTTGCTTATGG
ACGGGCTTAATTACGTTCACCGCTCTGGGCTAGAAGACAGAATAGGAGGCATTGGGTTCCATGAGTTATCAAATTAAAAT
AGACACTTCTCCAATTTATGAATTGCTCGGC
>P.wly78_GM003131|P.wly78_GM003131
CCTTCATGAAACAAATAAATATCTTCCGATGAAATAGCCTGTTGCGGAAGAGTTTGGTCTGTCATCACGTCACCACCCTT
ATATGTTTGTAAGTAAAAATGTATGAATCGGTAATGCATTCGCTTTTGGCTCAAAGCTGACTTGAGTTATTACCCCATTC
TAGCCACAATGAACAGAAAAATGACTAGGAAAAAAATAAACCTTAGTTTTTGGGGAATCTTATATACCTAATGGTTTCAA
GAGTACCCCATACCGTTTATGTATGTACTACACTGACAACTAAACCGGGAGGGAAACGAAATGTTTAATAAAGAATGCAT
TGCCATGCTGCTGGCAGGCGGAGAGGGACGC
>P.wly78_GM003134|P.wly78_GM003134
GGCGAAGATCATGGCTCTATGGATATCGGAAATGTATCGCTTCATTGCCCTGCTATCCATCCTTACATTCAAGTTATTGA
CGAGAAGCATGCCTTGCATACACCAGAATTCCGCGATTTGGCGATGCAGGACCGAGCCATGGAAGGAATGCTGCTGGCTG
CGAGAACTTTGGCATGGACTGCTTGCGATGTAATCACGAATCCTGAACTGCTAGCCCAGATAAAAAAAGAATTCGCTCTG
CTGAATAACGAATGCTAAATCTTAATTCCGTGTTATTTCAGAAAGGAGTAGCCAGCCATCATGGATAGTATGAGTAGCTT
TTGGACGTTGTTTATTGTGATAGACCTCATC
>P.wly78_GM003135|P.wly78_GM003135
AACTCATACGGCGGAAAGTCGGCACTCATGCCCACTACAAGTTTTTTCTGTGGCTTTGCTTCCGTTCCGTATGCATTGAG
CATGGGAAGACCCGTCAACAGCAAGATAACCGCCGTCAAAACCAGGGCGGTAAAACGATATGCCTTTTTCAATCTTTTTT
TCTCTCCTTAAATTCTTTATAATAAATAAGATTGTGTCATTATAAATGAATATGCATGATTATGCAATGAATGTTATAGT
ACAATTTCAGCATACCTAGCACAGTACCTACATTACAGCTTATATAAAGGAGTTTTCAGCATGAATTTTAAACAGACCAT
TCAAAAGACAATTGAGCAGCATGCCCCACGC
>P.wly78_GM003139|P.wly78_GM003139
TATAATTATGAATTGCAACCCCATTATACACCAGCTGTCACGGGATACCGAATCCGTTGTAAGGCTAAAACTTGCGAAAA
TGCTCTTGTTTTCGGTCATGTTTAAGAGAATATGTACGTTTAGCTCCATCATCTTCATTGATAATCATTTCATCGCGAAC
TTCTTTCCAGACGTTTATGAGCCTAACTTGGTAACCAGCATATTTTTAATAGGACAGGTACATAATAGTCGAGAGCACCA
CTAGGTACCACTGCACGAAAAGGGGGGATACATATGCCGTACAGGGGAGTGTTGCCATGCTTGGCACTGTTACTAGCATT
TTCAAGTTTACCCGTTCACGCGGATGCGCCT
>P.wly78_GM003146|P.wly78_GM003146
ATTGCATAGAGAAGTATTTTTCTTCGATTTTCCCACACGGGGAGCATATAAATCTTCAAGACCAAAGTAACTGCCGCTAA
AGCATCGAAAAAACCAAGTAAAATATATAAAAAAGCAGATAACACAGTTACACCATCCTCCTATTTCGCCTGATGTAATT
GTATATTTTACTAATAGATGTGGCAATGAAATAATCTAGTAAATTGGATTTTTTTGTATAAATATGAGGTGAATTTTCTT
CCCCTGGCTTTCTTCTTCAAACTCGACACCCATTTATACTAACAAAAAAAGTCACCCCAAGTGAGCGACGTTGCTTTTGC
TAATGTATTATGTTGGTTTTTTTTCGATATC
>P.wly78_GM003153|P.wly78_GM003153
CGCTCGTCCAATATTGATACAAGTCTGGATAAGCCGGGAATGTCCCCTTCTCAGTGACATCAATTCGCAGATAGGCTGTA
AAATCGTATAAATAAAATTGCATGAGCTGTACAATAATGTCCTTTTGCGACTCCGGTACACTCTTAATAGACAGCTTCAG
TTCCGATTTGATATTATACCCCATACTTTCACCTCTCTTGGCGGTTCAATCCGTTCTTTAACTTCGAATTACATCCCATC
CAGTGCTGTTCAAAATATGCTAAAATACATATATATTATGACCGGACGAGGTGGAACCCAATGAATATACAAAAGATCAT
CGACCGGCGCAAACTAGATGAAAAAATGCCG
>P.wly78_GM003157|P.wly78_GM003157
ATCCCAAGACCAGTATACACGCTAGTAAAGCTGTCCAAGTGTTTTTCATGATGCGATTCCTCCTTATAGTAAACACCGGG
CTCAATCGTCCCTAGATGTATTAACGGTTTCTCTAAGCTGATTTTTTATCTTTTTTTATTTAATGTGTGAGACACCACTA
TAGCTGCAGTCCAGATTACCAAAACCACTATAAAATTTTATTATACGCCTAACCTATTTACACAGTATAATGAGAAAATG
CCCATGCATTTATAAGAAACAGCCTTTACATTCGCATAATAGAAAGAAGATGAAACAGACATGTTCGGCACCATTCTTTT
GGACGTTGTTTTACCTATTTTTGTACTTATC
>P.wly78_GM003160|P.wly78_GM003160
CATGCACATATCCAGTTTCATTGATAACTCTGGAAACGGTTGCTACGGAAACCCCTGCAAAGCTGGCGACTTCTTTAATT
GTTGTCATAGTGTAGGTTCAACTCCAATGTGTAACCGGTTACACATATAAAATATCACAGCATTAATTTTTTGACAAGCA
TTAATTATTTGCACGTTAAATCCTTTAGCTTTATAATTCTTATTGTAACTAGTGAAGTTCCACCTTTATACACATTCTAA
AGTGAGGAGCAATGCTCCCGGTTACACAATAAAATACGTATACATGGAGGCTTATCCCTGATGAATATTGAAGTTTGGTC
TGATTATATGTGTCCGTTCTGTTATATTGGT
>P.wly78_GM003172|P.wly78_GM003172
CCCCATGATAGCCTAGCCTTTAAATCAGAAAACATGAGACAGTCAAATTATATACATTAAGTTAATTACCCCTAATCCCT
TGTTATCGCCAGCATCAGGAAGTATATCTAAGAACTCATGAGGTGAGCCGCTGTCGACATGGCATGGATGATGAGAAAAA
GTAATTTGCAGTCTCGCTCCGTTTTCCCTTGATCGTTCAGCACGATATACTTAAAGAAGTCGAAAGGAAACCTTATATTC
GGCCTATGCTCATTTCAAAAATGTAGGTTTATTCATGACAAAGGGAGTGTTCATTTATTTATGAGTACCGAAATGCTGGA
ACGTCGAAGTGAAATTCTAAAACGAAACATC
>P.wly78_GM003174|P.wly78_GM003174
GATACAAAGGCATCTTATGCTTAGATTTGTAGGATTCAAAAAATTGATAGGGATGTTCTTCTTTCATGAGAACGTCCTCA
TTTAAATTAACTACCATAGTACCAGGTTCAAATTTATTTCTTTAAATAAATTTGTGTTAGCTTTCGTCAAGGCAATATCA
TACTAACCTTTAATTCACCATTGCTTTCCAGCTTATTTTGAATTATTCTAATGCTAATCATAAGACGATCATTAAAATAA
GGAGGCTAGTCTATTGAAGAATGCTGTTGAAGAACTGGCGAGAATCATCGAAGATTTATCATGATTAAGCATTCAACATC
CCCTATCAAAATTGAATCGTATGCGCAAAAT
>P.wly78_GM003175|P.wly78_GM003175
TTCATCTAGGCCCTATTCCGTGCTGTGTTCAGCGCGGTTTTTTTGTTTTCAGATTTTGTAACTTCCCTTTAAACGTCTTC
CTTTCACGATCCCAATAGCTTAGCAAAGAACTATTGCGTGAATGAATTGGAAAAACGTAACTCGGAACTACAAAAGTTGA
ATAACAGGCTTATTTGAAGATAAATTCCCTCTTTCCTTAAGGGCGGAGAATGAACGTTTTGTTCATTCTCCGCCCTTTTT
TATTTTAACAGCAAGGTTTTCTAAATCCTTACACCACACAACCAAAGGAGAGATTTATTCATGAACGAAACTACAATGCT
GCGTTTGGAATATGATCAAATTAAAACAAGA
>P.wly78_GM003177|P.wly78_GM003177
TAGATATCATTCCTAATTCACAAGTTTAAAGTGAGTACTTTTACTACTATTCTATTTCACGTTCTTAACGATCATTGACC
TCTTTATTTTCTATGCTCTACTTTCTTCATGATTCAAAAAACATTTGACTAAATAGTAGTTAATTTATTATATTATCTAT
TATTACATAGACAAAAATATTTTTTGTTTATTTAAAATGACATCTCAAGGATCTTGTACCCTGGAAAAGGAAAGGAGAGT
TTGTAGTTGTTTAATAATCCATATATAAGGACCATAATCGCCTCCAATGCGCTGCTAAATTTGGGCATTTGGGTGCGCAA
CTTTGCCATACTGTTGTATGTAACAGATTTG
>P.wly78_GM003179|P.wly78_GM003179
ACACCTAGCATGGTGAGATCAAAGGCACCCATTGTTCTCTTTAAGCGACCTGTAGATCCGCTTTCCTCATGCGGGAGCAG
TCCTGTTTTTTTTCGAAATAAGTCCATATGCCGAATCCTCTTTCCATAATTTCATGCGTCAATATCGGTGCTGCAACGCT
TTAGTGCGTGTTCTTATCATTCGATTAATTATTAGCGAGCTCGCCTTTGAAGTCAAGGAAAAATGTCATATTTCTTTGCG
ATGGGTTAGTATATAGGGTACACTGAGTTGGAAAGATAAATTTTTAAGTAATATCCCAAAATGAAAAGGTATACAACCCG
AGAAGGAGATGAGGATTTTATGAGCTTAAAA
>P.wly78_GM003191|P.wly78_GM003191
CAGCATCTCTTCCTCCACCCGTGGCTCTCCCGCAAAATGAAGACTGTAATCCCATTCCTTTCCCCTTTTACTGTGGAATG
TGATTTCATATACAGAACTCTGCCCGTCTACTCCAAATACCACTTGACCCAAATAAGCACCATTCTCATCTCTTGTCATT
TGTGCCTGTTGAATATGTACTTCTTTCACTTCCTGAGGTGAATTTTGCTCTGTCATTCATCTATCCGCCCTTTCATTTTC
ACTAAATAGTACCAAAACTAATTTGTGAACCTTTTCGTTACATTGTACAATATATAAGCTATGTGTGGAATTTGCAAAAA
AACTGTGCAAGTTACCCAAGCCTTATTTAAG
>P.wly78_GM003201|P.wly78_GM003201
TATTACTAATAATTTGGTTGAAAAAATAATACTGTCTGAATCTATGCCGCTACACATGACTGTGAATCAAAGTCGAATTA
TTAGTAATAGAAATAATTATTTTGTAATGTGAATTTATCATAAGAAACAGTGGTCTGTCAACAAAATATTTGGTATGATA
AATATTACATTAGTATATATTATATTTCCTTATAGGAGGAACGCTCTATGAGTATAGGATGCAACATACGCGCTGCTCGT
AAACGTAAAAATTTATCCATTCAGCAAATATGCGAACGAACCGGACTATCGCAAGGGTTTATGAGTCAAGTAGAAAATAA
TAAAACCTCCCCTTCCATCGCTACATTGGAC
>P.wly78_GM003204|P.wly78_GM003204
TTCATCTCCTTCTCCTATTAACTTTTTTAAAGATGGGAAACTTTCTTATGAACCAATGCTAAAAAAGGTATATGTGCCAC
TTAGAAGTGATTTCTGGATAGGCAGTTGGATGAAGAGAATGAAGACTACAGGGGATAAACTATAATCCCGATATTACATT
AGGTTGGGTATTTAACTGGAGAAAAAGAAATGACATCAGAGCTTGTTTTTTGACTGAAAATTTCTTTAAAATAAGTATAT
AGCTACTTTTTGCTCTACAATAAAATACCACAGATTGGTTACTCGACTGGAGGAAAAGAAATGACATCGGAGTGGCAGAG
ATTACAGACCAAACTGCCGGAATGGGTAGAA
>P.wly78_GM003211|P.wly78_GM003211
TCAATTGATAAAAACAAAATGTTAATATCAATACAATAATATATAAAAACTGCTTCGTCAATAGGGTGTATAGACCTATT
TTTAATCGTTTGATAGTACTATTAGACTGTTTACTGAATTTCACTTGTTGCTTATTGTCATATCATGTATGATGTTTTGG
TCAATATAGGAAACACAACATACTAATCACGTAGGGAGAAGATCCAATTGTCTAACCAGTTTAATCCGCAAAACAATCAA
CAAGGAGCACCATCCAGACCAGCCCCTGTGTACCCGCCTCCAGTCTCATTCAAGGAATGGATGATCAGTTTACTTCTGAT
GGCTATACCGGTAGTTGGACTTATTATGCTG
>P.wly78_GM003217|P.wly78_GM003217
GCAGCGTGTAACCATCGCACGTGCCATCAGCACAGAGCCGGATTTTATCGTATTGGACGAGCCAACAGCAAGTCTGGATG
TGACCACACAAGCCACTGTTTTAAATCTGCTCAAGGATTTGCAGGATGAGCTAGGATTGGCTTATCTGTTTATCTCACAT
GATCTGGCGGCTGTGTACTTTATGAGTGATCGAATCATGGTCATGAAAGAAGGCAGTGTGCTTGAGCATTTTCCCAAGGA
AGCATTATTTCATTCGGATCGCCATCCCTATACACAATCATTACTGGAGGTTTTTTCAACATGTTGCCTTCCCACCGAGC
CTATCTTGCTTTAGCTATCCCATTAATTATT
>P.wly78_GM003218|P.wly78_GM003218
ATACGCTCACAGCTCATCGGGTGCTGCAGCTCATTGATCATATCCGGATGGAAACGGGCATTTCCGTCTTGTGGATCACT
CACGACCTACGTCATGTACGCAAGTATGCAGATCGAATCGCAGTGATGCGCGAAGGTTCACTGGTTGAAATAGGTGAAAC
GCAAGCGGTGCTGAACCATCCGGACCACCCGTATACTCGTCGTCTATTGGCAGCTATTCCGCCGCTGTCTCCGGGCGCTC
CAGCACGTTTACCTTACAACAGCACTGAAGAACAGAACGCAATGGAAAGGAGCGCTGTACATGAATAATCAAGCCGCCTG
CGCTCAGCGGCAAGCCACGTCTCATCCTGTC
>P.wly78_GM003219|P.wly78_GM003219
TGTCATGCGGCATATTCTCCCCCATGCCATTGGGAATGTTCTTGTGCTGGCTACGCTGGATATCGGCAAAATCATTTTAA
TGATTGCCTCCCTATCTTTTTTGGGCTTAGGTCCACAGCCGCCAATTCCGGAATGGGGTACTATGTTGAATGAAGGACGA
GCGTATTTTCAAATGGCTCCCCACCTGATGCTGGTTCCTGGGATAGCTGTCGTGCTAACCGTGCTACTGGCAAACGTATT
TGGAGATAAACTACGCGACCGTTATGATGTTAAAACCCGGACAGAGGAGTGAATTGGCACATGCTGACTATTGAAGGCTT
AACGATTCGGACCAATGTAAAAACGATTGTA
>P.wly78_GM003220|P.wly78_GM003220
TGGCATCAGCCCCATCCGCATTTTTTTCAGACATATGCTTCGTCACAGTCTAGTTCCACTCATTACGGTATTCAGTGAGA
GTATAGGCAGTCTACTGGGAGGCACAGTCGTAATTGAAGTGCTATTCGCCTATCCGGGACTGGGAAAATGGATTGTGGAT
GCCATTGCTGCAAGGGATTACCCCATAATTCAGGGCTATACCGTATTTATGGCTGTATTCATTGTATGTATCAATATTTT
GGTAGAGCTGTCCTACCGTTGGGTCAATCCTGAAATCGCTTTGAAGGAGAAACGTTTATCATGATAAAATCCGTACATGC
GGAAAACGGGCAGCTCACTAGAACGCGATTG
>P.wly78_GM003221|P.wly78_GM003221
CCCCGCGCGGCGATGCAAGCTATTTTCTAAATGCGGCTTACATGCCTGAAGGAGCACTAAATTATGGGCGTGTGCATGTA
CCGGAACTCACGAGTATGATTTCACAGCTGAACACAACCGTGAATGAGGAACAACGCAACAAGCTGGCGCTGAAAGCTGT
CACACTGATTGACCAAGAAAATCTGCAATCCTTTCTGGTCCATCCAAACAACGTAGTGGCCTATCGCGATTACGTACATA
ACTGGGTAACTAGCCAAAGTGAATATTACTTGCTAACCCAGGACCTGGATGTGAACTAGCATGTTCAAATCCATGGCCAA
AAAGTTTCTTGAACTAGTTTTGTTCTTTCTT
>P.wly78_GM003222|P.wly78_GM003222
GAGAAACAGGGGTAACCCCCCCTGCTTCTCCAGAGACCAGAGCATTATGATGTAAAAAAGAAACCCACGTCTCAAAATGA
CGGGGTTTCTCGACAATCTGAGACTGCTAACCATATCACTATTGGTTAGCAGTCTTTTTGATATGAATTTACATACACAT
TCGTCAATTACATATTTACAAAGCACCTTCATTTGGTTACGATATGATTTATGAGTTAAAGCGTAAAAATTACGATTACT
ATTAAGGAGGACTCCCTGTTGTTTAAGCGTTCTTATTTTAAACTATTTATACCTGCGGTAATGGCGGTGATGATGGTAGC
CTGCGCTTCATCTCCGTCAGCTTCACCCTCT
>P.wly78_GM003223|P.wly78_GM003223
CTTAACGGATAAAGTTCCGGACCATACGACGATGAGCTGGAATCGTCGCACTCGCTTTAAAGACACCACGATCTTTCAAG
ATATCTTCGATGAAATTGTGCTGCAGGCGATCTCTCACCGAATGGTGGGTGGGCGTGTTCTCGTCACCGATTCCACACAC
GTCAAAGCCAATGCTAACAGGCACCAGTACACCAAAGAACAAGTGTTGCAGAATACTAAAGACTATATGGACGAGCTGAA
CGAAGCGGTGAAGGATGACCGGAGAAACCACGGAAAAAAGCCTTAAAATCCCGAGAGGAAGTGAACGAAGAAAAAGAAAT
TAAAGTGAGCAAAACAGACCCGGACAGCGGC
>P.wly78_GM003224|P.wly78_GM003224
TTGTCGGTGCTTGGAGTGATGATCGAGTATTCAACAACGGACATTGGATTTTTGATGATGCTCCTGATGAATTGCGTACA
GTACACTATGTGGCTGGCGGTCAATTCTATGCAATTGGAAAAGGTACTAAATTTAATCACGGACCTGGTAAAGACTAAAT
CAATTTGTCTCTATACAAACAAGGGAATCCTTGTTCAATAAATCAATAAATAAGCTAGAGGTAAACCTCTAGCTTCAGGC
TGTCGAGAAAGTCTCGACAGCTTCTTTTATGTTAATTTTGTTTAAGACGACACCGCGTTAATGTTGTATAATATAGGTAA
CTATTGTAGAACGGATGGTGTTGATATGCTA
>P.wly78_GM003225|P.wly78_GM003225
TGTGGTAATCGAATGTGAACTTACAGAGATTGTAAGAGGTACTCATATCCATGCAATTGTCGGCAGAATGGTCAATATCG
CAGTGGATGAATCGGTCTTAAATGAAAAGGGTAAAATTGATGCCAAGAAGACAGGCATGTTGTTTTTTGATTCATTCAGC
AATGCCTATTTCACTCTAGGAGATAAAGTTGGAAATGCCTGGAATGAAGGAAGATCATTTTTGTCTCTTAATGGTTAATT
CTTATTTCTCAATGAAGTGTCCAACAAGAAAATAAACTAACAATGAAAAGGTGAATTATAATGGCAATTAAGCCTGTTGA
TTTAAATAAAGCATACCGTTTATTGCAAGTA
>P.wly78_GM003226|P.wly78_GM003226
CTCTTTTAATTGATTGCTAAGCATTTTGTGAGTAATTCCTTGAAGCGCTTTTTTCAACTCCCCGTAACGCATAATATCTT
CCTTCAATAGTAAGAATAAAATATGTAATTTCCATTTACCACTTATTAGCGATAAGGTATACACAAATGATTCATTACTG
TCTTCTTTTTCATTTTTTGTTTTAATTGGAATCATTTAATACTCTCCTTTTTGATAGTATCTCACTAAAAAGTGCATACT
ATTCTTTTTTTATGTTTCCATTATACTATACCTCATAACTGAACGGAGGTATTTTAAGCTATGAAAGATCTCAGTCCACG
TGCTTTTGGTTATGGCTATCCCATGCCACTT
>P.wly78_GM003230|P.wly78_GM003230
AAATCTTCCCGAATCGTATCTAGCAGCGGAGATATGGAATTAATAGCCGGGCGCAAATTCAATGTAGCAACAAATAATGC
AATAATTAAAAATATATTTTTCCTCATTGTAATCTCCTTCTGATCTCATTCTCATGTTATCTAGGCTCTATTCTACGTGG
AGAGAAAGATAAAAAAGTAGGTGAAAAGAGACATATTTATAGGTGAATATGGACATTCAACGAAATTATACGTAAGATAA
TATCAAACATTAGGAATATAAAGGAGCCCTCTCATGAGTATCAGACACAGCAATTATATTATGTCCGGAGACGATCTTTT
CGCGCCTAGCGTTCCGATTAATGTGAACAGG
>P.wly78_GM003232|P.wly78_GM003232
CTTAACGGATAAAGTTCCGGACCATACGACGATTAGCTGGAATCGTCGCACTCGCTTTAAAGACACCACGATCTTTCAAG
ATATCTTCGATGAAATTGTGCTGCAGGCGATCTCTCACCGAATGGTGGGTGGGCGTGTTCTCGTCACCGATTCCACACAC
GTCAAAGCCAATGCTAACAGGCACCAGTACACCAAAGAACAAGTGTTGCAGAATACTAAAGACTATATGGACGAGCTGAA
CGAAGCGGTGAAGGATGACCGGAGAAACCACGGAAAAAAGCCTTAAAATCCCGAGAGGAAGTGAACGAAGAAAAAGAAAT
TAAAGTGAGCAAAACAGACCCGGACAGCGGC
>P.wly78_GM003233|P.wly78_GM003233
ATCCGTAAATGAAATGGCCAATGCCATGACAATCGGATCACAAAATTCATTTTTCTTTGCGATGATCATCAGTGTGATCG
GGTTGATCCTTGCCTTTTTCATCCGCAGAGTTCATGTTGAACATGGCACTGCCAAAGCTCCCATGCACTAATTCATAATT
TTCATGTGATCCCAAATTAAAAATATGTGAATAAACTTAAAGACTGCTAACCATATCACTATTGGTTAGCATTCTCAGGC
TGTCGAGAAAGTCTCGACAGCCTATTTTATGTTAATTTTGTTTAAGACGACACCGCGTTAATGTTGTATAATATAGGTAA
CTATTGTAGAACGGATGGTGTTGATATGCTA
>P.wly78_GM003234|P.wly78_GM003234
CCAATTCTTCTTTACCACGCGGAAAATAATAATAAAGTGACCCTTTCGGTGATCCACTCTCCGCAAGAATCTGATTCAGT
CCGGTCGCGTGATACCCCTGATGAAAAAAGAGCTTCGATGCGGTTTGTACGATATTCTCGTATGATTCGGGTTTAGCAGC
CATATACAGCATCCTTCATTATTTAATATTTACAACTTATACTTTGACAAAAAAATAACAACATGTTTATTATATATAGA
CCGATTGTTATAATTCAACACTATTAATTTATTTGGAGGAACAAAAACAACATGAGTACAATGAGTCAAACAAGTTCACC
CTCTGAACCCAAAACGTTCAAGGTGCTACCT
>P.wly78_GM003238|P.wly78_GM003238
CTGCAATCCAGCTTTTAAAATATGTACCATAATGTACACACGTTCATTTAACTGTTATCGGAATTTGCATACAAAATGTT
TAGGCTTCACACCGTATTTTTACTGATAGGGGGTCCGCATACAATAGGGATACACATTTTGACAAGTTAAATGAAATTAC
AATTATCGTTTCCAGGAGCGCTAAGCTGTGTGACGTTCGCATCTGCCGTAAATATTCGATATATCGTAACTTTCTACCGT
TTAATAACAATGCATTATAGGATATATTAAATTTTAAGTAACAAGAGAAAGAGGTGTATTATGTTCAAAAATGCCTTTAA
GATGTTTGGTGTCATTGGTAATATTGAAGCA
>P.wly78_GM003240|P.wly78_GM003240
ATGTTGCTTCTAATGCGGTAGATCAGGCGCCTGAATACAGCGAAATCCAGCTGATCGTAGAGTCTGTTGAAAACTGTATT
CGGTTCAGCATCGTAGACGAAGGCCCGGGCTTCTCTCCAGCAGGTCTCAAACAGGCCGCCGAGCAGTTTTATATGGGTGA
TTCATCCAGAAGATTGAGTGGACATTACGGTATGGGCCTGTATATAACAAAATCCATTGTCAACCTACATGGCGGAAAGC
TGAACATCGCCAACTCCACCCAGACAAGCGGCGGACAGGTAAGCATTGAAATACCAATCAGTGCATGAATCATACAAGCG
AGAATCAATCCTATCGTATACCTTAATCATT
>P.wly78_GM003241|P.wly78_GM003241
GGAGAATCGTGAACGGCGTAATGTATTCTGCATCGGGGAAGTTCATTTCAATCTGTCTGGCAAGGAAATCACCGTTCAGA
ATGTTGTAGTCCCGTTTACCAAAAGTGAATATGAGATATGTAAGTTTCTAGCTTTGAACTGGGGGCAGGTATTCTCTAAG
GAGCAGATTTACGAAGCGGTCTTCGGCTTGGATGGGGACAGCGATTCCGCCACCATTGTGGAGCATGTCAAAAATATCCG
GGCCAAGCTTGGCAAAGTAGAGGTTTCTCCAGTGGAGACAGTTTGGGGGATCGGCTACCGATGGAAGTAACCAAAGTACA
GCAAGCACGCAAGACTACTAAATTACGAACC
>P.wly78_GM003242|P.wly78_GM003242
TCGGCCTGGGTATTATGGAGAGTCTATTGTCCGCTTTGCTTCTTACAGGGCTGGGTGATCATAATTGGATATTCGTTCCC
TCTGCTTGGGCGGCCCGGTTCATCACGATCTGGGTGCAATACGGCGTAAGCTCAGCAGATTCTATCCCTGAAGCTATACA
GCTTGATTTGGGAATCAGATATTGCGTAGTAGGGACCTTAGTCATCATGGTATTATTAGGGTTATGGATTTGTCGTTGGG
AAGGACAAAATTCGTTGGAGTAAAGATTAGAGTAAAGAAAGCAAGGGATGTGAATAAAGCATGGCAAACTTGTTGGCCGT
TGATGACGAACCCGCCGTTTTGGCTCTCCTT
>P.wly78_GM003243|P.wly78_GM003243
GCCTGTTCCTGACGGATCGAATAGGCATGTTTGCCACCCTAATCATCAACATGCTGGGCAACGTAGCCTGCACCGTCTTG
TTCGCTACGTCTTCTGTATGGTGGGCGGTACCCTATGCTATTCCAGCGCGATTGATGTGCACCGTCATTCAAGTGCTGCC
TAATGGGCTTGCCGTTCCTTCAGGAGATCCACTTTTGGATAAAGGCGTGATTGTGCCCGGTCTAGTGATCACAATCTGCC
TGTTTATAATTCTGTCGATACTGACGACGATGTCCTTCCGCAAGCGGGAGGCTAAATAAGATGATTTCTTTTTTCCGCTA
TCTGAAATCCGATGTGCTTAAACTTAGAAGG
>P.wly78_GM003244|P.wly78_GM003244
TGAAACAGCGGCTGGGCATTGCTATTGCGCTCCTCAACCATCCCAAACTACTAATTTTAGATGAGCCAACCAACGGACTT
GACCCCATTGGCATTCAGGAGCAACGCGAGCTGATTCGCTCCTTCCCGAAGCAAGGAATTACCGTAATTCTTTCCAGTCA
TATTTTATCCGAAGTCGAACAAATCGTTGACCATGTCGGTATTATCGCTGGTGGCATATTAGCTTACCAAGAGGCGGTTA
CACCAGGACAAGACTTGGAATCGTTGTTCATGCAGATTGCACAGGAATACCGAAAAGGGGATGAGTAGGATGCAGCAATA
TATAGCCGCCGAACATCTAAAATTAAAGCGT
>P.wly78_GM003245|P.wly78_GM003245
TAACCAGGGACAAATAATGCCAGCAGCTGCATCAGTCGCCTGCCCTTTATCTTTGCGGTCTACAAGAATGACATCAGCGC
CCAATTTTGCTAACTGGTATGCTGTCGATGCCCCCAGAATTCCTGCTCCGATTACGATAACCCTCTTCATGAATACATCC
CTTTCCTAAATCACTGTATCCATTATAGCGAATACCGCATGAATGCATAAAGTTTGAAGCATTAATATTTCTATCCTTAT
AAAGTTCTTAGAATTGATCTGTAAAGTAGTTGTCAGAACGAATGAAAAGGATGAACTGATATGGATAACATTATTTTACA
GACTAAAAATCTCTGCAAAACCTTTAGACGG
>P.wly78_GM003247|P.wly78_GM003247
CGTATGAATGACCCCTGATTCCCGAAGAACCTTAAAATGATGAGACAAGGTTGACTTTGGGGCTGAAATATCTAGCGAGC
TACAGGATTGCTCCCCGTTTTCGTCTAAAATCTGGATGATATTAAGCCGAATGGGGTCACTTAAAGCATATAAAACTGTA
GGTAGAGTAATTTCAATTACGTTAGGATGATACAGCGTTCTCAAGATCCGTTCACCTGCCTAACAAAGAATTATAGTTGC
ATTATAGCATATTGGAATGCTATATTTCTATTATTCGAAAATATTCGAACAATAGAACAAATGGAGGGTTTCGTTTTGAA
TAAAATTATCACCTTGTTTTTCTTGATCATG
>P.wly78_GM003249|P.wly78_GM003249
ATTACGGGCGTAGATCGTCTTTACGTTCAAATGATCTCTGGTCAATGAAAAAGGAAGATGATACCGATTGGTGCTTTTGC
CATTCCCAATATAACCGATGTTAAGCATATTAATTCCCCCTAGGCTCTTTTTCATTTATTATAGAAGAAGAACGTTGATC
GTAAAGGATTTGCCGCCAAAATGGTACAATCAACCGAATATTTTTAAAAATGTTTGTTTATTTTCGAACAAAATGTTTAT
TTTATATCCTTTATCAAACGTCATTTCAATTGAACCGGAGTGAACCTGTTGAAAATACTGATGCAATTATCCGAAATGCA
AAACTTTACACCAAACGAAAAAAGCATTGCA
>P.wly78_GM003252|P.wly78_GM003252
AAATAAAGAACCTATGCTTGTTAATTTAACAGTATAGCATAAGTTAAGGATGACAAATGTCCAAAAAAAATTTGGCTCTA
AACTATATTTTTTTGTAAGGTTCTTTGTTTTTCCCATATCCAACTTAAAAAAAGTCATGTATTTACTATCACTATCTTTG
TTATGCTGATTCAATAATAACGCTTTCAAGTGGTTCGACATATTTTGAAAGGGGCTATGTACATGGCTAGTCTACAAGTT
AACCAAAAGGAACGGACATTTCACTTAACGAACAAATACTGTAGTTATCTTTTCCGTGTCATGGAGAACGGGCAATTGGA
GCATTTATATTACGGCAAAAAAATAGAGTAC
>P.wly78_GM003264|P.wly78_GM003264
ATTCGGGAGTTTCATGATCGTATTCATTTTGCGCATATTCGTAATGTCAAGGTGTTTGAGAATGGAGACTTTATTGAAGT
GTCGCATCGCGGGAAGGACGGAAGCGTCGATGTACCGGAAATAGTTAGAGCTTATCACGAGAACGGCTATCAGGGATATG
TACGTCCAGATCACGGCAGACATCTATGGGGGGAAGAAAAGAATTGTCGGCCAGGCTATGGTTTGTATGACCGTGCACTG
GGAGTTATGTACTTGCTTGGTGTTTGGGATAGTCTCGCTCAAGGCAAAGGAGTGAAATAAATGCTCCAACTTGACCGGAA
AGGCCTTTTAGATAAGGCGGCCTGGGAAGCA
>P.wly78_GM003265|P.wly78_GM003265
ACTTTAATACATCGCGTAGCGGAGTTCTGGACAGCTGGAAGCGTTCTGACAAAGTCGTCTCACTCAGTAGAGTACCCGGC
TTTAAAGTCAGTGACAAAATATCATTTTTCAAAAGCTGCTTGATTTCTTCTTTCGTCAACATTTCATTCCTACCTTCACT
TTATAAATCTAGAACTATTATAAAGCATTTTGAGGTGATAAATCCCTTTATAATTATCATTGACAAGAACAAACCCTATA
ATTTATGATCAACTCAATCTTGTATACAAGACAGACGAATATAATCAGGGAGGTATCGTTATGAATATGACCTGGAGATG
GTATGGAGAAGGCAACGACAATATTACGCTG
>P.wly78_GM003270|P.wly78_GM003270
TACAAAAATTGACATTCTACATGAAAATAAGTAGTATAATTAGAAACATTTATGCTATAAAAGTGCCTTTCTCATCCCTC
TCTTTTTAAATTCCTGATCCTACCTAATTTTAAGGAGTGAAATGCTATGTACGCACGAACGCTAAAAGCGAATACAAGGT
ATGTAGTCAGCAACTATTGCAAATGGATTGCAGTTGGTATGATTTTAACTTTCACGGGATGCCCGCTTGCATCCGCCGCT
CCTTCACCCTCATCCTCTAGTAAAACTAGTGACCCCGCCTCCTCTCTAGTCACATTTCAATTGCAAGAGGCTACGATTGC
TCAAATGCAGGAAGCGATGAAGTCAGGAGCA
>P.wly78_GM003273|P.wly78_GM003273
TAAGTTAAAGCTTTATCTTTAGATAAGCCGGACTTTGAAGTCCCAGATATTTTATGTGGGGTTGTTCAATTGAGTCAGTC
TGTGAAAAGTTTATAATTTTGTGATCGTAGTTCGTTGTTTTGAGGGTCAGGCAGTTTAGACTACGGATTGATAGTGAACT
GCAAGAGATAATATTGATTTCAAGCATAAGAGTTATATCATAAAATACCAACTTCAATGTAAACTTGAACCTGAAACCCT
GTCATAATAATCTGAGTACTGGCGCATTCTGGGGATTTTTGTTTTAAGGGAGGAATTAAATTGTTAAATGATAATGAAAG
AAAAGGAATATTTAAAGCCATTTTTGAAAGG
>P.wly78_GM003274|P.wly78_GM003274
GAGTCTTACCGCTGCCGGTTTGCAGTCCCAAAGCGATATCATAATGGTTTCCTATAACTTTTTTATAATTTTGTTTCTTA
TGGTGTTGATCCCAGGGATACAAGGGGAGCCCACTTATGAATGTCATTGCAGCAAAAGCTGTGGCACTTGGAGAAGCACT
ACAACCAGATTTTGTGACCTATATAGAAAGAGTTCTTGACAATGCCAAGGTATTTGCAGAATCGCTGATTATATGGAGCG
AGTATTTGAACTATTATTATTTGATGTGCAGCAAGCGATGAATACATATTTTAGAATCTCATGTATTGGGACAGGTTGCC
TGAGTTTGAGGAAATGGAACTTGCCAAGTAC
>P.wly78_GM003275|P.wly78_GM003275
TTTGTCGTGTTCACAAAAGTGGAGCCACTGTCCACGGCCGACTGTGTATTGAGAGGGCAAAGCGTCGCGTGAGGAACAAT
ACGATCTAATTCTGGCATTGGGGGCGGATTATCTGGATGCCGCCAATGCCAGCGAACTCGTAACTGTTTCGAAAACCTCT
TTCTTGGGGTTACCTTTCTAACTAGAGTCTTACCGCTGCCGGTTTGCAGTCCCAAAGCGATATCATAATGGTTTCCTATA
ACTTTTTTATAATTTTGTTTCTTATGGTGTTGATCCCAGGGATACAAGGGGAGCCCACTTATGAATGTCATTGCAGCAAA
AGCTGTGGCACTTGGAGAAGCACTACAACCA
>P.wly78_GM003276|P.wly78_GM003276
AGAATGTCACCGTCTATGATTCATTGATCATCGGAGAATATTTAGGATGGAATTCGAAAAACATCACTTTTATCAACTGC
ACTATCGAAAGCAATCAGGGAATGTGCTACATGGACCGTCTCGTAATCGAAAACGGAACGATTCTGAATACCGACTTGGC
ATTCGAATATTCAACCATTGAGGTGGAAACCAAGACCTCAATTGATAGTGTGAAAAATCCAATCTCAGGGAAAATCAAAG
CAAAGGGTATCGGCGAAATCATCATCAATGACGAAGAAATCAACGCTGCCTACACCCGATATGAGCTGGATAAAGCAGGT
GATCGATTTGTCCTTTAATTTTGATAAAATG
>P.wly78_GM003277|P.wly78_GM003277
TACTCAAAACAGGCGATGTGGTAAACATTCCAGCGTTCATTAAACATTGGCATGGGGCTACAAAGGACAGCTGGTTTGTT
CACTTAGCTCTTACACCAGGACAAACAGATTGGTTAGAACCCGTACTGGATGAAGTATATATTAAGCTATAATAAATGAA
TTAACACATATAAACGGCAGCCGTCGATGCTGCCGTTTATATAGAAGCTTCTAATAAATCTGAAACCCTCTGTTGCTATT
CTGTGAATTATGGGGTCAGAGAAGATTTGAAGCTAGTACTGAGCGATTGGAGACAGTATTATGCAAACGATCGATCAACA
AATGCTTACCGGAGAACGAGCACTTTTCAAG
>P.wly78_GM003278|P.wly78_GM003278
ATGCCGTAAGAGCAATCTCTGAAGGCTTGCGTCAAGAAGAAGCGATGAGTGGTACAAATATTCGTGTGACCAATATTTCG
CCGGGGGCTGTGACCAGCGAACTGCTGGAGACGACAACTGATCCGGCAATGAAAGCGGGCTTAGATGATTTTTACAAGAT
AGCAATCGATGCAGACAGCATCGCACGTGCCATTGCCTTTGCCATCGAGCAACCATCGGATGTGGGCATTAATGAGATGA
TCATTCGACCAACAGCTCAAGTTGGATAACGTTAAAAATATAAGAAAGTAGAGATGAAAAATGAAGAACGAGCACTTAAG
CCATAGCACACTCTTCCCATTGGGTCAAAAA
>P.wly78_GM003279|P.wly78_GM003279
CGTGGAGGCCTTGATCTGAAAACACGGGAGTTGCTGACCCTCTGTATCGTGAGTAGTCTCGGCGGTTGTGAAAGTCAAGT
CAAGGCACATGTGCAAGGCAACCTGAATGTAGGCAATGACAAGGATATCATGATCACTGCCATCACTCATTGCCTTCCTT
ATATGGGTTTTCCGAGAACATTAAATGCTTTGAGTTGTGTGAATGAAATCATTCCAGAATAGCAGGAGAAATTAAGCGAA
AAAATAGATTTTTTTATAAATGAAAGTATACCTAAAATTAAGAAAGGGTGTTTATCTAAAATGTCAAATATTCAAGAGAA
AGTAGTTATTATTACAGGAGCGTCCAGCGGT
>P.wly78_GM003280|P.wly78_GM003280
ATGTAGTCCTAACTCATGGCTGGGCATTTGGAAGCAAAGGGGACAAGCTGCACGGAAAAGAGCTGCTGATTGCCGTTTCT
ACCGGCGCTGCTAAAGAAAACTATTTACCAGACGGTAATTTTAAATACACCGTTTCCGAGCTGCTGCGACCTCTTCAGGC
AACCAGTAACTTGATTGGAACACGCTATTTGACACCATATATCTTGTATGGTGTAATGCAACATCTGTCAGATGAGGAGC
TAGAGCAAAGTGCCAAGGATTATGTGGCTTATGCGCTGAACCCTAAACTTGTCTAGAAGAATGGTCATGCTAAGCCTGTT
GGCTTCATCATACAGATGGGAATTAGAGGTT
>P.wly78_GM003281|P.wly78_GM003281
AATAAAGGAGAATAATTATGCCTGTAATTACAATTGAAGCAGCTAAATTAACTAAAGAGCAAAAAAGAAAGTTAGTAAAA
GACCTTACTACATCAGCTTCAACTATCATGAATATACCTGAACAAGCATTCTTTGTGTTCGTAAGGGAAAATGAACTAGA
TAATATAGGTGTTGCAGGACGGATTTTAGCAGACAAAGCTGTAAATAATCCACTGAAAAGTGAGGAGTAAAATAATTAAC
TTGGTATCCATTTAAACAATTAAGATAGAAAAAAATATTCTTGGATGGAGAAAATTTAAAATGAAAACACTCGTTCTTGT
TTTTCACCCTGATTTAACTGCTTCCCGTGTT
>P.wly78_GM003282|P.wly78_GM003282
GGTGTTCGCCGGGTTCACATCGCACTTGCGTGGCTTCTGCATAAAGAACCGGTAACCGCTCCTATTGTCGGTGCGACAAA
AATATCCCAGCTCGAAGATGCAGAAGCTGCTCTATCTATTCAATTAACTGCTGAAGAAATTGCGTTTTTGGAAGAACCAT
ATGTACCGCACCGAATCGTTGGTCATTTTTAAATTCATATAAATTGGTGTCGCACGGTCTCTTTGATAAGAGAGATGCAC
ATGAGTTTTTGTGTCAGCTCGTCGTCATTAGACATAAACTCACAATAAAGGAGAATAATTATGCCTGTAATTACAATTGA
AGCAGCTAAATTAACTAAAGAGCAAAAAAGA
>P.wly78_GM003283|P.wly78_GM003283
GTTCAAGTATTGCTTTCTTTATGGCTTCTTGAGATTTGAGTACCCTTCTGTCCACTTTAGTCATTTTTAAAGTCCCCTCA
CTGAGATAATAGGCAATTACGGATAATTTGTTGAGTAATCCACACATCGAAAGAAATTGATTATTGCAAGCATTTTGTTT
CCGTTTAGAATTATAAACGTAAGTTGATTAAACAATCAATGTTCATTTTTTATTTGGAGTTATCTAAACTCAATGATCAG
TACGCGTACCCGTTCTGAGGCAAGTCAAGATCGCACCACACGAAAGGAAGGAACCATGAAATGGATTATACGAAACTTGG
AAATACTGGCTTGGATGTATCCCGGATTTGT
>P.wly78_GM003285|P.wly78_GM003285
CTCCGATGATGGGGTTGAAATACTCATCCATATAGGATTGAACACCGTTAAACTGAATGGGAAGTACTTTGAAGCTCATG
TTGAAGAGGGTCAGAGAATTACCAAGGGACAGACACTAATCACGTTTGATTTGGAGAAAATCAGAGAGGAAGGATATGTT
ACCCAGACCCCGGTGATCGTTACGAATACTTACAGTTATGCTGATGTGCTAACTAATAACAGTAGTGCAGTCACTGATTT
TAACAATGAGTTGTTAGTCCTAATAGTGTAACCATATCAAATTCAAGGAGTGGATTATAAATGACTTTAGTCAAAGACTT
TTTATGGGGAGGAGCAACTGCTGCAAACCAA
>P.wly78_GM003286|P.wly78_GM003286
CCATTTTTTCCAGAACTCAAATTTAGTTGTGTTATTGTTTGGAAGAAACACAAGATTTTTAACCAGGCTACTTCTCACTT
AATTCAATTAATCAAGTATGCCTCACAAGCATAATAAAACATAGATTATAGGTATTGGATAAGGTTATTTATCTAGTGAT
ATCTTAAAGGTGCAGCTTGAATGAAGCCTTTAAATATTACTGATAAATAACTTTTTTTATTTAGCAGGTAAAGTTGTTTA
TGTTTAATAAATAAAAGGCGTAATTCATTGTTCAACAACAAGAAGAGGGGGCATTTTCTAATGAGCAAAAAATATGAAAA
ATTAGCTCAGGATATTGTAGAGAAGATTGGT
>P.wly78_GM003287|P.wly78_GM003287
TTCACGATCCTGAAAACGTGGAACGGCTCAGCAACATGAAAATTCGCAACTAATTTTGGGGAGGCCTTATCACAAAATGC
TCAAACCCAACAACACTATGTTCACGTAACAGTACCCAAGTCCTTCCCATATATCGATTCAATTCCACATATAAACATAT
GCATATAGAACTGATTAATGGTTATAATGGCAGAGAAGTGTGTGAAAAAGTAAACTGAAAGAACGGTATTTAAGATGGTA
AGTTAATTACTAGGACATATTGAATCTTTTCTTAAGCACATATTGTCAACAGGGGGAAACATGGAGTTAAGAGTGCTTCG
TTATTTTCTTACAGTCGCTCGTTTGGAAAGT
>P.wly78_GM003288|P.wly78_GM003288
GGCATATTGCAGGGGGCGCGTCCGCCGTGCTCGGCACTTTACAATTCGCATTAGGTGCCGTTACGTCTCCACTTGTGGGA
ATTGCAGGCGAAAATTCTGCTATACCTTTTGGAATTATTATTTTTTCTACAAGTTTATTATCTATAATTACCTATCTCAT
TCTGGTTAAAGGGATAAAAAAATTATCCGGTACCAAAAATAGCCTTGAATCCAATACTTAACCAATCGCTTGCGAACATT
AAGATCTATGCGAGGCCCCAGCATTCTAAGACTTGAGTATAAAAAACAGGAGGATCTAAAATGCAAAGTGTTACACTAAA
CAATGGTGTCGAGATGCCGATACTCGGATTT
>P.wly78_GM003289|P.wly78_GM003289
CGCAGGGAGGTTATTCCACCCATATCGTTGTAATAACGGAGGATTTCGTGGTTCGAATTCTAGACGGCATTAATCTTGAT
GTCGCCGCTCCACTTTTATGTACTGGGATCACAACGTATCCGCCGCTGCGCCATTGGGGTGTTGATTCCGGCAAAAATAT
AGCGGTCGTTGGATTTGGTGGACTCGGACACATGGTGTGAGATCGCTCATTCTATGGGGGCAGAAGTAACAAACCCATAA
CATCTAAAGCAAATGCGTTAGTTTAAAGAAAGCATTAAAACAATCATAGGAGTAAAAGGAATGAAATATAAGACCCAAAA
AAATTCTCTCGGTTTTGCTCTAATATTGGCC
>P.wly78_GM003290|P.wly78_GM003290
AATCATTACTAATTTCTAAATAGCTAACTGATAAAAATTCTATTCATTGGAGGTTATATATGATTAATGCTAATGCGCGT
GCTGTGTTCGGTCCAGAAGGTTCTACAGTTGAGCGCAGGGATCTTAAGCCGCATAATATTCTCATTGAGATCAAGTATGC
GGGTATTTGCCACTCTGACATCCATACTGCCCGTGGGGATTGAGAGCCAGTCCAATATCCTCCCGTTCCAGGACACGCTG
GAATTGTCGCCCAGATTGGTTTGGAAGTCACAAAGTATACTGTTGGTAACCGAGTAGGAGTTGGCTGTATGGTTGATTCC
TGTGGAGAGTGGGAGAGTTGCCGTAGAGGAA
>P.wly78_GM003291|P.wly78_GM003291
CATCTTGTCTTTTCCCCCTGATCTACAAAATAATGAACACTTTTCGTGATGATGTTGCTATTTCAACAAATTGCGCTTTT
TTATCCATTGAACTTAGGTTTCTTTTTTTATAATAATAGACATAAGTTGATAAAACAACCAGTATTGTTTATTCGCTCTC
CGTGGCTTACTTACCTAAAAAAGGAGAACTTAAATTTAGAAAAGAGGGTGTTCACATAGTGTTTAATAAAGAAGTGTGGA
TAATCATTACTAATTTCTAAATAGCTAACTGATAAAAATTCTATTCATTGGAGGTTATATATGATTAATGCTAATGCGCG
TGCTGTGTTCGGTCCAGAAGGTTCTACAGTT
>P.wly78_GM003294|P.wly78_GM003294
AAAGATTATGGCCTTCACCTATATAGAAAACAAAAAGAATATTACTGTGTTCTCTAATGATCTCACCAATGGTGCTCATT
CGCAGCAACAATTCCGTTTGCTGGCCAATTCCATTTTTAATGCTGTTCCCAGCAAATCCTAAGTAATTTTGCAAACAGCA
TTATTCCAGTGATCAACTGTGAATAAGGCTGTTTTCGCGATAAAACGGTTTCGCCTACTGTGACATTTTGTTTACAACTT
GATCAAACTTTAGCGACATCTGCAGGATATATTGGACTATAGCGTAACATCATCCTGTACATGCGGGTTGATGAAAAATA
CGAGTCCAGGATTTTCAAGGAGGAATGCAAG
>P.wly78_GM003295|P.wly78_GM003295
AAAAGAAACTTATGTGGGCAAAGCAGCTGTTCTGGATGTAAAAAGTCGAACTGATTTGAAGCAATTTGTGCAAAGTACCA
TAAACTCCGACGCTTCTCATTCGATGACAGACAATCCTTCCGGGCAGAAAACAGATCTTGAATAGGATTGGACAATATAT
AAAATCGTAATTTGCCGGACAATAGTCTGTTAAATGCTCTTTATGAGCACAACATGGTCTTCCGGTTATCCATAGGGGGA
AAAAGAATGGGTACAAAACCAATAGTAAGGTTCTGCTTGGCGTTAACCATATCCGCCGCCATGCTTCTGGAGATCACTGC
TCCGCACATGGCTATGGCTGATGCTGCACAA
>P.wly78_GM003296|P.wly78_GM003296
TCACCACCCGGGTTCCGAAAGGATGGCAAAACACGGTGAATGACACGATTGCACAGGTTGCCGATGAGTTTAGCAACGTC
AGCGTGGTGGACTGGTATTCGGCCAGTGTAGGCAAAGATGAATACTTTTATAGAGATGGCGTCCATTTAAAACCAGGGGG
TAGCCGATATTACACTTCACTCCTCGTAGCAGCCTTGCAAAAATCTTAAATACAGAAGGGACAGGCGCGTTCATAATTCG
GAAAGGAAGAATGACATGACACAGAGGAAAAAGAGGATATTAATTGTAACATTGTTACTTGTGGTCGCTGCTGTAAGCTT
TATTTTTTATTATTTCTTTTCGATTTACAAA
>P.wly78_GM003297|P.wly78_GM003297
AGTCAACTGAAGTCCTTGCTGACTTCACTACAGGATTCTCGGCAAATTTATCTGATAACGACCAGAGTACCGAGAGGGTG
GCAGAATACCGTAAATGACAATCTGCGTGAAATTGCTGGTGAATTTCAAAATGTACGACTTATCGACTGGTATTCGGCCA
GCGAAAACCGCAACGATCTATTTTATGACGATGGTGTCCATCTGAAACCAGAAGGAGCTCAGTATTATGCCTCGGTTTTG
ATTGATGCTATCAAACAGGATAAAACCTACTAGCATGTTAAAGGAAAGGATGAACTAGGTATGAACAAAAAAAATGTCAG
AAAAGTGAGGGCATTATGGGGTTTTATGATT
>P.wly78_GM003298|P.wly78_GM003298
ATGTTACTTACGTAGGCAAGGTGCAGGGAAGAAATATACTGTATAAGGAACCGGTGTATCGCGGAATTGTGCCGACGCAT
ATATACTGGAATCCGAACAATAAAAGTGTACTGCTTCAAGGACAAAAACAATTGGATTCCTCGCAGACTGCGTCAACGGA
TTCTCCTAGCAAGGAGTCATTGATCATTGAATTGAAATAGCGGTGAGGATCGCCATGTTTGTAGACGTCAAAAACCTTAT
TTCGGTTGTTCAGCCGGAATAAGGTTTTTCTTTTTGCAACCGTTGTGACAATTTGTTTACATGTTGATCAAACTTTCGCG
ACATCTTTTTTTTATAGTAAATGAAGCAAGA
>P.wly78_GM003299|P.wly78_GM003299
TATAGTTTGCCGTTTTCGGTAGTAACGGTAAAAGCAGTACGGGCAGAAGAAAAGATCCGCTTGATTTTCAGCAATCCAAG
CGATCCGATTGAGGCAGAACATCTGTCACACCTGTTACAGCCATTTTATCCAGCTCATTCCGACAGTGCGGAGGAAGGCA
GTGTAGGATTGGGGCTCAGCATTGTGAAATCCATCGTTGAAGAATTTGCGGGTTCCATCTCGATTGCAAACGAGCATAAT
GAAACCATCGTTACGGTAGAATTTAAAGCGCTGGAAACCGCGGGGAACGGAGAATGAATAATGGGCAATAAATATGTTGT
AATGCTGCTGGTCCTATCTCTCGTGGTATTA
>P.wly78_GM003300|P.wly78_GM003300
AGCCGTCATTCGGTTTGACAATATTGAAGTGATCGAAGAAGAACGACTCGTCCAAATAGAAGGCCGTCCTGTTGAATTGA
CCCCCAAGGAATTTGATCTGCTTATGATGCTGGTTAAACATCAGGGCAAAACCTTTACACGTTCCGAACTGCTTGATCTG
GTGTGGGGCTATCATTTTGTCGGAGATACCCGTACGGTTGATACGCATATCCAGAGACTCCGCAAAAAGCTAGACGCCAC
CGAATGCATTACTACCGTCTTCGGAATCGGGTACAAATTTAAAAAAATGGGTGGATAAGCATGATACGTAAAATCAGCAT
CAAATTCCTGATCGGTTTTTTTCTGATTTTT
>P.wly78_GM003301|P.wly78_GM003301
CATCACTTTCACATCAGGCGAAGATTTCGTTATTTATGATTGACCTTTCGAATAGGCCAATAACAGCTGGAACTGGGATG
AACTTCCTATAAGCAACCTTAGTTTGTTTATCGCTTATGTTGCTTAAGTTTTTATCGAAAAACGCTCATGGTACGGCTTC
TTATAACAGAAAAGGTGGGGCTATATGCTGATAGTGGGTATGAGGATTTACAATATACATTTGATTGTTTTCCCCTGAAT
GATTAATATAATGGACAATGTCATAAACCTACCGTATTAAAAAAAGAGATGAGGATTACGATGAATAAAGCAAAGATTCT
TATTATCGAAGATGATGCCCCGATTGCCGAC
>P.wly78_GM003302|P.wly78_GM003302
TGTTCGATGGGAACGGATACACGATTTCCGGCTTGACGATTAATCAGCCCTTGTCAATGAATGTCGGTTTTTTGGGCAAT
TTAATGGCTACAGGTATTGTTCGTAACGTTCGGTTAATGGATGTTAACATAATCGGAAATAGGAACGTAGGAAGTGTTAC
TGGTACAAGTTTCGGTCAAATCAGTAATGTATTTGCATCCGGCAGTGTAGAAGCGCTCGGAGAGGGCACCTATGATTATG
CGAGTGGTCTGGTCGGGTGTTAACAACGCGTCGATTACTAAGTCTATATCGGCTGTCAACGTGAGGGGAGCCAAATCTAC
TGGATATGTTGGAGGAATTGCAGGCTATAAT
>P.wly78_GM003303|P.wly78_GM003303
AACCTACAAAGGAGACAGTGATTGTGTGAACAGGAAAGCAGCATCGTTTCATATATAATATTTATTTAATGTATGTCGAT
ATTGCAATGCATATAATCGCATCCTGATTTTAGTAGGCCAGGGGAATGTTATTTAAGGCAGCGACGATAAAACAAACTGA
AAAGCGGGTAACCGTTCTTTCAATGAACGGTTATTTTTCATGCTTAAATTTAAATTTTTCCTTGAGAGAAAATAGCGTTG
CTGTACTTAGTACTATATGAGATGAGGTGGCATTAGCCTAAACAATTCAGATGATTTTATTTGTCGCATAAGAAGGAGGA
ACTTTTATTGTTACCATTAATTAAGGAATTT
>P.wly78_GM003304|P.wly78_GM003304
TATTTAATGCGGCGGCTATTAGATAGAGTTACTTATGGGAATGACATAAGATAATTTCGCTTTAATCGAAATTATAGGAT
TTATTTCGACATAATTAGATTCTCTTAGAAAAAGGAATATTGAAGTATTTGACGAATCATTCCATTGATACAATTTCTCC
CATAATGGGGTGAATGTATGTACACACCTACCAAGTTAAATAAGATTGGGGTAAATAGATGGTTTGCTTTTAGTAAGAAG
CTTAACTGAGAAGTCACGTTTTATGGAGAGCTAGAATATGATCACTAGGTATTAATTGGAATGGATCCAGAGGTAACAAA
TTATTGCGAAAAACCATTTGAAATCAACCAC
>P.wly78_GM003306|P.wly78_GM003306
AAACTCACTGTAGTAGATAATCTCTGTTTTTTGACTACCCATCTTATCACCCCCACAAAATTTTTACACAGTTTAAAGAA
TTTATACTTTTAGGATTAAATGGATCTCTGTGCAACTAATAGTCTAAGACAGTTCAATCAATAGTACAATTCAATTATTT
ATATAATAACCATAGGTTTAAACTATGATATAATGTGTAATATCTAAGATTGTTTATAGTATTCCTATTGAAATTCATGT
TAATAAACTTGCAAAATGTAAAGGTAGGAACTATTACCGTTTAAATCAGGAGGCTTAAGAATGGAGTTAAGACAACTTGA
ATATTTTTACGCTGTGTGCCAAGAGCTACAT
>P.wly78_GM003310|P.wly78_GM003310
GGCTATGCAGTTGAACGATGTTTTTTTTGACAAAGCTTTTTTAGGAGCTGCCGCCATTATGGAAGACGGAGTGTATTTTG
CGAACCGTGATGATGCTTTAGTTAAAAAGCTGGTATCGAGGCGTGCCAGAGAAGTATTTTTACTTGCCGATTTCAAAAAA
TTTAATTTAACAAGCCCGTTTAAAGGTCTGAATTTTTCCGAAATTGATATTCTAATTACAAATCAGGATGCCCCGAAGCA
TTCATTGCTGATGTTGCAGGATAGCGGAGTAGAAGTTATCAAGGTGCTTGAGGAAGAAAAGTGATAAAAAATCGCAAGGG
AGCATGGGCCATGATACAAGCAATCTTTAGC
>P.wly78_GM003311|P.wly78_GM003311
TTTATAATCAATCCACTTCAAACTAAATGTGCGAGAAACACGCAACTGCGAAAAGTAAAAACCAACACTGCAGATGTCAA
AAGATTGAATTTATCAATAAATAGGCAAAATGAATAAAGTCCCTGGACTCTTAATGCGATGTGCATGCGGATCGGGGACT
TATCATGTGAAATACTCAATATAAGCGGTTTGCTTAATTTTTTAAAAAAACACTTAAAAACACTTAACAAAAAGCGTTAA
ATTGCTTATAATGAATATAGGGAAAGGGGGAGGGATTATATTCACCAAGAGGAACGACTTTTGAAAATTTTGGAGTATCT
CCAAAGCCGTAACCAATTATCAAATTCGGAA
>P.wly78_GM003312|P.wly78_GM003312
ATGATCAGGAGAGCGTTAACAGGGGGAGAGCGACTGGAATTTCTATTATCCTACCTGTCTTACAAGGGAACATTGGAAAA
GTTTTTTAACAATTTTCCCAGGAGGGAGAGGATTTTCAGATCGACCCACTGCAGATTAGTGTAGCCCCTGACGAATAAGC
AAATGGAGTTAGTTATTAGATCGCGGCGGGTAAAAGAAAATAAAGTTTTAGACTGACGATGCTTCATTAAGCTAACGGGC
AAAATTTCAATGCTAAGTGTATAATTTAGAAGACGTAAAGAATCTAATTTGGAGGCTTCTATGATTAGAGATCGTTGGTT
TACAGTGCAACGGATTGATGATAATACATGC
>P.wly78_GM003314|P.wly78_GM003314
AAGAGGCATTCAAACAAAATTTATGATTGACATGCATCAGTACCCCGGAACATCCCGACTTACCCCATTCAAAACGCGAT
GACCCGGGACATTCGTCAGGCAGCTGCAAAAGCGAACGACCCCGAGTATATGTCACTTTGGGCGGGCCAAGGTCTTCGGT
TAGCAGGCGACCAACCTGCCGCTTCAATTGTAAAACAAACCATTGATCAAGCCAGTGTTCTTGTCCGGAAATTTTCTTTT
ATTTAGAATGGGTGATAATAAATAGGGAAAAATAATTTTCATTAAAGGGAGGAAGTTAAAATGCCATTACTTCGTTTTGA
TCTTATTAAAGGACGAGATAAAGCAAGCCTG
>P.wly78_GM003315|P.wly78_GM003315
GCAGATCGTTGACCATGTGTCGATCCCGGTCATCGCAGCAGGAGGAATCATGGATGGGCGTGGACTTGTAGCAAGCCTTA
CATTAGGAGCCGCCGCAGTACAGATGGGCACTGCGTTTCTAGCCTGCCCCGAGAGCGGCGCCCATGAAACGTACAACCAG
AAAATCCTCTCGTCAAATGAGGACTCCACTGAAATTACACGTGCTTACTCTGGAAGAGCTTCAAGAGGCATTCAAACAAA
ATTTATGATTGACATGCATCAGTACCCCGGAACATCCCGACTTACCCCATTCAAAACGCGATGACCCGGGACATTCGTCA
GGCAGCTGCAAAAGCGAACGACCCCGAGTAT
>P.wly78_GM003316|P.wly78_GM003316
CGCAGATACAATAAATGTTCCATATGGGCACAAAACGAAAGATGAAGTTAAAAAGTATGTTTTAGATGCTATAGAAATTA
TTAGCCAGCAAAAAGTAAAAGCGATAGTGATTGCTTGTAATACTGCCACAAGCGCAGCAATCGAAGAAATAAGGGCAAAA
TACAGTATTCAAATCATTGGTATGGAGCCTGCCGTAAAACCAGCTGTTAAAACAAAAAAAATATAGATAAACGAGTTTTA
GTAACTGCTACTGCTTTGACGCGTGCTCTTAAAATTCGATACCCGATTTTTCAAGCGCCGATGGCTGGTGGCGTTTCGAC
GCCCGAATTAGTAGAGGCTGTTTCAAATGCC
>P.wly78_GM003317|P.wly78_GM003317
TGCTTGTTGTTGCTGCTATAATATTGCTATCCGGTGCAGTCATTTCAAGTCAAAAAGGAGCGATAGGAAATTTAAACCAT
GCTCGTATTCATCCTAATCAAGAGCTTAGTTAGATCCTGGGTAATTTACATTGGAACCAGATACAAATGGAATTGGTGAA
TTAATTTTGAATTAACCGTTAGATATATAAATTGATTCCTTTATTGGAGGAATAGAAATGCAAATAGGTTTTTTGATTCT
GGTATTGGAGGCATTACTGTATTGTATGATACATTAAAAGTTTTACCTAATGAAGATTATATGTATTACGCAGATACAAT
AAATGTTCCATATGGGCACAAAACGAAAGAT
>P.wly78_GM003318|P.wly78_GM003318
TTCCTTTATTCCGGCTGGTGCTGAGGCTTTTAAGAAAGATTTACCTAAAGCCGAGATTCATTTATTAGATACTGGGCACT
TTGCATTGGAAACACATGCATATGAAAATGGAGAACTAATGTTGGATTTTTTAGGAAAACAATAGAATTTGAAGATTCAA
AAGTTGGTAAATCCCGGATGGTTTCTACCGTCATTTCTTGTTATAGGAATTGATTTTTTTAATGTTAACTAGGATTTATG
TTCATATTAATTGATGTATTGAGAGGTAAATTGAATTTAGAAGGGTGACAGGTCAGTCTCATGGAGAATTCAGGAGCTAA
AAATGCGAAATTGTTTAATTCCACAAAGACC
>P.wly78_GM003319|P.wly78_GM003319
CCTTATTAAGGGATTCAAAAAAGGTGACAAAACTTTCGAGGCCGCACTTGTCTGGAAAAAGGAAGAAGGTAGGGTCGGTT
TTGAATTTAAACCGAAGTAAGGATATTATCTTGACAAGACTAGGTAAAATAATTAAATTAAACGTATGACTATGAATCAT
TATGCGAGATGTGACAAGAGTTGCATCGAGCTCTAGCCAGGCGGCAAAAGAGCACTTGTAAGATTTCATTACAGGATTCA
ATCGAGTCCCGTATGATTTCTTTTAAGTTGCTCTTTTTTTATTGAAAAGCGTGCGTCATTATGACTCAAGTACTACAACT
CAAAATGTATAAATATGCATTTGATTCTATG
>P.wly78_GM003320|P.wly78_GM003320
TCCGTGACATATTGAAACTTATTATTGCGGAAAAACCGGATCAAGGGGCGAAGTTGGCTTCACCTTTTAAACATAAAAAA
ACAACAAGGGTATATTGAAATCTCACCGAACGATACATTTCCAAAAGGAGCCCTAGTGACTTGGGCTGTTGGTCATGTTT
GCGAATTGGTGCCTCCAGAGGAATACGATCCTAGTCTTAAGAAGTGGAGTCTAGACACTTTGCCGATATTACCCGAATAA
TTTAGACATCGCGTTTCTCCTTCTAAAGCCAAGCAATTTCAAGTGATTAAATCCCTTTTAATGCGTCCAGATATCAAAGA
AATCGTCCATGCCGGGGATGCCGGGAGGGAA
>P.wly78_GM003321|P.wly78_GM003321
AGACTTCGGGTTCTCTTTTTGTCTATTTTGCAATGGCTGTGGTTGAGACTCGCGGTCCGCTTGCTCGTTCCACTGTAAAA
TGTGACCCGTTCAGCAAGCCCTACCTAGCAAGGTTATCCGATGCCTCTCATTGTAAAGGCACCACTACGCTGAATACGTT
GTTTACAGAGTTAAGATATCCCGTAAACAAAGTAACATTATCGGTGAAATTCGTTACTTTGTTTACTATTAATAGCATGG
TTTAAGCTAGTCAAGATAAAGTTAAAATGTTGGCGGATCGCCAATAGGACTAATGACAAATTGAAGGTGAAATTGCATAT
CGACAGCGGACACGATGCCGGGGCGATGTGG
>P.wly78_GM003322|P.wly78_GM003322
CGCACTCATCATCCAGGAGCGGCTTGGCACCGATGATCGGGAGACACTTCGTCAGATTCTGGAGAACCCGTATCTGCAGT
ACTTCCTCGGTCTGCCGGAATATCGGTACCGCCGTCCGTTTCATCATTCTCTCATGACGCATTTCCGCAAGCGATTGGGT
GGCGAAATTCTGGATGAAGTGAATGAATGGATCGCTCTGGAAGAAGCGCGCAAGTGTCGGATGATTCATCGGACGACGAT
GAACCTGGCAGCGGAACTGACGCAGCGTCCGGTAAGCCTTCAGAAACGCAGCCACAGCAGATGGAACTGACGAACGAGGG
CGAACTGCTGCTGGACGCTACCTGCGCGCCG
>P.wly78_GM003323|P.wly78_GM003323
ATGTTTGAGCCGCCAAAGGGTCATTAATCCGTTTAATACTTAGCGTATATTTTCGTTAATTATCTCAACTCGCTTTTAGA
AAATCCTTGATTATCAAGGGCGTGTACATCGAAGACATGTAAACAACGTATTCGCCTTGACAATGAGCCTCGTGGCATCG
GAGTCTAAACACGTGCGCCGATGCCCATAGGACACGGTTTACCTAGGGCTTGCTGAACGAATCAAAACTCCAACAGGCAC
AAGGGTTTAGGGCCTCTTATGTCGAAGGAAAACGGGGCAGCCCCGTGAAAAACCGTGCACTTGGAGGCGTCAGGATTGTA
TCAGCGAACCGAGAACCAGATGAACCTGCCC
>P.wly78_GM003324|P.wly78_GM003324
TAAAGCGCCCGTTAGATTCTGAAACGTATAAAGAGCGACACTTAATTGAATGCTTTTTCAACAAAGTAAAAAACTATCGA
CGCTTGGCCACTCGCTATGAAAAAACAGCGAACATGTTCATGGCTTTTTTGACGCTGCTTTCAATTCGTTTATGGCTCAA
ATAGGTTTGCGTACAGGCCCTAGAGAATTGTACAATTAAATTTTTGAATAAGAACAAAGAGAAGGTTCTAAAACAGGCAT
TCTCTCTAAAAAATATGTACAATATACTATTTGTGAAAAGTTATGTAGATACTCGAGCATTTGAAGTCCAAAGAAGAAGC
GGTTATTATCAACACGACTTCGTCACTTGGA
>P.wly78_GM003325|P.wly78_GM003325
CAAGGATCGGCGCCAGATGCTCAATGCCGTGCTTTGGGTTGCTCGAACGGGCGCGCCATGGCGGGATTTACCGAGTTACT
ATGGCCCTTGGTTTTCAGCCTACAGCTTTTTCTGGCGGCTACAAAAAGCGAATATTTGGGGTGAAATACTGAAGCATGTC
GCCATCGAGCCGGATTGGGAGCAGGTCATGGTCGATGCCACCATCGTCCGCGTCCATCAACATGGAGCGGGCGCAAAAGG
GGGCAGGACCGGCAAGCAATCGGACGTTCGCGCGGAGGATTAACTACCAAAATTCATGCGATGGTGGATGCGCTCGGCTA
TCCGCTGCGTTTCGAATTGACGCCAGGACAA
>P.wly78_GM003326|P.wly78_GM003326
GCGCCCTGATTTTAAATGAAAAGATTATTAAATTCGGCAATATATATAACGGCTTATTACACTATAACGGAGGAGATTAC
TGGTATCCGGGAGCTACAGATTCTTATGGCCGTCCTATTCTGGCCAATCAATATGCAGATGCAGTTTACTCTACTTATAA
GGGCTATGGCGGTAAGAACTAAGGTGGATTTTAAAAAAAGATAAGCAAAATCGGGCTGAAAAATGCGTTTTTTCAGCCCG
ATTTTTTTAGGGCCTGTACGCAAACTGTACAACTCGTAGAAATCTAGTAAAATAAGGCACATGAGACGAAGATACGAGTT
AACGGATGAAGAATGGAATATAGTTGACCCC
>P.wly78_GM003327|P.wly78_GM003327
GTTTTAGCAGTATTCTTATCCACCTTTTGCGCAGTCTTGCCGGTGAGCGCAGCCGCTAGGGGAGCATGGGCACCAAATAC
TGCCTATGCAGTAAATGATACAGTAACATATAGTGGAAGTACTTATACCTGTCGTCAGGCACATACTTCCCTCGTAGGTT
GGGAACCACCTATTGTTCCTGCTTTATGGGAGAAAGGCGGCAGCGGAACTACGCCACCTACAACACCGCCAACAACGCCA
CCAACAGGTCCTTCAGTAACAAAGCCTTCCGAAGTTCCAAGCCACATATGGACATACACAATGAATGCGGGCGATAAATT
CGGTAAAGGCGGAGATTTTGCTTTATTGCTG
>P.wly78_GM003329|P.wly78_GM003329
AGTTATTGAAAAGGCCATTGAAAGAATGAGAAATTATCATAAATACACTAGAAGTGTTATAAACTCGGGACAGATAAACT
CCAATATCCATCTTATTATATCACAGCAGCAAGACAATGAAGGTGAAGCTGATTTATGTGAAGGATGGAGAGAGGCAACA
ACGGGAGAGTTCAAAGTATATAACGGATTTGGCAGTCATTTTGATATGTTAAGTACAGGATATATAGATAAAAATGCGGC
TATTATTAAAGAAATATTGGAAGAGATCAACCAATAGTTCAGATATAAGGGGTAGATATAATGGATAAGATTAAATTGTT
TTGTCTGCCGTATGCAGGAGGTTCTGCAGCA
>P.wly78_GM003330|P.wly78_GM003330
GTCTACAGGACCAAACTATAAAAGTGAGTATTGTATTGATATTAACGGCGGAACTGTAGAAGGCGGGAAGCTGGAATTAA
ACTTTAGCTACAACCAGGGCGAGTATGAGAAGAGTACTATTGAAGGGGTAGCGGTGAGTTTTAAAAAGCATTTAGTAAAC
ATAATAACCCATTGTGCAGAAATGGACTATTCAGAAGCTACACTCAGTGATTTTACAGTAGACGATCTGAATATGGATGA
GTTTGAAGACGTATTGAATAACTTCGAATAAAAAGAGTTTGTATTTAAGGAGGAGTACTTATGAGTGATTTGAAGAAACA
AAACATAAAAGATATGTACCGGCTCACTCCT
>P.wly78_GM003331|P.wly78_GM003331
GAGAAGCTTGTACTGATATGGAGCCAAATCCTTGGAGTCCAGAAGATTGGAGTAAATGATAACTTCTTTGAATTAGGAGG
AGACTCATTAAAGGCAACCAATCTTGTATCAAGGGTTCATAAAGAATTTGACATAGAATTTGCATTAAAAGAAGTGTTTA
TGGGTCCTACAATTTCGGCAATAGCAAAAAGTATTAAAAATAGACTTAACGATACAGTGGAAATCGAAGAAATTTTAAGC
ATGATTGAAAATCTATAAATAGGAATTAAAAGAGATGAAATAGAGAAGAGGGACGAAGTTATGGATAATTTGATGAAAAG
AATAGAATCTCTTTCTCCAGAAAAAAGAAAG
>P.wly78_GM003332|P.wly78_GM003332
CATTTGTAAGAGAATATTTAACCAAGCAGATTTTGTCATTACATAAGGGCCTGACCATTCGGGGTGCAGGTTTGATTTGG
GGTATTGATTTTTCCAATGTGGAGGATGAGCGAATCACGCAAAAAGTAGTAGAGGAATGTTACCAAAACGGTTTAATCAT
CGAAAGCGCAGGAAGAAAAGACAGTGTTATAAAACTTATGCCTCCGTTAACCATCGAGCTTGAACTTTTGCAGCAGGGTT
GTTCAATTATCAGACAAGCTATTCAAGAGAATATAAATAAAGTATTGGAGGTCGAAAGTTATGGATAAAATCGCCATTAT
AGGAATAGGATGCCGTTTGCCAGGAGGAATA
>P.wly78_GM003333|P.wly78_GM003333
ACACCTCAAAAAATGTAGGTGGCTTCCTTGCTATAATACGTTGCTCTCATTTTAAGATTTCCAGCCTGATAAAAATTTCA
AGTAAAGTAGAACTTATGACCTATTGGAATTATTTTCATATTACTGTATTATCATTGAGTGTAAACATGATCGATCAGGA
CTTTTTAAAAGAACACATAAAGGATAAATACGGATACGAAAGACTCATCACTTATTTCTCAAGACATGAAGTAATTGGGG
AAGAAATTTTTCCGTATCTTGGTACTGCCATTCACTAAACGGACTGGTATATTTGCGTTTATGGGAGGATTTCACGGAAT
GTCGCTGGGGAGTCTGGCTGTTACCAGCAAC
>P.wly78_GM003334|P.wly78_GM003334
ATTGATGCCGCGTCAATCCGTCCGATCCTCATCGATCGGTCCTGCGGCTGCCGCCATAACCCCAGCGCGTCCGGTAAGCC
CAAACTTCTGGAGCTAGCGATATATATCCGGCGGGTAGTGGAGCGTTGACGATAATATTGCTTACCAACCTGTAACTAAA
GAAGTTTTTATTAGAAGGATACCTTTTTACTTCTACAAACCCGATACACCTCAAAAAATGTAGGTGGCTTCCTTGCTATA
ATACGTTGCTCTCATTTTAAGATTTCCAGCCTGATAAAAATTTCAAGTAAAGTAGAACTTATGACCTATTGGAATTATTT
TCATATTACTGTATTATCATTGAGTGTAAAC
>P.wly78_GM003335|P.wly78_GM003335
AGTTGTTTTCTTGGACTGGGACAAAAATCAAAATTGAGCCTTCTATTTTTACCATAAAAATGCAAGTAAATCCGTAACTG
GCCGATCAAGGAAACAAGGTTGTTACCAGGTTGGTGTAGAGCAAGGTAACGTCTGGGTATCTTGGCGGCTTATTTAAATG
GGGGATGAAGAGCCAGTTGCAGACTACATTCTCAGTTCCCGGCTACAGCAAGCGATCAAAGCGTGATCGTGTGCTGACAC
[truncated: 1,813,572 more chars]
