# Supplementary material for: Genome-wide mapping of GlnR-binding sites reveals the global regulatory role of GlnR in controlling the metabolism of nitrogen and carbon in Paenibacillus polymyxa WLY78
Source: BMC Genomics. 2023 Feb 23;24:85. doi: 10.1186/s12864-023-09147-1 (PMC9948412; doi:10.1186/s12864-023-09147-1)
Supplement: Supplementary file 2 — Additional file 2. The GlnR putative binding sets in Paenibacillus polymyxa WLY78 identified by the MEME-MAST tool. [file 12864_2023_9147_MOESM2_ESM.xlsx]

## Sheet: Sheet1
Additional file 2. The GlnR putative binding sets in Paenibacillus polymyxa WLY78 identified by the MEME-MAST tool
No.	gene_id	combined_pvalue	evalue	putative binding site	pvalue
1	GM003039	0.000102	0.58	TTGTGAGTTTTTCTAACAT	1.5e-07
2	GM002282	0.000126	0.72	ATGTGATATAACATGACAT	1.9e-07
3	GM004089	0.000156	0.88	TAGTTAGTAAATATGACATG	2.9e-05
3	GM004089	0.000156	0.88	ATGTAAAGAAACTTAACATT	2.3e-07
4	GM004090	0.000156	0.88	ATGTTAAGTTTCTTTACAT	2.3e-07
4	GM004090	0.000156	0.88	ATGTCATATTTACTAACTAT	2.9e-05
5	GM004651	0.000191	1.1	ATGTCAGTAAATATGACAGA	2.9e-07
6	GM004749	0.000233	1.3	ACGTCATAAATTCTGACATT	3.5e-07
6	GM004749	0.000233	1.3	ATGTTATAAAAAGTACCAAA	4e-05
7	GM004858	0.000257	1.5	ATGTCATGTAAAATGACATA	3.9e-07
8	GM004859	0.000257	1.5	ATGTCATTTTACATGACATA	3.9e-07
9	GM005626	0.000282	1.6	ATGTCATAAAACTTCACGTG	4.2e-07
9	GM005626	0.000282	1.6	ATGTTATTAAATTTCACATA	2.3e-06
10	GM005627	0.000282	1.6	ATGTGAAATTTAATAACATA	2.3e-06
10	GM005627	0.000282	1.6	ACGTGAAGTTTTATGACATA	4.2e-07
11	GM005571	0.000309	1.8	ATGGCACTATTCCTTCCATC	8.7e-05
11	GM005571	0.000309	1.8	ATGTTATGTTATGTAACGT	4.6e-07
12	GM003774	0.000526	3	TTGTGAGTAAAGGTGACGAT	7.9e-07
13	GM002549	0.000622	3.5	TTGTTAACTTTACTCACAAA	9.3e-07
14	GM001712	0.00073	4.1	TCGTCAAAAAAGGTGACACT	1.1e-06
15	GM002078	0.000995	5.6	ATGTCAGTAGAGATAACAGT	1.5e-06
16	GM002407	0.00107	6.1	ATGTCAACATTCCTTACGCA	1.6e-06
16	GM002407	0.00107	6.1	ATGTCATATTTGTTATCAAT	1.7e-06
17	GM002408	0.00107	6.1	GCGTAAGGAATGTTGACATA	1.6e-06
18	GM003319	0.00133	7.5	TTGTAAGATTTCATTACAG	2e-06
19	GM004342	0.00133	7.5	ATGTTAAATATGTTAACATT	2e-06
20	GM003123	0.00142	8.1	ATGTAATGTAAATTAACATA	2.1e-06
21	GM000739	0.00174	9.9	ATGTAAAATTTCATTACAGT	2.6e-06
22	GM000740	0.00174	9.9	CTGTAATGAAATTTTACATC	2.6e-06
23	GM002974	0.00174	9.9	TTGTTATCAGAGATAACGTT	2.6e-06
23	GM002974	0.00174	9.9	TTGGAATTTTTTATGACAT	5.9e-05
24	GM002635	0.00187	11	CCGTCACGTTATCTTCCATA	2.8e-06
25	GM004343	0.00187	11	GCGTAAGCATATCTAACAT	2.8e-06
25	GM004343	0.00187	11	TTTGAGATTTATAATGACGA	5.1e-05
26	GM002636	0.00187	11	ATGGAAGATAACGTGACGGG	2.8e-06
27	GM001041	0.00212	12	ATGTAACCTCTTATTTCATA	3.2e-06
28	GM003083	0.00212	12	TTGAAAGAAAAGGTAAGGGT	9.4e-05
28	GM003083	0.00212	12	ATGTTATTTCATATAACATG	3.2e-06
29	GM005226	0.00226	13	TTGTAAGAATATGTAACATT	3.4e-06
29	GM005226	0.00226	13	ATATAACGTTATATGACAAG	5.5e-05
30	GM001214	0.00226	13	TTGAGAAAAAACGTGACGGA	3.4e-06
31	GM000846	0.0024	14	TCGTTATATAAGTTAACAGT	3.6e-06
32	GM004755	0.0024	14	ATGAAAAGAGATCTGACAT	3.6e-06
33	GM000847	0.0024	14	CTGTTAACTTATATAACGAT	3.6e-06
34	GM002146	0.00271	15	ACGGTAGAAAAAGTTACAGC	4.1e-06
35	GM002147	0.00271	15	CTGTAACTTTTTCTACCGTA	4.1e-06
36	GM005144	0.00271	15	AAGTTATATTTTCTAACATA	1.1e-05
36	GM005144	0.00271	15	TTGTCAGTTAATCTATCATC	4.1e-06
37	GM004542	0.00288	16	CTGTTAGGAAATATATCAGA	4.3e-06
38	GM000067	0.00342	19	TCGGTAGAAAAAGTGACGGT	5.1e-06
39	GM001809	0.00362	20	ATGTCAATAATACTAACAAA	5.4e-06
39	GM001809	0.00362	20	ATATAATAATTTATAACAA	8.7e-05
39	GM001809	0.00362	20	GATGACATTTTTATTGACA	1.1e-05
40	GM005153	0.00362	20	TTGTGAGCAATTTTGACGAA	5.4e-06
41	GM001810	0.00362	20	ATGTCAATAAAAATGTCAT	1.1e-05
41	GM001810	0.00362	20	TTTGTTATAAATTATTATA	8.7e-05
41	GM001810	0.00362	20	TTTTGTTAGTATTATTGACA	5.4e-06
42	GM002084	0.00362	20	TTGAAATATATTATAACATT	5.4e-06
43	GM000792	0.00382	22	ATGTCAGTTTTTTTGATAA	5.7e-06
43	GM000792	0.00382	22	TTGTCACCTTTTTGTACATA	4.1e-05
44	GM000794	0.00382	22	ATGTACAAAAAGGTGACAAG	4.1e-05
44	GM000794	0.00382	22	TTATCAAAAAAACTGACATT	5.7e-06
45	GM002853	0.00403	23	TTGTGACGATTGCTTCCATT	6.1e-06
46	GM004753	0.00449	25	GTGTCACTATATATAACAAC	6.8e-06
47	GM004754	0.00449	25	TTGTTATATATAGTGACACC	6.8e-06
48	GM002403	0.00473	27	ATGTCAACATTCAATACATG	5.9e-05
48	GM002403	0.00473	27	GTGTTATGTATATTGACAT	7.1e-06
49	GM002404	0.00473	27	ATGTCAATATACATAACACA	7.1e-06
49	GM002404	0.00473	27	ATGTATTGAATGTTGACAT	5.9e-05
50	GM005460	0.00473	27	TCGATAATAAAGGTAACAAG	7.1e-06
51	GM002696	0.00523	30	TTGAAACATTTGATGACATT	7.9e-06
52	GM003285	0.0055	31	TCGTTACGAATACTTACAGT	8.3e-06
53	GM000616	0.00578	33	ACGTTAACATATATTACAC	8.7e-06
54	GM003709	0.00578	33	TTGGCATATATTGTAACAG	8.7e-06
55	GM000617	0.00578	33	GTGTAATATATGTTAACGTT	8.7e-06
56	GM003587	0.00578	33	TTGGTAGATATTTTGACAGA	8.7e-06
57	GM003608	0.00607	34	CTGGAAGTAAAGGTTACAA	9.1e-06
58	GM005516	0.00607	34	TTGTCACATATTGTATCATT	9.1e-06
59	GM001595	0.00607	34	ATGTTAAGACATATGACACC	9.1e-06
60	GM003609	0.00607	34	TTGTAACCTTTACTTCCAGA	9.1e-06
61	GM001635	0.00636	36	ATGTCATCTTTCGTTATGAA	9.6e-06
62	GM003077	0.00636	36	ACGAAAAAAAACTTAACACC	9.6e-06
63	GM000408	0.00636	36	ACGTGATATTATTTTACACT	9.6e-06
64	GM001677	0.00636	36	ATGTTATTTTTAATCTCGT	9.6e-06
64	GM001677	0.00636	36	ATGAAATTTTTCCAAACATT	9e-05
65	GM000867	0.00667	38	TTGAAAGTAATCGTTACACA	1e-05
66	GM001825	0.00699	40	TTGATACGAGAGCTATCATA	1.1e-05
67	GM003078	0.00699	40	TTGTTATGATATTTATCGTC	1.1e-05
68	GM000453	0.00699	40	GTGGTAAGAATCATTACAAA	1.1e-05
69	GM001826	0.00699	40	ATGATAGCTCTCGTATCAAC	1.1e-05
70	GM002156	0.00699	40	TTGTCAGTTCTGTTTACATC	1.1e-05
71	GM000092	0.00766	43	ATGTGAGCTAAATTCACAGG	1.2e-05
72	GM000093	0.00766	43	CTGTGAATTTAGCTCACATT	1.2e-05
73	GM002969	0.00766	43	TTAAAAGCAAAGCTGACAAA	1.2e-05
74	GM001767	0.00801	45	AAGTAACTTTTGATAACAT	6.3e-05
74	GM001767	0.00801	45	TCATTAGGAATGCTGACACC	1.2e-05
75	GM004198	0.00801	45	TTGTGATTTTACATTTCATT	1.2e-05
76	GM001768	0.00801	45	GTGTCAGCATTCCTAATGAA	1.2e-05
76	GM001768	0.00801	45	ATGTTATCAAAAGTTACTTA	6.3e-05
77	GM003012	0.00801	45	ATGACACAAATATTGACACG	1.2e-05
78	GM004100	0.00801	45	TCGATACATAACTTTACGTA	1.2e-05
79	GM003304	0.00837	47	TTGATACAATTTCTCCCAT	1.3e-05
80	GM003552	0.00837	47	TTAAAATAAAACTTGACATG	1.3e-05
81	GM001389	0.00837	47	ATGATAATAAATCTATCAT	1.3e-05
82	GM001235	0.00874	49	GCGACAGGAAAACTATCGTA	1.3e-05
83	GM003567	0.00874	49	GTGAAAGATATCTTTACAAT	1.3e-05
84	GM003825	0.00874	49	GCGAGAGCAAAAATGACAGC	1.3e-05
85	GM005091	0.00874	49	ATGATATTATTCCTGTCGAT	1.3e-05
86	GM004881	0.00913	52	ATGATAGTAAATTTTTCATT	1.4e-05
87	GM005224	0.00953	54	CTGGAAAATATGCTGACATC	1.4e-05
87	GM005224	0.00953	54	ATGGGAGGGAAGGTTACGTA	5.5e-05
88	GM005109	0.00994	56	ATAATAGAAATAGTTACATA	1.5e-05
89	GM005591	0.00994	56	TCGACATATTTCATACCATC	1.5e-05
90	GM002626	0.00994	56	TTGTAATGACTCGTTACGTA	1.5e-05
91	GM005110	0.00994	56	ATGTAACTATTTCTATTATA	1.5e-05
92	GM005592	0.00994	56	ATGGTATGAAATATGTCGAA	1.5e-05
93	GM003927	0.0104	59	TTGACAAATAATCTTTCATT	1.6e-05
94	GM005574	0.0104	59	ACGTTACGATAGGTGTCGAG	1.6e-05
95	GM001439	0.0104	59	TTGGAAGGAGTAATGACAAG	1.6e-05
96	GM000646	0.0108	61	TTGTTACCTTATGTAATGT	1.6e-05
97	GM004896	0.0108	61	ACGATATATTACTTGACGTA	1.6e-05
97	GM004896	0.0108	61	ATGTAAGGGAATATAACGTA	2.3e-05
98	GM005503	0.0108	61	ACGGTAAAAATGCTGACGCC	1.6e-05
99	GM000647	0.0108	61	ACATTACATAAGGTAACAAA	1.6e-05
100	GM002991	0.0108	61	ACGATATCATTGATGACACT	1.6e-05
101	GM004264	0.0112	64	GTGGCAAGAATTTTGACAGA	1.7e-05
102	GM005045	0.0112	64	ATGTGATTAAAATTGACGCT	1.7e-05
103	GM002586	0.0112	64	CCGTCAGGTGTCGTAACGAT	1.7e-05
104	GM005046	0.0112	64	GCGTCAATTTTAATCACATC	1.7e-05
105	GM003395	0.0117	66	TTGACAGGTCTGCTACCAAG	1.8e-05
106	GM004349	0.0117	66	TTATAAAAAAAGGTAACGGA	1.8e-05
107	GM002139	0.0117	66	ACGAGATTAGAGCTTACAT	1.8e-05
108	GM002674	0.0117	66	TCGGCAGAAAAGTTATCACT	1.8e-05
109	GM000678	0.0122	69	ATGATAAAATACCTACCATA	1.8e-05
110	GM000679	0.0122	69	ATGGTAGGTATTTTATCATG	1.8e-05
111	GM001063	0.0122	69	CTGTGAGCATTGCTTCCAGC	1.8e-05
112	GM002972	0.0122	69	GCGATAACATTTCTGACGTA	1.8e-05
113	GM000965	0.0127	72	CTGGAAGTAAACTTAACGGA	1.9e-05
114	GM002140	0.0127	72	ATGGAATAAAACCTTTCGA	1.9e-05
114	GM002140	0.0127	72	ATGTTAAATGAACTATCAT	2.1e-05
115	GM002931	0.0127	72	TCGACAAAAATAATGACGAT	1.9e-05
116	GM000359	0.0132	75	ATAAAAGAAAATCTGTCATC	2e-05
117	GM001199	0.0132	75	ATAATATCAAAAATAACATC	2e-05
117	GM001199	0.0132	75	AAGTTACTTTATGTAACAAA	5.9e-05
118	GM001435	0.0132	75	CTGTCAGCTTAGGTCTTATA	4.8e-05
118	GM001435	0.0132	75	GTAACATGAAAGTTTACATT	2e-05
119	GM004766	0.0132	75	TTGTGAGTATATGTCACACT	2e-05
120	GM001200	0.0132	75	TTGTTACATAAAGTAACTT	5.9e-05
120	GM001200	0.0132	75	GATGTTATTTTTGATATTA	2e-05
121	GM001436	0.0132	75	ATGTAAACTTTCATGTTACT	2e-05
121	GM001436	0.0132	75	ATAAGACCTAAGCTGACAGG	4.8e-05
122	GM002633	0.0132	75	GTGATATTTTTCGTATCATT	2e-05
123	GM002903	0.0132	75	TCGACAGTTAACCTATCAAG	2e-05
124	GM004825	0.0132	75	ATGGAATTAAACCTATCAAA	2e-05
125	GM000325	0.0137	77	ATGTTACGTTTTTGAACAAT	2.1e-05
126	GM000833	0.0137	77	GTGGCAAAAAAATTAACGGA	2.1e-05
127	GM000834	0.0137	77	GTGGCAAAAAAATTAACGG	2.1e-05
128	GM001032	0.0142	80	ATATTATGAATCTTCACGTT	2.1e-05
129	GM001416	0.0142	80	GTGGGACGAGATCTTACAAG	2.1e-05
130	GM003837	0.0148	84	TTGTCAGGAAAACTGGCAAG	2.2e-05
131	GM002489	0.0148	84	GTATGAGGAAAACTTACGA	2.2e-05
132	GM003024	0.0148	84	ATGTGAATAGTTATAACAAC	2.2e-05
133	GM000208	0.0159	90	ACGAAAAAAGAGCTTACGAT	2.4e-05
134	GM001603	0.0159	90	TTGAAATGTCACATAACAA	2.4e-05
135	GM001039	0.0159	90	ATGAAATTTAAGATGTCATT	2.4e-05
136	GM003104	0.0159	90	CTGTACTGTTTCCTGACAAT	2.4e-05
137	GM000650	0.0165	93	ACGTAAAAATAATTGACAAT	2.5e-05
138	GM004459	0.0165	93	TTGACAACAGAAGTGACACA	2.5e-05
139	GM002913	0.0165	93	TTGGGAAAAGAAATAACAGA	2.5e-05
140	GM000689	0.0171	97	CTATCAAAAAACCTGTCATC	2.6e-05
141	GM001231	0.0171	97	CCGTAATTTAAGTTGACAAA	2.6e-05
142	GM002520	0.0171	97	ATGTAATGATACATGTTATC	2.6e-05
143	GM004336	0.0171	97	ATGACAAAATTGCTATCGAG	2.6e-05
144	GM001232	0.0171	97	TTGTCAACTTAAATTACGGT	2.6e-05
145	GM002521	0.0171	97	ATAACATGTATCATTACATA	2.6e-05
146	GM000706	0.0178	100	ATGTAAACATACATAATAA	2.7e-05
147	GM003807	0.0178	100	TTTTCAGAAAAGATGACAGA	2.7e-05
148	GM004319	0.0178	100	TTAACATCTAACCTCACATT	2.7e-05
149	GM003808	0.0178	100	CTGTCATCTTTTCTGAAAAC	2.7e-05
150	GM004256	0.0184	100	GTGGTATATTTCCTGACAAG	2.8e-05
151	GM001437	0.0184	100	CCGTCAAGAAATATATCGA	2.8e-05
152	GM000099	0.0191	110	ATGAAAAAACTTCTATCATT	2.9e-05
153	GM004014	0.0191	110	TTGATATGTATTCTATCAGG	2.9e-05
154	GM000100	0.0191	110	ATGATAGAAGTTTTTTCATG	2.9e-05
155	GM001118	0.0191	110	ACGGCATGAAAACTGTCGAA	2.9e-05
156	GM001843	0.0191	110	TCGAAATTAATAGTAACAAA	2.9e-05
157	GM004015	0.0191	110	CTGATAGAATACATATCAA	2.9e-05
158	GM004994	0.0198	110	TCGTCATGATTATTTTCGTA	3e-05
159	GM002135	0.0198	110	TTGGTACCTATTCTGACGG	3e-05
160	GM002343	0.0198	110	GCGAAAACATTCATAACATT	3e-05
161	GM000273	0.0205	120	ATGAAAATTATTGTAACAGA	3.1e-05
162	GM000529	0.0205	120	ACGAAAAAAATGGTTTCAT	3.1e-05
163	GM001197	0.0205	120	ATAGTAGATAATGTTACACA	3.1e-05
164	GM003687	0.0205	120	ATGATAGAAAAGAGGACAGA	3.1e-05
165	GM000929	0.0205	120	ACAAGACGAAAAATGACATG	3.1e-05
166	GM001198	0.0205	120	GTGTAACATTATCTACTATT	3.1e-05
167	GM005589	0.0205	120	GTGGCATCAGAGATTACACG	3.1e-05
168	GM001163	0.0212	120	GTGTTAAGTTTGCTATTGT	3.2e-05
169	GM003748	0.0212	120	GTGTGAAGATTCATAATATA	3.2e-05
170	GM005225	0.0212	120	ACGTTATATTACGTTATGTT	3.2e-05
171	GM002555	0.0212	120	CTGTAAACAGATATCACAAT	3.2e-05
172	GM000054	0.022	120	CTGTAATTTTAAATTACAGC	3.3e-05
173	GM005014	0.022	120	TTAAAAGAAATTATTACAGT	3.3e-05
174	GM001182	0.022	120	GTGTTAGTAGTGATCACGCC	3.3e-05
175	GM002349	0.022	120	ATGACAGAAAACATAGCACA	3.3e-05
176	GM001488	0.0228	130	ATAACATATAAAATGACAGT	3.5e-05
177	GM001252	0.0228	130	TTGAAAGCAATCTTTTCAA	3.5e-05
178	GM001489	0.0228	130	CTGTCATTTTATATGTTATA	3.5e-05
179	GM002385	0.0228	130	ACGTCAGGTCATTTTATATC	3.5e-05
180	GM002583	0.0228	130	ACGATAGATGTTCTGTCATT	3.5e-05
181	GM001414	0.0236	130	TTGTCATACATTATAACATG	3.6e-05
182	GM002331	0.0236	130	ACGAAAACAAAAATTACGAA	3.6e-05
183	GM003177	0.0236	130	ATATTATCTATTATTACAT	3.6e-05
184	GM003905	0.0236	130	GCATTAAAAGATGTAACATC	3.6e-05
185	GM004857	0.0236	130	ATAATAGAAGAGATTACGGA	3.6e-05
186	GM004950	0.0236	130	TTGTTAGCTTTGGTGCTGA	3.6e-05
187	GM005078	0.0236	130	ATGTGAATATAAATATCATT	3.6e-05
188	GM001415	0.0236	130	ATGTTATAATGTATGACAAT	3.6e-05
189	GM002332	0.0236	130	TCGTAATTTTTGTTTTCGT	3.6e-05
190	GM002935	0.0236	130	TTGGAAGTTGATATTACAAA	3.6e-05
191	GM003021	0.0236	130	TAGACAGGAAACATAACGAA	3.6e-05
192	GM003558	0.0236	130	TTGGAAAGAAAGTTTTCAAC	3.6e-05
193	GM004602	0.0236	130	GTGTAATCAAATTTTTCAAA	3.6e-05
194	GM000856	0.0245	140	ATGAAATCAATCATGTCGAG	3.9e-05
194	GM000856	0.0245	140	GTGGCAACAGACTTTACAAC	3.7e-05
195	GM001442	0.0245	140	TCGTTATCATTTATTATGAT	3.7e-05
196	GM002582	0.0245	140	CTGTAAGTATATGTTTCAC	3.7e-05
197	GM004030	0.0253	140	ACGATATTTTTGCTTCCGAG	3.9e-05
198	GM004568	0.0253	140	ATGAGAAATATATTTACAAA	3.9e-05
199	GM004577	0.0253	140	ATGTAAAGATTGATATTATA	3.9e-05
200	GM004586	0.0253	140	TTGTCTTGTTTGCTGTCATT	3.9e-05
201	GM004910	0.0253	140	GTGGCATAAATTTTTTCATA	3.9e-05
201	GM004910	0.0253	140	AGGTCACTTCTTCTGTCAAT	6.8e-05
202	GM005488	0.0253	140	TTGAAATAAAACGCGACAT	3.9e-05
203	GM001011	0.0253	140	ATGATATAAATACTATCGCT	3.9e-05
204	GM002049	0.0253	140	ACGACAGCTGAGATTACGCT	3.9e-05
205	GM002373	0.0253	140	TTGAAATAAGAGGTTTCAGA	3.9e-05
206	GM002374	0.0253	140	TTGAAATAAGAGGTTTCAGA	3.9e-05
207	GM003151	0.0253	140	TCGTTATATGAGGTTTCAAT	3.9e-05
208	GM002841	0.0262	150	GTAAGATTAAAGCTAACAAT	4e-05
209	GM001119	0.0262	150	ACGGTACAAGAACTCACGA	4e-05
210	GM002258	0.0262	150	ATGAAATCTTTTTTTATAAA	4e-05
211	GM005497	0.0271	150	ACGAAATCTCTCGTTACAGG	4.1e-05
212	GM000793	0.0271	150	ATGTACAAAAAGGTGACAAG	4.1e-05
213	GM001095	0.0271	150	TTGTAATGAACCCTAACGA	4.1e-05
214	GM002517	0.0271	150	CTGTCAGAAAACATTACCGA	4.1e-05
215	GM002943	0.0271	150	CTGAAAAAATATCTATCAAT	4.1e-05
216	GM003087	0.0271	150	ATGTGAACTTATGTCATGTG	4.1e-05
217	GM003148	0.0271	150	ATAAGACCAAACATCACAAA	4.1e-05
218	GM003149	0.0271	150	ATAAGACCAAACATCACAAA	4.1e-05
219	GM000352	0.0281	160	ATGATATATTTACTATTAA	4.3e-05
220	GM002808	0.0281	160	TTGAAATGACACATAACAAT	4.3e-05
221	GM003796	0.0281	160	ATGCAAGCTTTCGTAACGAC	4.3e-05
222	GM003816	0.0281	160	ATGTAAGCAAAGCGAACGAA	4.3e-05
223	GM005236	0.0281	160	CTGTTTTCTTATCTCACATA	4.3e-05
224	GM005607	0.0281	160	ACGTCAGGTTGCTTATCATT	4.3e-05
225	GM001105	0.0281	160	ACGTTTGGTAAGATAACGTT	4.3e-05
226	GM002687	0.0281	160	TCGACAACTCACTTGACAT	4.3e-05
227	GM003197	0.0281	160	GCAAAATAAATGATAACATT	4.3e-05
228	GM004128	0.0291	160	ATGGCAACAGTGCTGTCATG	4.4e-05
229	GM004871	0.0291	160	ATGTTACTACATTTACCGC	6.8e-05
229	GM004871	0.0291	160	AAGTTAGGATTTTTGACACC	4.4e-05
230	GM005611	0.0291	160	ACGAAATGAGTGATATCATG	4.4e-05
231	GM000604	0.0291	160	CCGAAATGAAAGATATCGA	4.4e-05
232	GM002479	0.0291	160	ATGTGAATTCTTATTCCAGT	4.4e-05
233	GM004872	0.0291	160	GTGTCAAAAATCCTAACTTT	4.4e-05
233	GM004872	0.0291	160	GCGGTAAATGTAGTAACATA	6.8e-05
234	GM005612	0.0291	160	ATGATATCACTCATTTCGTC	4.4e-05
235	GM005613	0.0291	160	ATGATATCACTCATTTCGTC	4.4e-05
236	GM000879	0.0301	170	TCAGCAAAAAAAGTGACAAG	4.6e-05
237	GM001431	0.0301	170	CCGATATAAATTTTATCAT	4.6e-05
238	GM003411	0.0301	170	TTGTAAAAAAAGGGAACAAG	4.6e-05
239	GM003746	0.0301	170	ATGAAAATTATCATTACACA	4.6e-05
240	GM005394	0.0301	170	TTGTCATTAATTTTTTCAGT	4.6e-05
241	GM000880	0.0301	170	TTGTCACTTTTTTTGCTGA	4.6e-05
242	GM001432	0.0301	170	ATGATAAAATTTATATCGGA	4.6e-05
243	GM002497	0.0301	170	CTGTTATCATTTATGGCATC	4.6e-05
244	GM004838	0.0301	170	ATAAAAAGAATACTTACAT	4.6e-05
245	GM005347	0.0301	170	CTGTTGGCAATCCTGACATA	4.6e-05
246	GM005395	0.0301	170	CTGAAAAAATTAATGACAAA	4.6e-05
247	GM000194	0.0312	180	TTGACAGAATATTTATCGTG	4.8e-05
248	GM003425	0.0312	180	ATGAAAAAAACCATAACATG	4.8e-05
249	GM003806	0.0312	180	CTATCAAATAACATTACGAT	4.8e-05
250	GM004553	0.0312	180	ATGAGAATTATTATCACAAA	4.8e-05
251	GM004864	0.0312	180	CCGACACGACATATAACAAC	4.8e-05
252	GM005048	0.0312	180	CCGTTAGTATTCATGATAGG	4.8e-05
253	GM000362	0.0312	180	TTGTAAGAAAAGTCGACGAG	4.8e-05
254	GM002887	0.0312	180	CTGGAAGTTAATCTTACGCA	4.8e-05
255	GM004554	0.0312	180	TTGTGATAATAATTCTCATT	4.8e-05
256	GM000210	0.0323	180	ATGACAGATAACCTAAAAAA	4.9e-05
257	GM000527	0.0323	180	ATGAAATTTTTGATACCAGA	4.9e-05
258	GM000528	0.0323	180	ATGAAATTTTTGATACCAG	4.9e-05
259	GM001726	0.0323	180	ATATGAGCAAAAATATCGTG	4.9e-05
260	GM003568	0.0323	180	TCGATAAGTATGTTCACACA	4.9e-05
261	GM003624	0.0323	180	TTGGCAGGTAACGTAACCA	4.9e-05
262	GM005446	0.0323	180	ATGAGAATTTTCTTCCCAAA	4.9e-05
263	GM000057	0.0323	180	ATAATACAAATATTTACATT	4.9e-05
264	GM002312	0.0323	180	TTGATATTTCACCTATCGT	4.9e-05
265	GM003569	0.0323	180	GTGTGAACATACTTATCGAA	4.9e-05
266	GM004590	0.0323	180	ATGAAATTATTGGTTACACA	4.9e-05
267	GM000355	0.0334	190	TTGACAACTTATTTTTCGTG	5.1e-05
268	GM003509	0.0334	190	CTGTTAAATTTCTTATTGAT	5.1e-05
269	GM005240	0.0334	190	ATGTTTGCAAAGTTTACAAC	5.1e-05
270	GM005330	0.0334	190	ACGACATATAACTTTTCACC	5.1e-05
271	GM001037	0.0334	190	GCAAAAGGTGAGCTAACATT	5.1e-05
272	GM003268	0.0334	190	ATATAAGCAGACATCACGGT	5.1e-05
273	GM004486	0.0334	190	GTGAGAGGAGAATTTTCAT	5.1e-05
274	GM005331	0.0334	190	GTGAAAAGTTATATGTCGTT	5.1e-05
275	GM003347	0.0346	200	TTATCAAATATGGTGTCAT	5.3e-05
276	GM001036	0.0346	200	CCATTAACAAAGGTTACAAA	5.3e-05
277	GM002291	0.0346	200	TTGGCAGGTACGCTCACATT	5.3e-05
278	GM002971	0.0346	200	TCATAAGGAATACTGTCATG	5.3e-05
279	GM003518	0.0346	200	ATGACATGATTGATTATATT	5.3e-05
280	GM003570	0.0346	200	ATGGAAAATGTCATTACAG	5.3e-05
281	GM001511	0.0358	200	ACGTCACATTCTGTGTCAA	5.5e-05
282	GM002716	0.0358	200	TTGGCTGATAAGGTGACAAG	5.5e-05
283	GM002822	0.0358	200	TTGATACTTATAGTTACACC	5.5e-05
284	GM003759	0.0358	200	ACGACAGAAAATATCGCAT	5.5e-05
285	GM005040	0.0358	200	GCGTTATTATACCTTATATT	5.5e-05
286	GM002965	0.0358	200	TCAGAAGAAAAAATCACAAT	5.5e-05
287	GM005041	0.0358	200	ATATAAGGTATAATAACGCT	5.5e-05
288	GM005410	0.0358	200	ATGTTGGAATTACTTACATG	5.5e-05
289	GM000288	0.0371	210	TTGTAAGAAAATTTTCCAA	5.7e-05
290	GM000468	0.0371	210	ACGTAACCACACCTATTAT	5.7e-05
291	GM000479	0.0371	210	TTAATATGAAAACTTTCAT	5.7e-05
292	GM000699	0.0371	210	ATGAGATCAAATATCTCGGT	5.7e-05
293	GM001557	0.0371	210	TTGTGATGTATGTTATCGCT	5.7e-05
294	GM002747	0.0371	210	TTGTAAATTTAAATGCCGA	5.7e-05
295	GM003493	0.0371	210	ACATTAAGTGTGGTGACATC	5.7e-05
296	GM000242	0.0384	220	TCGTTATCATTCATTTTGTT	5.9e-05
297	GM003394	0.0384	220	GTAGGATAAATGCTTACAAG	5.9e-05
298	GM004661	0.0384	220	CTGACAACAGTTATTACGTT	5.9e-05
299	GM004886	0.0384	220	ACGACATTTCTCATTACGC	5.9e-05
300	GM005187	0.0384	220	ATAACAGGTATAGTGACGCA	5.9e-05
301	GM000540	0.0397	220	ATGTGTCTTTACATGACAAG	8.1e-05
301	GM000540	0.0397	220	ATGTATTAAAAAATAACGTG	6.1e-05
302	GM001576	0.0397	220	ACGATATTTATTTTCACAAA	6.1e-05
303	GM004807	0.0397	220	ATGAAAGGAAAAATAACTAT	6.1e-05
304	GM005049	0.0397	220	TTGATAAGATTAATTCCAT	6.1e-05
305	GM005127	0.0397	220	TTGTAATTTGTCATATCAT	6.1e-05
306	GM000541	0.0397	220	ACGTTATTTTTTAATACATC	6.1e-05
306	GM000541	0.0397	220	TTGTCATGTAAAGACACATT	8.1e-05
307	GM001835	0.0397	220	ACGGAAGTTAAGTTTTCATG	6.1e-05
308	GM002072	0.0397	220	ATGTGAGTAGACGGGACAT	6.1e-05
309	GM004591	0.0397	220	TTGAAAGCAAAGGCAACAAA	6.1e-05
310	GM004808	0.0397	220	TAGTTATTTTTCCTTTCAT	6.1e-05
311	GM001623	0.0411	230	GTGAGAGGTCTTTTGTCGTC	6.3e-05
312	GM005636	0.0411	230	TTGTGATGAAAATTAACCTG	6.3e-05
313	GM001881	0.0411	230	ATGTTATAAATGAGTACAA	6.3e-05
314	GM001882	0.0411	230	ATGTTATAAATGAGTACAAA	6.3e-05
315	GM003179	0.0426	240	ATGTCATATTTCTTTGCGA	6.5e-05
316	GM003650	0.0426	240	TTAATAGTAATTATTACGAT	6.5e-05
317	GM003706	0.0426	240	TCGTTATTTCTCATATTAAT	7e-05
317	GM003706	0.0426	240	TTAATAGTAATTATTACGAT	6.5e-05
318	GM005233	0.0426	240	ATGTTCGGTAATCTATCATC	6.5e-05
319	GM001804	0.0426	240	CTGTCATTTTTACTAACCTT	6.5e-05
320	GM001849	0.0426	240	ATAACAGATGTAGTAACAAA	6.5e-05
321	GM002618	0.0426	240	ATGTAACAAAATGGGACAC	6.5e-05
322	GM002619	0.0426	240	ATGTAACAAAATGGGACACA	6.5e-05
323	GM003050	0.0426	240	ATGGTAGAATTCCTCACGCC	6.5e-05
324	GM003180	0.0426	240	TCGCAAAGAAATATGACATT	6.5e-05
325	GM003651	0.0426	240	TCGTAATAATTACTATTAA	6.5e-05
326	GM003707	0.0426	240	TCGTAATAATTACTATTAAC	6.5e-05
326	GM003707	0.0426	240	TTAATATGAGAAATAACGAT	7e-05
327	GM000340	0.0441	250	GTTTGAGCAAACGTGACGT	6.8e-05
328	GM003473	0.0441	250	ATGTCATGAAAAAACACAAT	6.8e-05
329	GM004075	0.0441	250	ATGCAATCTCTCCTATCAA	6.8e-05
330	GM004113	0.0441	250	TTATTATAAGAATTGACGGT	6.8e-05
331	GM004422	0.0441	250	TTGTGAGGAGATATGATAT	6.8e-05
332	GM004076	0.0441	250	TTGATAGGAGAGATTGCATT	6.8e-05
333	GM004298	0.0441	250	ATGATAGATTACATTTTAAT	6.8e-05
334	GM000138	0.0457	260	ACAAGATAAATAATAACAAT	7e-05
335	GM000636	0.0457	260	TTGTTATCTTTCTTCACTCT	7e-05
336	GM000139	0.0457	260	TTGTTATTATTTATCTTGTT	7e-05
337	GM002371	0.0457	260	ATGATAAGAAAGAGGACAGA	7e-05
338	GM000491	0.0473	270	ATGAAAACTTTGATGATGT	7.3e-05
339	GM003172	0.0473	270	TCGAAAGGAAACCTTATAT	7.3e-05
340	GM003398	0.0473	270	ATCAGAGAAATCCTGACAAA	7.3e-05
341	GM004039	0.0473	270	GCAAGAGAAAAAATCACAGA	7.3e-05
342	GM005185	0.0473	270	TCGTAAGGTTAGGTTATGTA	7.3e-05
343	GM000823	0.0473	270	CCGATATATGTCATTACAG	7.3e-05
344	GM002068	0.0473	270	ATGTCACAAAATATGAAGAA	7.3e-05
345	GM002442	0.0473	270	GTGAAATTTATTTTGACGAT	7.3e-05
346	GM003088	0.0473	270	ATGAAAGAAGAGCTGAAAT	7.3e-05
347	GM000303	0.049	280	GCGGAAGAAATTGTTTCACT	7.5e-05
348	GM000367	0.049	280	ATGTTATAAATGAATACAGA	7.5e-05
349	GM004147	0.049	280	ACGAGAGTTTTCATCATAAA	7.5e-05
350	GM002874	0.049	280	TTGGTACATATTGTCTCAGT	7.5e-05
351	GM004148	0.049	280	TTATGATGAAAACTCTCGT	7.5e-05
352	GM000245	0.0507	290	TTGAGAACTCTGTTAACAC	7.8e-05
353	GM000354	0.0507	290	TCGTCATTTCAAATGACGGG	7.8e-05
354	GM000516	0.0507	290	AAGTTATCATTGCTCACAG	7.8e-05
355	GM001501	0.0507	290	ATGAAATAAAGCATAACGAC	7.8e-05
356	GM003280	0.0507	290	TTGGAAGCAAAGGGGACAAG	7.8e-05
357	GM004008	0.0507	290	TTGTCTGTTAACTTAACGTA	7.8e-05
358	GM004184	0.0507	290	TCGTAATGTGTTCTTTCAAT	7.8e-05
359	GM004215	0.0507	290	GTAACAATAAATATGACGAA	7.8e-05
360	GM004448	0.0507	290	ATGATGGCAATCGTGACAGA	7.8e-05
361	GM005293	0.0507	290	GTGAGACCATTCCTGATGAT	7.8e-05
362	GM000682	0.0507	290	CTGTGATCACTTATGTTATC	7.8e-05
363	GM001815	0.0507	290	ATGAAATCATTACTATTATA	7.8e-05
364	GM002090	0.0507	290	ATTTTACTTTTGCTAACAG	7.8e-05
365	GM002537	0.0507	290	ATGATCGTAATCCTGACAA	7.8e-05
366	GM002677	0.0507	290	AGGTTATTTTTTGTGCCAAA	7.8e-05
367	GM002934	0.0507	290	ATGTCAATATTCCTTTTGGT	7.8e-05
368	GM002967	0.0507	290	ATGCAATTTTATATGACAAC	7.8e-05
369	GM004009	0.0507	290	ACGTTAAGTTAACAGACAAG	7.8e-05
370	GM004185	0.0507	290	TTGAAAGAACACATTACGAT	7.8e-05
371	GM000184	0.0525	300	GCGGTAGCTGATTTTACAG	8.1e-05
372	GM003486	0.0525	300	ATGTTAACTTTTATATCTG	8.1e-05
373	GM003503	0.0525	300	GCGAAACAATTTTTAACGCT	8.1e-05
374	GM003585	0.0525	300	GTGTAAATATAAGTGTCAAG	8.1e-05
375	GM003673	0.0525	300	TTGTGATTTTACGTCTTATA	8.1e-05
376	GM003992	0.0525	300	TTGACAGAAGATAAAACGTA	8.1e-05
377	GM004347	0.0525	300	ATGAAAAAATTGTTTCCATG	8.1e-05
378	GM004487	0.0525	300	TCGATAGGTTTTGTGTTGAT	8.1e-05
379	GM000812	0.0525	300	CTGTTACCTTTGGTGCTGGC	8.1e-05
380	GM000813	0.0525	300	CTGTTACCTTTGGTGCTGGC	8.1e-05
381	GM001818	0.0525	300	TTGTAAGGTAACCTGAAGGA	8.1e-05
382	GM003586	0.0525	300	TTGACACTTATATTTACACA	8.1e-05
383	GM004063	0.0525	300	TTATGAATTATCATCACATT	8.1e-05
384	GM000202	0.0544	310	TTGGTATTAATGGTTTCGGA	8.4e-05
385	GM002876	0.0544	310	CCGTTAAAATTTATTTTAAT	8.4e-05
386	GM003762	0.0544	310	CTGTCAGTGTTTCTCCCAAT	8.4e-05
387	GM004472	0.0544	310	CTGTCAGGATTTTGCACAA	8.4e-05
388	GM004757	0.0544	310	ATGTGAGCTTTCATGAAGCG	8.4e-05
389	GM005511	0.0544	310	TTGTAAGGAAAATTAAAAA	8.4e-05
390	GM002168	0.0544	310	ATTTGATCTTTTCTATCAG	8.4e-05
391	GM002518	0.0544	310	ATGAGAACACATTTTACATT	8.4e-05
392	GM002695	0.0544	310	ACTTTACATTTTGTATCATT	8.4e-05
393	GM002877	0.0544	310	TTAAAATAAATTTTAACGGA	8.4e-05
394	GM002878	0.0544	310	TTAAAATAAATTTTAACGGA	8.4e-05
395	GM002953	0.0544	310	ACGTTAGGAAGATTGACGAA	8.4e-05
396	GM002976	0.0544	310	ACGTAAACATTGTTAATGAA	8.4e-05
397	GM003390	0.0544	310	TCGAAAAATCTTTTAACGAA	8.4e-05
398	GM004469	0.0563	320	ATGTACCGTCTTATATCATT	8.7e-05
399	GM004546	0.0563	320	ATGATAAAAAAACCAACAAT	8.7e-05
400	GM005092	0.0563	320	TTGTTTACTTTTTTAACGA	8.7e-05
401	GM005211	0.0563	320	TCGTCAAATCATATTATATC	8.7e-05
402	GM005228	0.0563	320	ACGTTATATAACGTTATATA	8.7e-05
403	GM005570	0.0563	320	ATGGAAGGAATAGTGCCATA	8.7e-05
404	GM000393	0.0563	320	GCGATACTATAGCTGCCATT	8.7e-05
405	GM001268	0.0563	320	TCGACAATTCTGTTAACAAT	8.7e-05
406	GM002786	0.0563	320	ACGTAAAATCAAGTGTCGAC	8.7e-05
407	GM005212	0.0563	320	ATATAATATGATTTGACGAG	8.7e-05
408	GM001542	0.0583	330	CGGTTATTTTTCATATCATA	9e-05
409	GM002658	0.0583	330	TTAAAAAAAATATTGACAAA	9e-05
410	GM003076	0.0583	330	ATGATAATTAAAATGTCACT	9e-05
411	GM004210	0.0583	330	ATGGAACATGTGATTACGCG	9e-05
412	GM004847	0.0583	330	TTGCGAAATATGGTAACAT	9e-05
413	GM005641	0.0583	330	GTGTCACGGTTCGTCTCAAG	9e-05
414	GM000894	0.0583	330	TTGTAAAGAAAGCTTAGAAT	9e-05
415	GM000961	0.0583	330	AAGTTATGAAAATTAACGA	9e-05
416	GM000962	0.0583	330	AAGTTATGAAAATTAACGAG	9e-05
417	GM001543	0.0583	330	ATGATATGAAAAATAACCGG	9e-05
418	GM002231	0.0583	330	ATGGAAAAAAGCATGACAAC	9e-05
419	GM002631	0.0583	330	GCGATATATTAAGTATCAAA	9e-05
420	GM002659	0.0583	330	TTGTCAATATTTTTTTTAA	9e-05
421	GM002964	0.0583	330	CTGTTATGAAATATAAAAAG	9e-05
422	GM003466	0.0583	330	CCGTTACCTCTTATAGCAT	9e-05
423	GM004849	0.0583	330	ATGTTACCATATTTCGCAAA	9e-05
424	GM001304	0.0604	340	ATGAAATCTTATATGTTGTG	9.4e-05
425	GM001561	0.0604	340	ACGTTCTTTTTTCTACCACA	9.4e-05
426	GM003432	0.0604	340	CTGCAATATTTTCTGACGGT	9.4e-05
427	GM003840	0.0604	340	ATGTTATTTTATGATACAAT	9.4e-05
428	GM004043	0.0604	340	CTGTTACCTTTGATGCCTT	9.4e-05
429	GM004454	0.0604	340	CTGGATTGAAAGGTGACAT	9.4e-05
430	GM005147	0.0604	340	TCAAAAGCTAAGCTTACGGC	9.4e-05
431	GM005316	0.0604	340	TGGTGATGAAAATTGACAA	9.4e-05
432	GM005335	0.0604	340	CCGGTATGTCTTATGACAT	9.4e-05
433	GM000511	0.0604	340	ATGAGTGGAATCGTGACGGA	9.4e-05
434	GM002560	0.0604	340	ATGTGTCGTTTCTTGTCGAT	9.4e-05
435	GM002667	0.0604	340	ACGATACGTATTGTTTCGAG	9.4e-05
436	GM003433	0.0604	340	CCGTCAGAAAATATTGCAGT	9.4e-05
437	GM003782	0.0604	340	TTGATATTTTTTCCAACAT	9.4e-05
438	GM005618	0.0604	340	TTGGTATGAAAGAAAACGA	9.4e-05
439	GM003421	0.0625	350	TTGTTGTATTTCCTAATATA	9.7e-05
440	GM003452	0.0625	350	ATAGAAGGTAAGGTCTCAAG	9.7e-05
441	GM003630	0.0625	350	ATGACAGAATAAATAATATC	9.7e-05
442	GM003876	0.0625	350	GTAACATTAAACGTGTCGTG	9.7e-05
443	GM004026	0.0625	350	TTGAATGGAAAATTTACATT	9.7e-05
444	GM004280	0.0625	350	CTGATAAGATTATTTCCAT	9.7e-05
445	GM004969	0.0625	350	CTGGGAGAAGATTTCTCAAT	9.7e-05
446	GM001073	0.0625	350	TTGGAAAATGTACTGACGGA	9.7e-05
447	GM001217	0.0625	350	GTATAAGCTATGATTACGGA	9.7e-05
448	GM001625	0.0625	350	TTAATATCAGATTTAACAGA	9.7e-05
449	GM003165	0.0625	350	ATGTACTCATTCTTGACGAA	9.7e-05
450	GM005345	0.0625	350	TCGTTAGCATTTGGTACAAA	9.7e-05
