# Supplementary material for: Genome-wide mapping of GlnR-binding sites reveals the global regulatory role of GlnR in controlling the metabolism of nitrogen and carbon in Paenibacillus polymyxa WLY78
Source: BMC Genomics. 2023 Feb 23;24:85. doi: 10.1186/s12864-023-09147-1 (PMC9948412; doi:10.1186/s12864-023-09147-1)
Supplement: Supplementary file 3 — Additional file 3. The expression of genes in Paenibacillus polymyxa WLY78 in WT and delta glnR mutant under nitrogen excess and limited conditions. Table S1. Primers used in this study. Table S2. Transcription of genes involved in nitrogen fixation and metabolism. Table S3. Transcription of genes involved in carbon metabolism. Fig. S1. The original blots of EMSA results in Fig. 1B. Each lane contained 0.3 nM labeled probe. For the 5 lanes of the EMSA of each gene promoter, lanes 1 to 5 contained 0, 0.5, 1, 1, and 1 μM His6-GlnR respectively. A 200-fold excess of unlabelled specific probe (lanes 4) or nonspecific competitor DNA (Probe 1) (lanes 5) was used in competition assays. Fig. S2. The SDS-PAGE result of the purified His6-GlnR protein. The lanes from left to right are marker, solution eluted by lysis buffer containing 20 mM imidazole, solution eluted by 1 mL lysis buffer containing 250 mM imidazole from the first to the fourth time. Fig. S3. The titer of GlnR polyclonal antibody determined by ELISA. [file 12864_2023_9147_MOESM3_ESM.zip › Additional file 3.xlsx]

## Sheet: Sheet1
Additional file 3. The expression of genes in Paenibacillus polymyxa WLY78 in WT and delta glnR mutant under nitrogen excess and limited conditions.
Gene ID	delta glnR under N excess condition	delta glnR under N limited condition	WT under nitrogen excess condition	WT under nitrogen limited condition
P.wly78_GM000203	6925.38	14560	6587.72	12737
P.wly78_GM004342	9835.13	7472.59	10847.4	8561.02
P.wly78_GM001083	3897.74	6311.96	4207.95	5643.13
P.wly78_GM000351	8940.46	10631.8	7705.6	8363.84
P.wly78_GM001001	3812.58	3538.87	4051.69	3556.86
P.wly78_GM004152	4790.23	7107.01	2801.87	6510.1
P.wly78_GM002235	3210.99	4065.79	3594.43	4357.59
P.wly78_GM004749	2542.1	4787.37	2911.92	4230.45
P.wly78_GM004583	3566.4	5613.01	3182.22	5061.93
P.wly78_GM000983	3286.23	5466.06	3500.5	3922.32
P.wly78_GM004582	3492.35	4238.43	2029.51	3561.39
P.wly78_GM000628	2142.04	3391.29	2534.92	2254.45
P.wly78_GM001745	2568.32	3157.01	1922.22	4304.32
P.wly78_GM003832	3351.68	4791.84	3748.94	3443.64
P.wly78_GM002254	1446.81	3488.59	1453.77	3566.27
P.wly78_GM004857	3040.95	2341.47	3085.79	2437.98
P.wly78_GM001094	1228.4	3324.12	1467.33	2828.82
P.wly78_GM002718	2441.5	3464.84	1877.04	4574.98
P.wly78_GM001474	2507.17	4514.75	3163.44	4047.98
P.wly78_GM001228	2227.05	3583.73	1512.86	4063.37
P.wly78_GM002420	2811.59	2858.65	2294.97	3116.79
P.wly78_GM003800	1481.37	2606.1	1790.98	2696.62
P.wly78_GM000329	2306.33	2324.47	2762.46	2076.73
P.wly78_GM001327	1640.44	1547.91	1766.62	1281.57
P.wly78_GM002267	807.693	1694.4	788.405	1799.51
P.wly78_GM003830	4275	2653.57	3160.03	2129.59
P.wly78_GM005375	998.038	2139.62	1282.33	2016.15
P.wly78_GM002430	1397.71	2119.78	1707.11	1604.08
P.wly78_GM004575	2620.82	1612.37	2386.96	2063.39
P.wly78_GM003849	768.326	1925.67	1387.03	1853.69
P.wly78_GM001380	2267.72	2586.07	1760.84	1959.2
P.wly78_GM002201	2151.44	1888.59	2412.68	2424.57
P.wly78_GM000296	1727.04	1109.34	2018.49	1556.74
P.wly78_GM003859	1398.36	1990.52	1026.19	2401.64
P.wly78_GM002255	1286.82	1975.54	894.663	1811.94
P.wly78_GM004263	2409.34	2728.61	1801.22	2925.85
P.wly78_GM003796	1953.52	1986.43	1920.22	1451.55
P.wly78_GM001790	1861.51	2365.11	1821.84	2203.24
P.wly78_GM001801	1446.41	2789.59	1369.05	2324.53
P.wly78_GM001091	700.542	2258.51	1056.39	2563.69
P.wly78_GM004099	1195.8	1138.93	1156.67	1564.98
P.wly78_GM000421	792.344	1734.36	679.962	1705.36
P.wly78_GM001737	523.257	1211.24	884.375	1280.31
P.wly78_GM001092	794.27	2448.61	824.111	2165.06
P.wly78_GM000240	947.264	1089.72	1103.82	1294.66
P.wly78_GM003714	1022.68	1183.95	1122.62	730.331
P.wly78_GM003797	1800.99	894.494	1394.07	1181.49
P.wly78_GM000350	1379.32	2360.66	1608.22	2194.6
P.wly78_GM003867	592.817	1562.13	951.29	1706.24
P.wly78_GM001312	616.888	1525.82	768.797	1991.9
P.wly78_GM001445	1229.81	2355.43	1336.18	1887.07
P.wly78_GM002820	744.954	1426.86	1088.25	1270.72
P.wly78_GM002138	428.593	1023.2	636.929	1313.62
P.wly78_GM000381	878.914	1222.65	1036.89	1188.46
P.wly78_GM004402	449.084	884.467	997.18	1280.72
P.wly78_GM002313	1640.06	1545.96	1126.3	1771.58
P.wly78_GM002791	1026.33	1822.54	777.88	1531.55
P.wly78_GM004378	1835.52	1527.28	1362.19	1617.13
P.wly78_GM001480	505.381	1962.01	739.986	1541.06
P.wly78_GM004356	1076.99	1459.08	1068.1	1040.56
P.wly78_GM005220	1409.7	1264.37	925.258	1137.95
P.wly78_GM001097	492.957	1183.31	645.784	906.929
P.wly78_GM003946	565.902	855.872	803.634	1029.69
P.wly78_GM000948	972.571	1081.78	888.444	1333.59
P.wly78_GM000739	50.235	153.414	387.413	483.026
P.wly78_GM000684	715.573	525.124	654.329	422.467
P.wly78_GM005141	997.809	810.469	1110.38	576.854
P.wly78_GM003667	1230.53	1911.91	916.879	1825.52
P.wly78_GM000059	1713.13	1330.81	1257.56	1002.32
P.wly78_GM000362	416.611	717.507	336.514	717.373
P.wly78_GM000600	482.433	1729.59	438.947	1333.79
P.wly78_GM005219	959.423	882.098	629.556	1051.15
P.wly78_GM005564	693.915	1044.27	752.229	834.549
P.wly78_GM000383	624.452	974.264	672.06	838.395
P.wly78_GM003852	1316.45	1302.09	1349.46	954.383
P.wly78_GM000196	677.249	889.727	653.403	724.037
P.wly78_GM001400	432.339	699.874	598.696	574.573
P.wly78_GM002541	710.448	739.176	878.737	983.578
P.wly78_GM000184	1296.15	1433.33	1129.29	1069.95
P.wly78_GM001049	274.15	376.442	236.035	281.674
P.wly78_GM004376	401.341	848.951	640.748	834.895
P.wly78_GM001981	366.888	687.229	545.083	687.618
P.wly78_GM001044	298.741	696.606	467.32	775.642
P.wly78_GM002479	335.457	926.741	515.46	1123.11
P.wly78_GM001048	496.58	649.885	464.437	597.275
P.wly78_GM000995	597.245	774.216	666.693	779.47
P.wly78_GM004748	477.308	906.158	507.87	831.277
P.wly78_GM000912	519.926	896.555	515.491	1078.37
P.wly78_GM003944	729.508	967.575	678.955	685.667
P.wly78_GM000942	859.483	1466.12	1037.79	1103.27
P.wly78_GM001446	295.746	513.738	464.704	532.013
P.wly78_GM003940	895.968	1235.08	912.532	1185.47
P.wly78_GM002173	1258.46	579.08	745.602	712.802
P.wly78_GM000313	516.807	599.36	787.093	834.532
P.wly78_GM002285	604.623	543.93	459.978	618.727
P.wly78_GM005152	319.277	1684.02	502.15	1432.81
P.wly78_GM001029	605.259	1069.32	719.422	1118.13
P.wly78_GM002644	970.362	621.243	1339.44	885.128
P.wly78_GM000906	475.426	524.172	512.129	531.544
P.wly78_GM001101	268.989	638.139	493.241	570.355
P.wly78_GM002414	592.376	1124.06	614.048	914.331
P.wly78_GM000312	738.601	571.683	723.074	736.234
P.wly78_GM003850	752.986	681.673	929.099	535.663
P.wly78_GM001093	276.138	829.368	475.002	824.51
P.wly78_GM003851	832.576	950.099	964.745	670.292
P.wly78_GM002434	577.124	943.666	654.076	1073.87
P.wly78_GM002205	404.399	757.169	604.609	1040.26
P.wly78_GM003491	728.315	1410.35	581.267	1250.9
P.wly78_GM000195	442.492	689.952	536.731	590.249
P.wly78_GM001748	532.297	1300.72	998.717	1129.14
P.wly78_GM000398	728.863	867.461	509.82	743.651
P.wly78_GM002139	559.875	1023.2	486.447	827.864
P.wly78_GM001023	362.488	1058.06	521.179	832.658
P.wly78_GM005357	707.24	1205.75	456.826	905.646
P.wly78_GM003079	675.447	935.95	512.888	694.006
P.wly78_GM000349	704.757	1137.22	726.257	1005.17
P.wly78_GM000420	502.262	675.635	574.977	461.853
P.wly78_GM005616	382.502	696.019	490.247	558.154
P.wly78_GM000899	369.822	695.154	371.362	915.635
P.wly78_GM002786	332.47	578.743	330.689	574.706
P.wly78_GM004404	373.347	644.636	453.696	603.43
P.wly78_GM004368	1184.25	1128.9	938.304	854.076
P.wly78_GM001800	373.224	793.503	464.432	918.876
P.wly78_GM001731	556.977	614.909	517.019	785.889
P.wly78_GM000328	642.876	718.019	544.615	619.298
P.wly78_GM004470	273.69	565.429	425.572	600.231
P.wly78_GM000294	826.328	927.873	587.703	734.156
P.wly78_GM003826	388.246	459.73	417.843	481.959
P.wly78_GM000292	528.533	616.105	401.185	692.393
P.wly78_GM003799	311.996	449.111	336.598	520.429
P.wly78_GM001326	436.051	408.747	439.11	307.684
P.wly78_GM001350	893.468	666.995	558.136	558.07
P.wly78_GM001106	234.315	593.554	472.567	428.542
P.wly78_GM004548	359.845	449.523	306.464	591.789
P.wly78_GM004195	387.804	620.07	427.416	548.78
P.wly78_GM004509	651.43	505.169	350.039	390.517
P.wly78_GM001008	549.554	1016.35	476.877	905.287
P.wly78_GM000741	573.36	637.007	378.619	452.699
P.wly78_GM003872	307.887	619.298	488.93	504.609
P.wly78_GM001221	633.261	1161.8	630.672	734.492
P.wly78_GM001022	505.213	646.918	279.048	420.069
P.wly78_GM001250	228.377	457.553	343.547	611.833
P.wly78_GM001423	458.363	593.85	346.457	641.586
P.wly78_GM001706	438.339	827.068	571.505	677.951
P.wly78_GM002300	411.936	774.64	372.184	595.715
P.wly78_GM001325	368.761	452.786	491.326	305.904
P.wly78_GM000898	340.202	553.719	375.427	590.423
P.wly78_GM001095	205.517	621.87	331.967	495.196
P.wly78_GM001682	510.559	484.894	472.738	531.608
P.wly78_GM003871	316.68	493.533	370.006	533.344
P.wly78_GM000314	446.663	491.269	481.89	398.676
P.wly78_GM002638	186.378	339.452	351.745	417.405
P.wly78_GM001026	482.141	657.34	510.11	461.445
P.wly78_GM002738	473.455	628.884	492.696	532.767
P.wly78_GM001687	383.933	660.527	359.639	837.073
P.wly78_GM000394	572.034	609.788	475.995	448.698
P.wly78_GM003644	680.13	1062.96	431.305	998.726
P.wly78_GM002259	425.977	515.085	289.1	389.573
P.wly78_GM005160	763.104	694.493	824.488	677.761
P.wly78_GM004220	755.726	639.631	842.24	439.048
P.wly78_GM005035	688.613	643.138	447.345	572.564
P.wly78_GM004362	638.785	672.163	434.852	781.316
P.wly78_GM000835	341.236	572.06	680.558	393.057
P.wly78_GM004547	497.057	465.472	334.54	439.954
P.wly78_GM000187	849.816	891.416	698.041	630.737
P.wly78_GM000939	155	274.04	211.761	216.21
P.wly78_GM001619	434.911	619.577	410.289	474.205
P.wly78_GM003487	1042.15	699.933	736.848	610.307
P.wly78_GM001107	174.572	456.624	398.934	336.257
P.wly78_GM002542	384.358	325.68	448.74	430.895
P.wly78_GM002916	203.591	406.157	265.52	430.592
P.wly78_GM002429	674.077	817.291	625.341	602.932
P.wly78_GM002234	329.66	450.33	513.446	500.967
P.wly78_GM003490	471.6	970.467	394.86	754.311
P.wly78_GM000732	282.067	448.187	392.256	361.687
P.wly78_GM002422	251.14	461.994	362.54	493.357
P.wly78_GM003870	411.176	494.752	474.876	336.271
P.wly78_GM002468	261.885	293.775	339.412	345.791
P.wly78_GM003728	222.766	391.834	272.208	479.271
P.wly78_GM004194	341.254	386.324	327.012	397.711
P.wly78_GM001356	224.268	305.922	435.566	409.623
P.wly78_GM000399	353.05	402.79	184.477	451.151
P.wly78_GM001357	383.783	628.181	339.095	765.179
P.wly78_GM001033	370.21	385	238.836	334.961
P.wly78_GM001772	256.344	450.487	376.02	323.655
P.wly78_GM004345	417.3	538.06	341.751	588.175
P.wly78_GM004482	653.736	674.839	451.634	569.39
P.wly78_GM000954	250.61	496.018	230.395	511.068
P.wly78_GM004407	145.059	425.73	213.148	460.546
P.wly78_GM000366	174.917	553.486	290.108	499.476
P.wly78_GM003197	627.942	694.435	481.775	539.21
P.wly78_GM001620	307.843	473.583	348.84	367.014
P.wly78_GM001349	323.042	393.86	372.039	529.339
P.wly78_GM004567	1097.18	973.66	820.372	799.105
P.wly78_GM004549	202.248	361.195	162.52	450.163
P.wly78_GM003320	92.4819	245.678	138.575	352.555
P.wly78_GM000693	293.351	447.752	294.995	417.641
P.wly78_GM002546	303.443	313.092	255.959	344.949
P.wly78_GM002141	304.989	363.913	277.573	487.78
P.wly78_GM000341	708.955	453.518	363.791	559.662
P.wly78_GM002754	186.908	399.086	343.998	495.865
P.wly78_GM002443	128.667	269.459	175.894	325.356
P.wly78_GM000210	304.22	725.892	265.568	692.058
P.wly78_GM005613	282.208	607.157	262.759	642.345
P.wly78_GM000045	135.1	185.997	213.042	158.737
P.wly78_GM005184	196.054	456.084	295.393	665.63
P.wly78_GM004383	218.745	508.28	224.842	593.864
P.wly78_GM001142	237.002	378.823	313.711	374.459
P.wly78_GM000411	358.113	340.839	484.835	295.118
P.wly78_GM004868	249.408	363.047	190.96	432.087
P.wly78_GM000284	176.64	392.525	166.817	396.013
P.wly78_GM001683	330.349	259.2	245.802	307.051
P.wly78_GM000371	226.08	323.961	273.341	386.49
P.wly78_GM003646	205.261	509.912	260.615	728.391
P.wly78_GM001729	591.28	697.918	461.5	595.224
P.wly78_GM004095	197.565	416.457	241.97	369.484
P.wly78_GM002252	544.403	418.647	425.226	343.631
P.wly78_GM002425	406.873	396.827	257.355	335.912
P.wly78_GM002268	105.754	218.041	131.192	286.814
P.wly78_GM002775	397.992	499.438	321.722	574.6
P.wly78_GM004681	362.487	449.732	332.156	423.395
P.wly78_GM003668	514.606	713.885	299.561	746.604
P.wly78_GM000186	612.85	640.414	673.798	488.097
P.wly78_GM003678	105.189	242.235	180.178	273.577
P.wly78_GM003948	285.107	286.262	248.945	296.64
P.wly78_GM000910	211.694	126.055	158.03	90.0754
P.wly78_GM003194	408.154	387.427	328.868	450.417
P.wly78_GM002822	536.194	471.934	528.114	337.891
P.wly78_GM003754	463.823	309.742	329.334	236.19
P.wly78_GM005555	237.62	388.681	208.36	479.666
P.wly78_GM004845	401.597	544.882	357.461	534.306
P.wly78_GM000451	241.305	489.324	243.075	654.071
P.wly78_GM003761	188.622	312.239	222.054	330.131
P.wly78_GM000901	152.145	219.353	110.65	303.531
P.wly78_GM001471	224.295	503.531	276.607	446.475
P.wly78_GM000410	390.791	354.315	361.886	258.083
P.wly78_GM001982	129.524	309.237	206.349	264.717
P.wly78_GM000227	378.623	298.56	376.235	288.012
P.wly78_GM004920	318.049	500.941	439.733	405.896
P.wly78_GM005172	366.208	367.28	352.378	281.909
P.wly78_GM001009	390.358	295.023	406.895	358.206
P.wly78_GM000996	373.197	262.353	209.189	219.709
P.wly78_GM000688	175.862	396.078	187.022	573.666
P.wly78_GM002545	260.356	272.798	194.467	323.247
P.wly78_GM001266	182.472	339.15	243.076	414.682
P.wly78_GM003846	424.413	555.594	454.57	572.821
P.wly78_GM000126	236.454	183.042	251.491	246.041
P.wly78_GM000338	107.707	236.794	191.596	338.692
P.wly78_GM002607	65.036	248.621	115.39	312.702
P.wly78_GM000457	94.6468	248.198	238.413	292.077
P.wly78_GM004682	127.881	223.655	165.61	226.537
P.wly78_GM003549	473.835	442.254	349.029	393.208
P.wly78_GM003500	677.797	574.969	475.565	402.045
P.wly78_GM001420	173.989	350.239	163.521	461.223
P.wly78_GM001313	741.958	474.245	439.839	439.097
P.wly78_GM002227	436.333	563.984	322.903	403.468
P.wly78_GM002691	216.042	461.28	571.274	322.492
P.wly78_GM003844	167.176	252.848	185.925	263.871
P.wly78_GM001448	109.757	175.378	121.277	233.879
P.wly78_GM004080	630.142	590.663	442.631	538.939
P.wly78_GM000779	426.357	331.132	288.736	224.969
P.wly78_GM002223	390.835	433.278	271.968	406.699
P.wly78_GM003860	218.092	334.551	214.228	491.701
P.wly78_GM004862	294.182	319.705	230.961	333.718
P.wly78_GM001340	193.588	147.41	173.867	204.387
P.wly78_GM002777	577.53	674.427	404.807	500.816
P.wly78_GM004112	315.133	336.02	272.881	313.199
P.wly78_GM001007	194.746	221.803	309.089	332.026
P.wly78_GM004852	127.456	462.743	209.083	333.361
P.wly78_GM000729	226.424	336.781	274.772	295.058
P.wly78_GM004029	278.002	210.151	139.914	185.905
P.wly78_GM003983	85.5718	196.826	185.283	201.424
P.wly78_GM000207	358.988	417.247	407.809	287.367
P.wly78_GM005173	214.99	320.605	168.674	370.365
P.wly78_GM003553	466.086	248.935	299.025	279.352
P.wly78_GM004673	738.857	418.008	2830.32	311.007
P.wly78_GM002299	268.662	482.646	256.007	455.86
P.wly78_GM002284	200.949	280.921	125.565	364.178
P.wly78_GM000188	363.371	371.797	419.66	341.415
P.wly78_GM003204	585.483	627.514	492.407	461.649
P.wly78_GM001031	109.536	269.413	175.978	289.689
P.wly78_GM003856	108.803	168.109	226.22	250.219
P.wly78_GM001976	282.297	292.126	355.947	350.167
P.wly78_GM004146	287.97	289.171	228.147	468.777
P.wly78_GM003132	59.4868	152.09	92.565	149.098
P.wly78_GM003884	177.532	250.061	209.711	247.14
P.wly78_GM002301	124.655	281.286	118.757	255.733
P.wly78_GM004472	130.063	357.973	164.284	455.677
P.wly78_GM003709	211.075	247.025	221.194	170.516
P.wly78_GM001874	89.3538	241.811	171.773	341.217
P.wly78_GM002309	190.045	363.436	201.055	271.907
P.wly78_GM001248	250.512	327.218	248.36	322.327
P.wly78_GM005419	139.545	208.089	236.745	280.68
P.wly78_GM001140	201.046	355.621	250.081	373.423
P.wly78_GM005290	211.853	313.772	228.986	275.667
P.wly78_GM003760	281.36	328.623	244.538	295.756
P.wly78_GM003795	249.434	256.634	233.81	191.718
P.wly78_GM001014	268.901	333.971	266.256	496.51
P.wly78_GM005493	135.878	225.833	158.368	180.116
P.wly78_GM004083	284.842	377.981	359.599	488.858
P.wly78_GM004677	226.089	158.709	214.843	182.156
P.wly78_GM003843	196.61	260.901	148.812	191.045
P.wly78_GM001888	141.718	340.862	196.108	393.223
P.wly78_GM001025	301.958	352.695	284.587	312.184
P.wly78_GM001732	165.833	184.505	157.854	252.499
P.wly78_GM001039	68.7208	150.47	158.1	233.262
P.wly78_GM002375	340.882	528.909	368.387	384.397
P.wly78_GM001743	249.735	338.703	242.672	343
P.wly78_GM005140	52.7092	298.96	274.178	296.079
P.wly78_GM000345	329.987	410.129	340.026	302.034
P.wly78_GM003124	225.77	528.294	242.711	423.099
P.wly78_GM001355	236.365	348.805	243.936	322.852
P.wly78_GM001006	257.378	317.464	242.773	316.69
P.wly78_GM000610	236.533	252.767	275.167	231.642
P.wly78_GM004076	227.37	274.911	221.638	208.079
P.wly78_GM000226	271.755	307.89	251.24	224.525
P.wly78_GM000627	285.213	396.781	623.245	297.013
P.wly78_GM000957	220.363	477.137	272.928	354.256
P.wly78_GM001777	355.896	430.862	362.738	365.541
P.wly78_GM000327	219.62	264.722	149.212	249.254
P.wly78_GM004917	350.417	252.907	203.176	243.645
P.wly78_GM004679	226.124	203.096	212.104	258.368
P.wly78_GM004508	412.263	191.165	218.192	228.527
P.wly78_GM001438	210.855	353.224	203.04	309.288
P.wly78_GM005000	166.054	182.514	163.218	118.056
P.wly78_GM003853	146.172	218.743	184.177	291.683
P.wly78_GM004843	375.194	429.231	333.837	369.347
P.wly78_GM003947	348.756	307.843	440.063	324.602
P.wly78_GM002467	304.043	285.618	273.271	220.28
P.wly78_GM004303	333.566	289.746	171.655	245.488
P.wly78_GM005607	327.637	343.261	284.552	326.185
P.wly78_GM001742	221.98	385.714	254.985	348.211
P.wly78_GM004156	458.221	452.815	276.858	420.724
P.wly78_GM001028	246.183	251.49	222.669	240.235
P.wly78_GM003351	195.727	160.445	210.238	247.129
P.wly78_GM000293	211.606	316.326	188.559	288.273
P.wly78_GM005280	182.675	367.652	168.565	331.065
P.wly78_GM003669	311.846	381.418	229.307	799.07
P.wly78_GM001567	280.83	135.995	210.119	199.077
P.wly78_GM002127	176.074	352.84	183.629	327.506
P.wly78_GM002574	180.749	260.913	181.377	237.762
P.wly78_GM004577	287.086	273.889	211.002	176.424
P.wly78_GM001697	146.384	214.453	128.173	233.667
P.wly78_GM000730	357.689	319.212	334.241	242.535
P.wly78_GM001736	461.305	302.757	227.941	395.914
P.wly78_GM004861	187.12	209.378	148.175	169.29
P.wly78_GM001610	68.3762	100.776	81.6881	109.534
P.wly78_GM001501	100.444	235	165.101	338.406
P.wly78_GM001769	334.449	621.829	228.284	442.748
P.wly78_GM004374	89.4422	161.943	119.394	188.304
P.wly78_GM000344	356.744	329.338	326.48	222.647
P.wly78_GM004960	510.86	474.698	458.767	324.31
P.wly78_GM001500	201.576	437.94	207.508	328.876
P.wly78_GM004969	275.325	477.224	127.69	304.648
P.wly78_GM003120	264.774	397.025	267.587	393.476
P.wly78_GM001595	29.5048	80.7449	45.0536	132.113
P.wly78_GM004093	84.1492	194.468	179.012	237.441
P.wly78_GM002566	272.842	284.131	199.331	255.159
P.wly78_GM001071	262.424	199.52	257.399	185.683
P.wly78_GM001222	321.398	399.759	334.939	293.782
P.wly78_GM000190	360.49	318.573	378	356.074
P.wly78_GM000802	152.508	260.75	123.871	283.287
P.wly78_GM000342	170.887	233.99	204.216	217.937
P.wly78_GM002310	174.563	250.375	173.195	229.556
P.wly78_GM000905	355.489	301.184	282.665	253.425
P.wly78_GM004863	237.532	364.969	191.956	348.024
P.wly78_GM001387	177.391	313.644	171.9	284.21
P.wly78_GM000843	192.06	266.609	211.336	277.834
P.wly78_GM000044	148.938	90.2262	149.843	100.099
P.wly78_GM002264	215.838	291.621	289.125	481.571
P.wly78_GM004789	155.565	251.397	141.701	316.503
P.wly78_GM002451	231.708	238.362	249.686	201.061
P.wly78_GM003530	255.832	256.471	215.809	176.318
P.wly78_GM000311	257.608	105.85	164.377	163.639
P.wly78_GM001030	59.6458	156.799	87.7716	192.482
P.wly78_GM001032	197.096	229.735	134.608	192.574
P.wly78_GM002643	69.9225	166.152	120.35	260.852
P.wly78_GM005142	147.524	177.967	151.38	209.844
P.wly78_GM004979	450.71	264.78	280.461	253.686
P.wly78_GM002456	97.881	146.156	184.555	193.434
P.wly78_GM000839	209.299	212.839	185.236	173.239
P.wly78_GM005430	295.499	324.954	283.451	222.598
P.wly78_GM001855	264.006	298.478	192.206	280.691
P.wly78_GM001612	269.184	245.08	265.498	222.263
P.wly78_GM002114	151.439	170.089	195.928	160.059
P.wly78_GM003401	112.426	207.973	166.629	280.321
P.wly78_GM001599	233.317	246.636	167.678	314.823
P.wly78_GM001680	80.0667	149.437	160.124	137.761
P.wly78_GM002949	298.636	308.499	187.452	390.629
P.wly78_GM003485	212.525	177.218	109.035	354.997
P.wly78_GM005222	75.1891	136.756	95.8923	202.09
P.wly78_GM002480	105.896	176.83	109.798	227.499
P.wly78_GM001705	70.0109	204.948	100.997	190.572
P.wly78_GM004869	185.185	208.676	214.193	228.982
P.wly78_GM001799	252.739	261.511	167.608	202.41
P.wly78_GM004068	249.514	168.649	204.598	191.936
P.wly78_GM001455	133.978	301.021	238.603	284.489
P.wly78_GM002790	296.17	261.592	208.72	319.209
P.wly78_GM001492	144.732	139.711	144.668	212.089
P.wly78_GM001764	275.705	233.392	195.437	273.666
P.wly78_GM001611	276.235	277.205	242.15	205.916
P.wly78_GM004711	65.3365	97.1529	81.3499	62.817
P.wly78_GM003821	211.765	129.243	130.069	153.682
P.wly78_GM003539	245.069	238.385	194.282	340.619
P.wly78_GM001419	145.827	248.314	129.226	303.267
P.wly78_GM001798	182.658	232.15	242.488	189.213
P.wly78_GM005434	412.016	282.233	336.972	193.789
P.wly78_GM001817	310.158	289.02	240.254	218
P.wly78_GM001918	197.344	265.732	241.439	240.925
P.wly78_GM003887	188.604	197.365	151.779	195.487
P.wly78_GM000612	136.355	165.438	175.706	218.726
P.wly78_GM004678	144.599	163.586	153.096	192.355
P.wly78_GM004478	102.847	153.518	136.372	160.802
P.wly78_GM003815	166.779	296.754	267.029	209.439
P.wly78_GM001725	123.683	168.626	150.168	200.55
P.wly78_GM004833	131.919	188.494	93.3597	271.506
P.wly78_GM002694	82.0903	162.494	78.589	117.856
P.wly78_GM005238	111.604	149.111	131.232	146.005
P.wly78_GM002529	196.089	334.998	233.542	340.873
P.wly78_GM004136	44.9332	139.595	92.3718	198.683
P.wly78_GM004804	186.59	194.224	216.849	284.612
P.wly78_GM003423	58.8858	123.762	47.2614	47.1463
P.wly78_GM004484	176.551	315.205	88.4525	806.783
P.wly78_GM000931	48.8124	170.501	63.8799	183.153
P.wly78_GM000395	165.93	195.02	129.999	126.84
P.wly78_GM004680	153.833	192.477	196.53	184.851
P.wly78_GM001796	139.05	217.791	193.967	157.018
P.wly78_GM002902	134.605	133.58	195.582	150.268
P.wly78_GM001454	141.321	220.288	175.759	195.238
P.wly78_GM003923	98.959	250.073	196.951	205.479
P.wly78_GM003943	163.235	144.867	126.707	128.432
P.wly78_GM003608	48.0701	151.114	90.4974	229.771
P.wly78_GM001141	74.6588	121.086	101.261	150.758
P.wly78_GM000040	69.79	87.0851	93.7897	81.0704
P.wly78_GM005109	237.823	273.291	194.278	236.264
P.wly78_GM001020	117.189	184.859	93.3417	131.684
P.wly78_GM001437	184.699	252.111	200.23	210.204
P.wly78_GM000900	111.904	150.47	98.0168	183.58
P.wly78_GM000393	154.902	146.098	82.2895	147.404
P.wly78_GM003153	224.922	208.136	188.344	216.605
P.wly78_GM005201	104.8	185.115	84.2823	165.277
P.wly78_GM005206	142.231	202.486	155.585	200.776
P.wly78_GM001797	226.477	243.965	199.51	155.443
P.wly78_GM004100	78.9799	114.792	115.017	110.228
P.wly78_GM002212	123.047	129.876	183.33	113.237
P.wly78_GM003607	80.3496	153.762	109.807	222.943
P.wly78_GM003748	174.351	235.024	118.446	208.304
P.wly78_GM003145	214.937	275.951	179.753	289.344
P.wly78_GM001566	145.748	128.529	114.332	180.401
P.wly78_GM001037	91.0505	135.351	90.7437	137.063
P.wly78_GM002516	108.008	154.256	108.898	130.059
P.wly78_GM002435	195.382	201.877	205.542	198.733
P.wly78_GM001465	87.1624	161.745	149.536	146.054
P.wly78_GM003881	63.1804	100.938	75.8897	94.1485
P.wly78_GM004032	201.461	332.258	187.971	250.307
P.wly78_GM004411	403.895	290.437	280.194	204.25
P.wly78_GM005559	116.004	101.055	147.526	109.351
P.wly78_GM001267	66.0876	106.402	123.643	85.3721
P.wly78_GM005332	109.032	175.668	74.845	158.477
P.wly78_GM002553	240.138	225.658	142.702	194.628
P.wly78_GM003768	97.2183	179.268	121.048	212.036
P.wly78_GM001464	70.2318	120.174	87.1834	111.426
P.wly78_GM004064	94.5143	88.4089	126.974	130.081
P.wly78_GM000052	50.0053	80.2282	56.049	150.465
P.wly78_GM002753	185.308	162.506	173.705	164.611
P.wly78_GM003981	110.65	125.26	98.8862	132.625
P.wly78_GM000042	156.413	245.887	133.958	180.637
P.wly78_GM003921	58.9743	81.4126	109.017	137.074
P.wly78_GM004287	135.674	169.351	166.339	245.618
P.wly78_GM001236	93.1977	170.652	80.4984	231.317
P.wly78_GM003123	111.569	168.672	85.3137	123.764
P.wly78_GM004132	112.116	238.983	163.135	254.01
P.wly78_GM004062	64.5854	64.546	86.8453	95.8358
P.wly78_GM002206	117.18	178.13	112.454	175.888
P.wly78_GM000935	39.4281	93.2743	47.9462	135.193
P.wly78_GM004501	162.051	199.473	129.191	186.13
P.wly78_GM004631	96.2639	104.817	68.0237	65.0684
P.wly78_GM001975	132.962	127.873	128.616	152.527
P.wly78_GM005185	120.741	166.408	108.455	149.775
P.wly78_GM003550	365.713	231.482	211.977	171.375
P.wly78_GM000401	98.7646	119.152	78.0974	100.356
P.wly78_GM005187	126.025	213.327	153.842	254.084
P.wly78_GM003384	343.887	308.511	271.318	227.298
P.wly78_GM000173	225.108	216.589	298.884	181.025
P.wly78_GM002386	161.821	168.167	132.005	187.518
P.wly78_GM003418	172.849	99.5914	117.831	80.884
P.wly78_GM002517	111.153	147.997	149.255	120.639
P.wly78_GM004498	108.008	141.058	97.5252	138.652
P.wly78_GM001233	95.8221	174.623	76.3812	231.047
P.wly78_GM005316	59.9374	89.6863	51.7035	123.802
P.wly78_GM002353	70.1081	73.9925	82.6361	87.3309
P.wly78_GM003916	28.197	170.948	37.306	99.8731
P.wly78_GM005086	187.014	240.754	126.36	223.003
P.wly78_GM003723	270.297	225.647	304.279	156.888
P.wly78_GM000414	117.869	188.186	109.847	198.926
P.wly78_GM001376	148.549	133.51	94.7861	234.136
P.wly78_GM001978	132.325	209.32	142.952	137.455
P.wly78_GM000337	84.5026	111.018	114.675	149.518
P.wly78_GM000416	117.851	141.14	139.072	101.572
P.wly78_GM004346	231.912	296.696	188.032	239.347
P.wly78_GM000483	53.8845	156.143	99.6847	181.046
P.wly78_GM003259	192.28	253.272	225.746	221.928
P.wly78_GM000865	77.3451	201.325	134.915	230.49
P.wly78_GM003886	70.5411	142.957	150.875	148.683
P.wly78_GM001344	222.554	173.898	159.417	109.4
P.wly78_GM003471	46.4354	65.7304	107.559	56.1865
P.wly78_GM000143	24.2029	67.6638	73.9272	154.365
P.wly78_GM000068	38.0319	82.7829	52.9897	121.058
P.wly78_GM001686	67.0508	158.895	56.7953	152.886
P.wly78_GM005593	68.6855	61.91	58.6081	52.2548
P.wly78_GM002444	63.4189	72.1288	100.839	85.7702
P.wly78_GM000731	146.623	126.079	132.207	91.0657
P.wly78_GM004199	192.705	250.143	138.26	262.346
P.wly78_GM004078	106.744	210.325	122.01	226.77
P.wly78_GM002308	114.944	246.978	136.346	202.787
P.wly78_GM002179	62.0228	100.457	77.7243	130.419
P.wly78_GM002497	174.387	158.697	155.058	132.846
P.wly78_GM002543	158.684	121.637	171.883	157.339
P.wly78_GM001787	123.789	187.472	100.923	149.969
P.wly78_GM003037	139.032	235.012	107.459	164.227
P.wly78_GM000930	35.001	126.677	51.8834	168.166
P.wly78_GM001493	126.714	160.619	137.667	159.911
P.wly78_GM002180	55.0862	129.876	86.2751	107.779
P.wly78_GM000014	47.3986	40.6714	40.1285	21.0576
P.wly78_GM005007	213.956	230.687	164.017	149.423
P.wly78_GM005189	158.561	167.842	273.46	155.38
P.wly78_GM002696	130.876	175.07	161.985	115.611
P.wly78_GM004864	88.5939	97.1877	109.522	122.259
P.wly78_GM004075	55.7666	135.095	98.6532	189.223
P.wly78_GM002629	230.869	184.505	156.055	168.043
P.wly78_GM002573	172.186	164.277	128.313	116.756
P.wly78_GM001385	114.706	178.118	151.814	150.187
P.wly78_GM003494	144.661	95.2543	200.367	116.397
P.wly78_GM003605	84.9091	92.148	42.7359	112.828
P.wly78_GM002905	49.4927	108.742	87.2364	114.463
P.wly78_GM001207	95.2831	92.7577	119.692	99.6445
P.wly78_GM002637	145.907	172.504	139.01	161.521
P.wly78_GM004019	197.724	121.73	129.972	98.1541
P.wly78_GM000100	116.535	127.31	123.248	98.517
P.wly78_GM001337	51.2158	48.8754	79.5371	83.3464
P.wly78_GM001857	52.5148	127.193	81.6047	170.149
P.wly78_GM003503	107.354	155.533	184.204	191.27
P.wly78_GM000716	92.7824	30.1335	58.1781	35.4355
P.wly78_GM002023	145.651	110.315	134.656	88.272
P.wly78_GM004670	23.337	82.0687	37.0294	134.717
P.wly78_GM001681	39.4457	59.5063	50.6237	127.953
P.wly78_GM003227	85.2096	99.4519	108.271	143.694
P.wly78_GM005609	55.9698	84.5653	99.9177	106.303
P.wly78_GM001467	152.402	208.275	137.215	139.66
P.wly78_GM005087	153.232	168.109	142.882	199.761
P.wly78_GM000283	68.9152	84.0951	63.9633	114.713
P.wly78_GM002447	256.017	214.795	201.965	146.766
P.wly78_GM001377	260.595	158.604	147.324	170.283
P.wly78_GM000365	32.2087	107.9	68.6819	133.54
P.wly78_GM004754	173.724	176.76	134.801	164.984
P.wly78_GM003888	203.105	198.056	98.1882	181.853
P.wly78_GM003687	129.604	124.296	96.4322	122.605
P.wly78_GM000224	47.425	50.1876	69.8848	76.2123
P.wly78_GM003128	96.3611	170.031	112.186	159.527
P.wly78_GM001979	103.907	148.513	91.1254	209.009
P.wly78_GM002676	65.1156	63.3616	42.6876	89.4592
P.wly78_GM002232	42.4501	82.7713	61.4174	88.388
P.wly78_GM000318	140.755	172.365	126.083	123.323
P.wly78_GM003924	90.2198	143.027	106.748	124.627
P.wly78_GM000370	66.9977	91.6081	62.4137	108.604
P.wly78_GM000319	113.521	182.514	148.873	125.303
P.wly78_GM004286	100.576	163.783	154.299	181.367
P.wly78_GM003620	224.79	250.224	178.81	180.613
P.wly78_GM004157	185.83	188.738	98.2365	214.456
P.wly78_GM002172	206.86	170.478	142.28	109.312
P.wly78_GM000432	106.32	134.811	116.703	105.095
P.wly78_GM004878	79.2803	118.496	87.6664	144.367
P.wly78_GM004044	175.2	142.266	183.7	117.235
P.wly78_GM002072	43.5282	167.313	80.4454	174.591
P.wly78_GM001468	161.3	181.248	121.545	168.028
P.wly78_GM002668	71.301	108.475	66.6541	109.886
P.wly78_GM004324	138.281	158.006	146.231	104.616
P.wly78_GM002251	124.134	100.915	108.012	129.602
P.wly78_GM005435	166.902	136.512	126.097	82.4799
P.wly78_GM000225	89.5835	92.8739	85.2919	88.6736
P.wly78_GM005062	149.15	121.097	123.379	106.307
P.wly78_GM004261	80.809	146.237	74.0986	181.691
P.wly78_GM001722	112.134	155.754	80.5117	164.446
P.wly78_GM001290	51.1806	98.4999	81.4115	140.456
P.wly78_GM000808	137.415	114.217	84.1639	79.4323
P.wly78_GM005139	30.5652	90.801	69.3051	101.286
P.wly78_GM004855	64.7091	72.7384	100.673	97.4247
P.wly78_GM003222	52.1614	134.799	67.4791	174.419
P.wly78_GM003823	100.797	77.0639	53.5779	89.5296
P.wly78_GM001047	46.8684	84.4375	81.9514	117.654
P.wly78_GM001218	103.183	184.952	107.95	170.445
P.wly78_GM005388	94.2934	137.975	99.3513	107.811
P.wly78_GM003566	173.15	108.359	165.312	94.9974
P.wly78_GM004793	65.4602	133.534	116.883	99.3448
P.wly78_GM001969	143.662	208.978	152.438	172.439
P.wly78_GM000340	337.86	214.511	395.536	180.243
P.wly78_GM004304	112.876	128.564	96.8537	153.037
P.wly78_GM000144	47.9817	69.5043	94.751	73.707
P.wly78_GM001780	163.818	280.241	241.443	181.877
P.wly78_GM003885	36.3972	64.453	45.7734	70.4835
P.wly78_GM002793	89.7868	119.715	111.778	106.673
P.wly78_GM003173	186.307	97.1645	85.0589	79.5061
P.wly78_GM004961	173.273	138.573	140.011	169.385
P.wly78_GM002024	127.695	107.912	137.334	88.3142
P.wly78_GM005073	109.112	151.643	99.1978	147.499
P.wly78_GM001073	99.0474	63.257	100.541	72.4529
P.wly78_GM001964	63.1539	128.459	73.3523	130.472
P.wly78_GM001773	77.1242	83.9905	127.988	81.4825
P.wly78_GM005075	99.3832	130.967	71.1928	111.701
P.wly78_GM002953	141.082	136.593	117.151	84.8227
P.wly78_GM002330	77.4512	144.246	107.371	114.864
P.wly78_GM001859	27.2162	43.7893	60.5526	83.7199
P.wly78_GM000060	60.1848	124.755	108.38	98.5135
P.wly78_GM000223	28.197	75.9143	48.7143	74.8098
P.wly78_GM004873	64.5854	129.29	63.7966	98.8588
P.wly78_GM000838	91.6424	78.225	48.6442	111.102
P.wly78_GM003811	31.2191	47.0814	27.6887	73.1823
P.wly78_GM000535	36.0791	38.8426	56.7688	91.1958
P.wly78_GM000419	92.5968	121.614	135.279	83.3077
P.wly78_GM000519	105.339	182.676	153.017	106.768
P.wly78_GM002431	60.9447	94.7376	43.5874	108.988
P.wly78_GM000605	66.874	107.197	106.484	127.036
P.wly78_GM005582	95.6188	129.092	96.3489	115.192
P.wly78_GM003759	66.4322	80.8146	61.8521	107.871
P.wly78_GM000743	134.702	141.058	101.599	109.418
P.wly78_GM000325	56.288	75.1769	78.4223	73.982
P.wly78_GM000135	19.8731	82.8177	43.7058	95.8077
P.wly78_GM002751	143.362	100.41	148.812	96.0651
P.wly78_GM000030	116.605	92.1248	150.45	94.1836
P.wly78_GM002697	81.9047	135.641	130.029	86.017
P.wly78_GM003666	94.5408	108.544	81.9646	145.163
P.wly78_GM002383	83.2744	214.877	75.4199	150.398
P.wly78_GM005251	103.165	75.7517	65.3944	56.0599
P.wly78_GM000913	80.3672	122.961	88.3559	136.232
P.wly78_GM002037	95.1506	111.273	89.4224	102.322
P.wly78_GM002253	71.7428	69.7483	72.4174	60.4319
P.wly78_GM005203	67.8372	99.7308	47.5379	123.774
P.wly78_GM005216	104.676	100.88	122.721	104.27
P.wly78_GM005387	82.7618	121.178	97.6966	85.2244
P.wly78_GM002792	61.6694	83.9208	62.5937	93.4965
P.wly78_GM000892	29.4871	36.3343	38.5922	28.4667
P.wly78_GM004477	45.1541	64.0642	90.164	74.736
P.wly78_GM002382	69.4631	109.003	100.374	78.7099
P.wly78_GM004131	56.5	110.455	82.2412	142.856
P.wly78_GM002245	60.8122	78.4574	40.0584	89.505
P.wly78_GM004122	163.014	94.2093	121.698	107.881
P.wly78_GM002256	58.771	83.2647	43.0959	81.7646
P.wly78_GM002636	93.8869	95.9917	70.8329	127.636
P.wly78_GM004225	31.113	93.5648	46.0367	136.278
P.wly78_GM003419	116.773	72.843	77.2109	74.7008
P.wly78_GM003340	42.671	86.5801	70.6179	113.265
P.wly78_GM003200	120.758	191.304	133.725	195.854
P.wly78_GM001505	66.3614	91.5268	87.8378	88.7088
P.wly78_GM003178	31.5548	44.3989	87.8682	78.7029
P.wly78_GM000891	35.5401	120.981	55.7989	114.561
P.wly78_GM002229	69.8696	120.981	106.726	82.9131
P.wly78_GM005427	116.773	138.504	112.261	131.215
P.wly78_GM000960	77.4424	90.952	77.4345	83.3359
P.wly78_GM005417	49.6784	114.676	75.6349	168.874
P.wly78_GM002270	117.745	75.2234	103.095	138.712
P.wly78_GM000453	24.309	59.6341	38.2673	126.752
P.wly78_GM000504	58.771	89.5469	111.888	103.594
P.wly78_GM001300	152.084	180.766	115.338	121.889
P.wly78_GM003127	62.5442	106.036	99.3598	151.477
P.wly78_GM002226	37.378	41.4321	32.8288	62.3064
P.wly78_GM002554	96.8294	101.02	71.5442	84.0617
P.wly78_GM000875	105.984	97.7741	93.7328	73.1788
P.wly78_GM002036	115.828	112.307	87.3198	136.63
P.wly78_GM004564	83.6366	124.169	122.225	163.896
P.wly78_GM005283	47.319	55.0646	43.021	109.09
P.wly78_GM000599	44.4206	58.9316	48.9909	55.2883
P.wly78_GM003638	84.5822	149.158	87.548	134.256
P.wly78_GM004757	131.371	99.1676	128.919	76.6561
P.wly78_GM000434	74.3231	117.944	69.5732	87.9337
P.wly78_GM001440	77.9902	143.59	65.8727	161.162
P.wly78_GM004223	126.608	122.212	128.181	75.0848
P.wly78_GM004460	115.554	125.457	88.1494	133.403
P.wly78_GM004017	124.664	95.922	104.878	64.223
P.wly78_GM003198	43.3957	37.5884	67.9005	34.6956
P.wly78_GM004581	20.4209	22.5624	53.5779	27.2865
P.wly78_GM002428	126.838	158.134	112.454	156.948
P.wly78_GM001485	58.2496	62.1075	99.123	84.0758
P.wly78_GM003236	6.15898	15.0377	9.71388	40.1951
P.wly78_GM003814	98.6232	197.151	110.496	151.371
P.wly78_GM003606	54.5472	77.2265	36.4545	99.9441
P.wly78_GM005428	82.3112	128.599	79.0588	107.818
P.wly78_GM004853	38.2264	47.0582	67.0841	38.2398
P.wly78_GM000848	67.8195	79.0089	121.988	123.08
P.wly78_GM004872	51.6312	110.536	70.4597	91.4919
P.wly78_GM005562	116.217	115.425	95.0191	124.197
P.wly78_GM004114	82.4173	85.8078	74.5201	82.9307
P.wly78_GM001439	49.369	115.872	126.509	132.004
P.wly78_GM004024	101.124	121.004	85.7001	106.31
P.wly78_GM002132	39.322	107.244	63.7483	165.47
P.wly78_GM004001	53.6812	68.9644	34.51	102.769
P.wly78_GM003497	46.886	102.732	72.3824	117.552
P.wly78_GM000728	106.956	120.842	117.699	81.4263
P.wly78_GM001217	116.217	156.212	71.8908	115.957
P.wly78_GM005313	121.987	94.0234	106.497	59.1673
P.wly78_GM005294	66.547	104.759	68.0104	112.923
P.wly78_GM000076	120.785	69.0458	117.769	66.1642
P.wly78_GM000452	56.1555	72.7849	51.0319	121.002
P.wly78_GM003865	61.9079	102.297	101.204	91.404
P.wly78_GM003565	35.6461	82.1268	54.561	132.734
P.wly78_GM004865	65.2657	64.453	78.1675	103.538
P.wly78_GM000577	213.947	84.4956	111.774	55.1547
P.wly78_GM003801	80.4732	119.152	81.0563	96.5195
P.wly78_GM003808	43.3337	66.3284	49.5307	108.593
P.wly78_GM004531	29.1602	31.9391	26.644	86.5593
P.wly78_GM005386	93.9753	145.454	54.1793	141.77
P.wly78_GM003047	90.856	134.869	90.7522	133.59
P.wly78_GM002611	47.6195	87.1316	65.706	107.047
P.wly78_GM004431	115.351	68.9412	98.5614	57.2577
P.wly78_GM002318	57.8962	123.089	79.5371	153.372
P.wly78_GM001951	125.168	110.983	153.012	155.345
P.wly78_GM005626	86.2965	110.431	71.5878	95.4272
P.wly78_GM004306	38.677	77.1336	55.834	118.394
P.wly78_GM002507	134.596	85.4189	61.334	84.1074
P.wly78_GM004900	60.2556	187.379	82.2194	130.775
P.wly78_GM005542	76.594	146.156	67.6154	101.23
P.wly78_GM003464	109.987	87.2478	92.7715	133.54
P.wly78_GM002452	149.733	136.054	140.674	81.3841
P.wly78_GM005456	83.0623	132.489	95.199	117.56
P.wly78_GM003257	101.106	145.605	126.118	152.558
P.wly78_GM002752	139.916	144.118	124.007	89.4944
P.wly78_GM001441	88.3465	130.439	90.1072	121.439
P.wly78_GM005620	181.014	197.081	120.5	152.579
P.wly78_GM001821	114.308	182.421	136.767	128.827
P.wly78_GM003484	156.838	107.83	124.424	82.1064
P.wly78_GM000353	48.9449	57.033	83.6325	62.3134
P.wly78_GM000648	91.6955	142.219	58.8496	125.754
P.wly78_GM004200	118.125	114.699	87.0432	100.413
P.wly78_GM000766	47.425	45.7576	50.5622	75.8986
P.wly78_GM002066	54.9802	126.125	82.1313	106.31
P.wly78_GM000343	46.2233	100.845	55.1624	98.8483
P.wly78_GM004432	114.529	79.6302	82.0129	49.4329
P.wly78_GM004494	65.2569	90.2959	69.6565	85.6119
P.wly78_GM005099	182.552	132.349	170.18	102.354
P.wly78_GM000847	145.271	104.172	212.052	124.972
P.wly78_GM004375	47.5399	80.4141	59.9559	65.7556
P.wly78_GM004540	37.6078	51.9236	35.4449	90.3961
P.wly78_GM001235	18.3709	63.9596	28.9134	107.864
P.wly78_GM001791	61.1215	95.9452	75.4814	115.28
P.wly78_GM004115	79.2715	57.7472	55.7288	100.018
P.wly78_GM002705	168.908	105.345	102.139	106.659
P.wly78_GM004481	80.7914	121.074	57.7216	114.899
P.wly78_GM004403	65.4602	93.9304	72.6107	96.2163
P.wly78_GM005587	113.654	179.947	120.162	152.643
P.wly78_GM004782	161.486	98.912	75.6131	63.8179
P.wly78_GM004566	201.903	168.004	144.493	127.66
P.wly78_GM005611	58.6649	53.9384	94.6942	49.0419
P.wly78_GM002277	14.1559	35.7944	33.3072	48.2668
P.wly78_GM003276	57.0391	78.5387	72.1191	75.4935
P.wly78_GM004935	62.9771	100.399	42.7842	115.583
P.wly78_GM003984	84.158	69.6786	56.4969	51.8004
P.wly78_GM003152	98.7205	129.104	88.5094	169.963
P.wly78_GM004687	166.354	162.46	113.284	103.538
P.wly78_GM000057	167.733	119.762	184.512	156.888
P.wly78_GM004784	121.386	99.6611	61.119	63.0639
P.wly78_GM004143	51.2866	65.2137	68.1553	71.234
P.wly78_GM004955	39.7727	132.129	77.1626	113.289
P.wly78_GM005074	42.3353	71.5191	55.0791	83.2726
P.wly78_GM001721	43.9876	78.9741	59.0647	84.393
P.wly78_GM002500	67.0949	75.3047	22.6585	65.8224
P.wly78_GM001074	63.7371	52.6842	68.4319	45.1453
P.wly78_GM000191	30.1146	67.0658	31.9025	92.7003
P.wly78_GM004565	95.4951	78.3412	78.4706	114.054
P.wly78_GM000909	39.6314	40.0502	70.3148	31.6199
P.wly78_GM005544	36.7242	101.618	53.4813	72.1252
P.wly78_GM005575	80.9946	58.4381	73.8486	59.5865
P.wly78_GM002544	29.7168	38.2213	34.8699	60.3124
P.wly78_GM004496	116.676	104.033	93.2896	102.001
P.wly78_GM005155	38.8979	95.2659	76.8112	63.476
P.wly78_GM001912	144.767	125.469	112.287	88.7826
P.wly78_GM004014	30.7684	50.7856	43.5391	42.4641
P.wly78_GM001189	31.0158	40.7063	39.312	71.6356
P.wly78_GM002692	41.9111	88.9837	54.5392	56.0458
P.wly78_GM003985	78.971	93.4719	78.6155	85.9678
P.wly78_GM001865	39.5429	123.396	46.6732	80.5246
P.wly78_GM004022	67.8724	131.084	69.3932	108.195
P.wly78_GM000887	76.0109	87.8458	96.7703	54.0694
P.wly78_GM004512	37.9082	27.6369	27.5921	28.0194
P.wly78_GM001896	21.499	32.5023	75.8849	65.847
P.wly78_GM004126	53.3719	60.1508	97.5034	61.1297
P.wly78_GM004597	126.069	101.008	95.2075	80.6019
P.wly78_GM005467	46.886	99.0863	66.4126	98.8659
P.wly78_GM003199	65.9992	121.602	86.8718	135.95
P.wly78_GM001384	44.0849	59.0013	59.7845	77.107
P.wly78_GM003931	107.91	80.8262	100.554	71.981
P.wly78_GM002903	59.5133	81.645	81.3414	87.627
P.wly78_GM003038	40.6122	92.8622	31.0643	64.6035
P.wly78_GM005586	28.6212	70.8049	53.4813	90.6817
P.wly78_GM005381	208.919	136.698	110.075	97.6575
P.wly78_GM003081	22.904	28.2233	48.8327	55.2848
P.wly78_GM004473	31.5636	40.1315	33.9086	32.3387
P.wly78_GM000780	57.5693	66.5259	47.8628	88.7263
P.wly78_GM002398	126.281	109.084	88.426	103.168
P.wly78_GM004133	68.8004	107.221	86.9949	122.513
P.wly78_GM004495	79.8458	66.433	70.2229	79.376
P.wly78_GM003229	189.683	136.582	101.3	112.123
P.wly78_GM000904	34.0467	68.9761	38.1489	56.4439
P.wly78_GM000512	42.7595	45.1247	25.8759	59.9987
P.wly78_GM000908	41.7874	48.829	20.4241	16.7911
P.wly78_GM004102	46.8772	45.148	31.3759	58.7411
P.wly78_GM002819	6.04412	30.0638	8.66918	35.8547
P.wly78_GM005300	23.9732	67.536	45.5319	62.6658
P.wly78_GM003866	32.2087	102.483	75.6263	63.7721
P.wly78_GM004166	18.9187	48.2426	53.2047	79.4463
P.wly78_GM003371	114.714	135.397	58.4064	88.6841
P.wly78_GM003769	40.7094	64.6738	29.5982	101.174
P.wly78_GM003822	64.7267	44.5035	36.9593	52.1035
P.wly78_GM003144	41.1688	65.7885	39.8519	112.842
P.wly78_GM003560	40.0908	96.5084	52.2566	117.112
P.wly78_GM001494	57.6929	54.5828	36.5161	64.216
P.wly78_GM002498	36.8302	48.7244	46.5198	28.8859
P.wly78_GM005457	30.5828	65.3299	54.7542	65.7978
P.wly78_GM004121	38.783	55.146	49.7107	96.1249
P.wly78_GM004433	68.5971	60.1276	71.4343	41.2276
P.wly78_GM002156	47.7608	77.0987	67.014	62.6834
P.wly78_GM003370	103.616	111.511	66.3292	72.4142
P.wly78_GM000278	40.7359	46.942	42.0862	71.9845
P.wly78_GM004074	54.7593	54.5712	32.8772	82.4693
P.wly78_GM004384	62.5442	82.7713	83.0709	105.905
P.wly78_GM003159	84.7943	74.5324	35.0148	115.939
P.wly78_GM003217	39.9671	63.3267	54.6709	53.7381
P.wly78_GM005029	62.553	154.232	103.003	117.228
P.wly78_GM004208	39.2072	68.8482	46.6382	70.8992
P.wly78_GM003511	128.782	99.156	101.924	61.4891
P.wly78_GM004541	19.2369	45.6182	15.8371	47.1463
P.wly78_GM004372	13.6081	19.4794	28.1803	25.7539
P.wly78_GM002620	32.3059	77.6619	22.8252	67.0132
P.wly78_GM002384	30.5828	49.4851	36.7311	81.3419
P.wly78_GM003855	43.2101	49.4851	48.271	70.0432
P.wly78_GM003656	38.1291	68.9877	73.4621	116.006
P.wly78_GM000458	52.3911	67.7917	50.2288	52.949
P.wly78_GM005376	93.9841	66.4911	55.4257	69.6838
P.wly78_GM000467	76.1522	124.778	65.3593	115.241
P.wly78_GM002900	56.4824	67.78	67.7954	62.7045
P.wly78_GM001019	29.8229	65.8233	44.2239	56.0951
P.wly78_GM000897	35.0983	60.7837	67.5056	38.934
P.wly78_GM002768	29.8141	53.9267	28.4085	73.2139
P.wly78_GM000997	48.7152	33.8842	44.079	36.5876
P.wly78_GM000449	35.434	82.1152	31.8675	118.359
P.wly78_GM005377	64.5854	57.0446	44.8253	40.4772
P.wly78_GM000443	88.2669	99.2141	69.5864	82.1275
P.wly78_GM001249	69.1449	65.2834	61.4439	45.1277
P.wly78_GM003841	49.0333	23.2068	27.8336	43.1935
P.wly78_GM004535	39.9847	62.1424	27.9302	105.669
P.wly78_GM005263	33.8081	65.2021	51.4534	82.9835
P.wly78_GM003756	13.829	9.36516	7.80444	8.57526
P.wly78_GM005314	47.5311	40.0967	71.0744	53.3893
P.wly78_GM003531	43.7579	59.6922	46.265	65.7908
P.wly78_GM005005	29.3811	20.089	35.8663	34.2659
P.wly78_GM003195	46.6563	92.7344	36.7661	118.278
P.wly78_GM000168	73.4659	65.0046	93.3729	57.9976
P.wly78_GM004842	72.2818	88.4903	66.979	70.4589
P.wly78_GM000265	159.692	70.1837	91.8499	44.3772
P.wly78_GM003430	113.415	82.7945	69.165	56.4369
P.wly78_GM004113	64.0728	57.0213	69.2133	47.9144
P.wly78_GM000499	104.261	60.1392	55.7506	91.1009
P.wly78_GM002014	125.548	124.099	85.7967	72.8194
P.wly78_GM001402	32.951	38.8426	37.9557	34.6464
P.wly78_GM001867	150.749	132.901	102.762	86.5066
P.wly78_GM003476	27.6492	31.4108	44.3073	54.1398
P.wly78_GM003092	18.7951	14.4048	20.6174	35.0304
P.wly78_GM005412	48.4943	33.2513	78.0974	43.197
P.wly78_GM004877	33.1631	53.3287	32.9122	72.4002
P.wly78_GM002675	24.5122	30.0754	32.109	54.464
P.wly78_GM000027	69.5691	138.469	69.1517	105.814
P.wly78_GM002151	36.2912	78.9276	47.2263	66.5694
P.wly78_GM003971	81.1183	90.3424	67.4355	93.7926
P.wly78_GM001793	59.7606	91.0566	52.7529	76.6597
P.wly78_GM002744	52.0642	37.6001	74.1384	51.3531
P.wly78_GM000759	20.3061	25.059	24.8312	54.8902
P.wly78_GM003489	96.5732	110.89	85.3535	76.3249
P.wly78_GM005110	13.9262	30.0986	19.8843	60.3299
P.wly78_GM004778	72.7148	63.9596	54.0344	64.6457
P.wly78_GM003261	48.9449	49.5083	47.8979	45.5891
P.wly78_GM002769	34.3472	78.5387	39.0838	57.9836
P.wly78_GM004616	31.3339	80.861	46.9981	80.1546
P.wly78_GM005247	113.557	84.6815	82.1095	51.8039
P.wly78_GM002149	15.879	46.3091	32.0958	66.6081
P.wly78_GM004108	59.5221	71.4029	81.618	52.9419
P.wly78_GM001761	12.4152	33.2513	27.8819	31.9476
P.wly78_GM001601	76.4792	71.3913	107.349	62.2571
P.wly78_GM002164	86.6499	98.4767	84.6071	78.2309
P.wly78_GM004243	55.5104	89.6398	34.5451	116.827
P.wly78_GM004771	85.6338	67.5825	50.672	53.3858
P.wly78_GM002261	89.2389	80.8494	76.2979	69.2611
P.wly78_GM001719	16.639	55.6743	23.5099	61.5875
P.wly78_GM005183	43.8728	67.7452	57.7349	86.4609
P.wly78_GM003970	15.879	31.8927	27.737	62.3134
P.wly78_GM003110	27.3222	47.0814	29.5631	43.2076
P.wly78_GM000020	61.5898	92.8622	66.2108	66.1713
P.wly78_GM004850	41.8315	72.1171	46.1115	70.0889
P.wly78_GM002906	20.9423	36.9556	29.2382	43.1689
P.wly78_GM000461	35.8846	48.3239	39.0004	41.305
P.wly78_GM002783	25.6079	52.7772	45.8085	77.4875
P.wly78_GM001617	78.5469	68.8831	49.3157	75.9197
P.wly78_GM004266	60.3969	76.5588	60.0876	61.8907
P.wly78_GM000357	45.0392	55.1925	60.7591	68.4614
P.wly78_GM004493	155.883	104.231	114.363	76.723
P.wly78_GM001433	58.0111	50.2457	49.1576	75.5638
P.wly78_GM005047	57.1363	71.5307	71.6844	67.3163
P.wly78_GM000097	65.7871	47.0001	50.8037	43.6021
P.wly78_GM003765	30.4591	43.2261	46.0367	46.3326
P.wly78_GM002074	32.8449	56.4466	66.7857	74.4504
P.wly78_GM004756	74.8709	45.8273	65.2277	37.3486
P.wly78_GM000961	52.2851	55.7324	48.8109	61.8696
P.wly78_GM003422	94.8501	95.7477	83.3957	55.6724
P.wly78_GM004490	61.9963	43.2958	60.7108	42.7848
P.wly78_GM003559	25.6079	53.8919	46.7831	88.853
P.wly78_GM001511	44.509	62.0262	68.9452	73.9187
P.wly78_GM003766	26.686	62.7752	35.5898	75.9479
P.wly78_GM004916	58.5413	75.3163	54.7324	55.6513
P.wly78_GM000363	22.5859	29.4774	18.3831	59.9389
P.wly78_GM000890	38.6682	87.0154	53.6262	44.8281
P.wly78_GM004268	9.28708	40.0967	14.4325	46.7623
P.wly78_GM000436	28.5151	39.487	44.2855	31.1444
P.wly78_GM004492	67.4042	75.9724	70.7277	39.2688
P.wly78_GM000158	40.6122	43.1913	91.5336	55.3165
P.wly78_GM001962	8.8541	37.6001	37.7493	87.6833
P.wly78_GM005561	89.3185	73.348	94.4659	72.8123
P.wly78_GM004786	56.394	65.8117	48.8592	58.7762
P.wly78_GM003258	62.8623	90.801	93.2413	79.7882
P.wly78_GM004461	64.9211	74.6137	67.1457	82.8639
P.wly78_GM003787	40.2941	38.9006	52.2566	56.5072
P.wly78_GM004347	87.8428	122.351	52.5332	113.635
P.wly78_GM001046	20.527	21.9063	15.8504	8.97336
P.wly78_GM003397	26.9953	47.6562	37.306	66.2029
P.wly78_GM000579	26.9865	39.4987	31.6875	60.7738
P.wly78_GM001966	9.39312	32.6301	32.3108	60.3616
P.wly78_GM002390	20.7479	42.0882	25.0727	52.9736
P.wly78_GM000415	42.8831	65.1789	42.0862	51.3777
P.wly78_GM002213	50.2438	36.4505	40.5982	35.8231
P.wly78_GM003425	23.443	44.457	47.8496	51.3988
P.wly78_GM005021	77.2215	83.9789	85.9634	66.1326
P.wly78_GM000426	72.8032	116.185	44.5137	89.5436
P.wly78_GM003277	43.431	54.5596	38.9521	52.9666
P.wly78_GM004015	51.101	86.5801	43.9123	64.2441
P.wly78_GM003897	5.29301	45.653	16.9784	48.6086
P.wly78_GM002784	24.1941	89.7444	27.2455	64.1878
P.wly78_GM002200	19.3429	62.6939	35.5415	68.9052
P.wly78_GM002185	22.4622	38.3259	21.3021	61.8168
P.wly78_GM001099	10.8069	40.8457	34.51	35.425
P.wly78_GM000714	28.2942	26.9576	27.2805	23.4251
P.wly78_GM002798	14.9159	41.9604	23.6065	42.8833
P.wly78_GM005195	60.7238	50.7392	46.9015	78.2415
P.wly78_GM002721	10.5948	23.7932	31.5426	43.2252
P.wly78_GM000435	51.4191	58.2406	44.1889	35.4285
P.wly78_GM001848	89.9371	72.843	74.2786	79.4112
P.wly78_GM005191	23.5402	32.0786	28.3735	77.9384
P.wly78_GM000081	38.5621	63.9596	44.1623	89.5823
P.wly78_GM003326	15.9939	28.2349	41.9546	58.3781
P.wly78_GM004483	21.6139	31.3528	29.1899	47.5268
P.wly78_GM004300	13.829	44.5035	20.7007	86.1296
P.wly78_GM003193	54.9802	54.5131	51.6334	86.8203
P.wly78_GM005048	120.758	116.574	124.196	107.494
P.wly78_GM004105	73.4483	59.5296	69.863	54.9148
P.wly78_GM002794	28.9481	60.8185	41.4497	46.315
P.wly78_GM001792	31.6432	44.4802	38.7371	71.5864
P.wly78_GM001503	62.7474	63.9364	57.7566	56.458
P.wly78_GM005328	37.9082	52.6494	35.3265	40.8717
P.wly78_GM003618	48.6091	53.259	53.0996	39.7161
P.wly78_GM002922	11.0278	36.3111	19.3927	32.7544
P.wly78_GM004207	41.8227	45.7111	36.1429	56.4439
P.wly78_GM003914	21.066	58.9548	21.6488	39.3567
P.wly78_GM000758	25.3782	30.1219	29.9098	42.8095
P.wly78_GM003973	90.2021	77.1801	61.084	53.6995
P.wly78_GM001428	35.9642	57.1143	49.4474	70.4448
P.wly78_GM004830	16.6301	44.4454	42.7577	20.3001
P.wly78_GM001667	9.50798	22.5624	48.4245	39.3356
P.wly78_GM005291	23.876	51.4534	29.8747	51.4234
P.wly78_GM002878	11.0102	52.0165	24.7128	49.831
P.wly78_GM005168	33.3663	24.4145	24.7128	35.7774
P.wly78_GM004297	92.2434	39.5684	87.3946	65.4208
P.wly78_GM004458	40.4797	36.9904	29.1416	58.0574
P.wly78_GM004052	47.7255	57.0562	60.0042	42.0555
P.wly78_GM005083	100.019	105.74	90.6954	77.8926
P.wly78_GM002339	36.6181	50.1295	38.4122	53.3436
P.wly78_GM005565	9.06618	10.6541	14.6257	28.4245
P.wly78_GM002824	32.3147	38.9006	53.7578	54.5203
P.wly78_GM004973	81.4629	65.8466	55.8254	56.0705
P.wly78_GM003266	24.3002	51.4185	33.1405	79.4287
P.wly78_GM005245	85.5894	41.4089	85.4236	42.8657
P.wly78_GM000849	77.999	60.1276	54.8158	38.1378
P.wly78_GM001183	57.9934	46.4021	35.9629	76.73
P.wly78_GM001866	41.2484	92.8622	33.6102	61.1156
P.wly78_GM000162	26.1469	35.6666	59.4643	30.3587
P.wly78_GM000269	36.7242	56.4582	25.9592	90.0015
P.wly78_GM002068	36.5209	48.3355	39.2419	38.1554
P.wly78_GM004856	80.7826	71.4959	63.6299	85.6225
P.wly78_GM005161	25.281	26.9227	29.3348	51.0253
P.wly78_GM004043	65.2481	59.5528	97.6748	43.2076
P.wly78_GM002615	25.0689	26.9808	35.0632	38.1624
P.wly78_GM001181	42.1144	45.1247	33.8252	35.4742
P.wly78_GM000360	36.0791	40.7411	28.8433	50.592
P.wly78_GM004326	141.206	96.073	81.2931	52.8751
P.wly78_GM003288	36.5209	51.3953	30.801	35.4531
P.wly78_GM003299	60.6974	50.7624	46.2299	30.3341
P.wly78_GM004098	19.228	42.0534	26.0075	66.1994
P.wly78_GM001188	31.4047	20.1006	16.5835	29.1539
P.wly78_GM005182	79.731	78.3761	77.8872	45.5786
P.wly78_GM003899	12.9718	54.0429	22.6935	61.4961
P.wly78_GM005515	87.5866	35.7828	82.6844	51.7934
P.wly78_GM005050	25.0777	20.6405	33.1272	43.5635
P.wly78_GM000523	23.6463	55.8021	38.8205	60.3053
P.wly78_GM004825	18.044	16.8898	21.0123	30.7779
P.wly78_GM000801	25.1573	45.055	20.1125	51.0183
P.wly78_GM002612	21.393	26.9343	23.4266	47.4987
P.wly78_GM000702	32.5268	57.631	45.4135	32.3
P.wly78_GM002355	75.6397	92.7228	79.4585	60.344
P.wly78_GM000273	43.6342	57.7936	36.696	62.3451
P.wly78_GM004847	79.2096	75.8446	75.0249	65.7767
P.wly78_GM005347	48.2822	64.0177	42.8808	42.0344
P.wly78_GM000876	14.9159	21.9411	20.5691	20.2439
P.wly78_GM000171	36.3	48.8871	39.312	45.5364
P.wly78_GM004684	23.9732	45.8041	26.4158	73.119
P.wly78_GM000603	101.548	63.3384	62.212	36.9822
P.wly78_GM001852	55.9522	42.5468	57.4933	35.0656
P.wly78_GM001929	16.1972	45.7808	16.3903	50.6554
P.wly78_GM003682	61.148	92.7344	74.235	58.0609
P.wly78_GM001812	40.3913	125.916	53.5911	138.427
P.wly78_GM003396	9.28708	22.574	20.4725	53.6573
P.wly78_GM000017	43.537	45.8622	39.3253	60.3757
P.wly78_GM001928	29.9201	69.5741	43.2626	60.7351
P.wly78_GM005583	102.502	125.974	77.2725	85.3299
P.wly78_GM003980	15.1279	18.8	21.3021	30.3693
P.wly78_GM003677	18.689	27.6137	38.004	22.5621
P.wly78_GM003514	23.4342	26.2898	36.1912	34.678
P.wly78_GM005324	34.462	37.0485	33.7419	31.1936
P.wly78_GM002795	23.6551	33.8145	30.8361	38.5043
P.wly78_GM000973	22.4622	42.6281	35.5064	47.1604
P.wly78_GM002003	30.5828	29.4658	18.2514	35.4144
P.wly78_GM004138	11.7789	23.1836	16.1137	50.969
P.wly78_GM000508	22.1352	43.1332	24.3529	19.1234
P.wly78_GM005188	14.368	30.0289	26.3675	57.589
P.wly78_GM000496	21.7111	24.3796	47.9462	40.4877
P.wly78_GM000932	16.312	31.4457	23.6681	59.858
P.wly78_GM004962	13.2988	19.4794	19.9326	25.6836
P.wly78_GM002910	10.2591	18.8465	21.8553	24.535
P.wly78_GM005444	18.3533	16.8666	17.1584	13.2856
P.wly78_GM005025	13.502	52.6145	39.2287	31.8913
P.wly78_GM004180	39.3132	73.3364	26.3807	73.5628
P.wly78_GM003345	30.0261	27.0157	34.7383	29.5766
P.wly78_GM003417	40.3117	15.6706	33.597	20.6349
P.wly78_GM004578	20.6242	46.942	28.5052	58.4977
P.wly78_GM005024	20.3149	36.4157	26.0691	37.3064
P.wly78_GM001388	14.695	28.7748	9.43731	40.1283
P.wly78_GM004758	35.6549	28.1768	49.9522	33.0962
P.wly78_GM005244	52.3735	27.5323	62.6818	45.191
P.wly78_GM002115	5.61995	33.8145	7.44453	24.5456
P.wly78_GM003246	23.4518	34.4706	38.7722	61.8766
P.wly78_GM000441	25.82	22.4926	14.5774	49.0876
P.wly78_GM002335	28.1882	57.5845	38.2673	56.4686
P.wly78_GM003107	27.225	58.3335	24.4845	47.083
P.wly78_GM002582	21.1721	28.1303	48.1261	41.2558
P.wly78_GM000809	86.2169	37.0021	44.9219	27.6354
P.wly78_GM000813	38.8891	47.7259	21.7104	30.3587
P.wly78_GM002901	38.2528	45.1596	51.0803	44.321
P.wly78_GM002873	9.6052	10.6541	11.2634	26.522
P.wly78_GM004561	44.2793	47.6329	47.9594	40.4525
P.wly78_GM001436	48.291	56.342	59.9777	82.5784
P.wly78_GM003441	39.4193	48.8638	27.9302	61.8872
P.wly78_GM005006	55.5016	23.8746	37.3675	17.901
P.wly78_GM005186	48.6091	51.5115	43.5524	48.9926
P.wly78_GM002210	93.6748	33.7796	49.2191	45.1558
P.wly78_GM002224	35.973	23.2766	17.7115	27.2021
P.wly78_GM002457	14.1471	77.871	7.39622	42.4149
P.wly78_GM003453	5.29301	38.2562	21.5655	58.3746
P.wly78_GM002046	38.138	38.9239	32.109	38.18
P.wly78_GM000815	9.075	34.5287	16.342	32.3387
P.wly78_GM000715	15.7642	4.9932	21.2055	19.1199
P.wly78_GM002016	32.6329	66.5259	22.4434	35.4531
P.wly78_GM004884	16.312	35.6898	13.0762	31.1479
P.wly78_GM002449	26.0321	17.5227	19.8843	21.0154
P.wly78_GM004176	100.011	80.3095	44.9087	63.462
P.wly78_GM002633	41.3721	65.0975	40.37	59.5865
P.wly78_GM004882	28.6212	18.8117	15.1173	30.3693
P.wly78_GM003219	49.1393	40.7411	31.5208	31.1092
P.wly78_GM005169	21.1632	23.8049	18.8045	48.214
P.wly78_GM005574	48.0613	25.1171	30.1996	28.0124
P.wly78_GM000521	39.1984	34.4822	22.9833	38.1202
P.wly78_GM001177	28.9657	46.3091	45.5452	59.9389
P.wly78_GM000745	48.0613	59.5644	40.5982	47.9003
P.wly78_GM003415	19.4401	36.404	14.3009	33.8959
P.wly78_GM000837	30.7861	22.5391	13.761	71.1004
P.wly78_GM004904	28.4003	94.0234	58.1298	61.8766
P.wly78_GM004435	56.4028	42.0998	39.2287	31.1549
P.wly78_GM003437	64.8239	52.6378	57.5899	46.3361
P.wly78_GM001186	21.499	15.717	9.30566	38.5394
P.wly78_GM002188	17.5049	15.6938	32.8421	27.6283
P.wly78_GM005090	26.792	22.5391	17.9881	17.14
P.wly78_GM000094	112.558	104.08	74.8099	89.0576
P.wly78_GM004989	40.9568	62.1424	68.6516	37.3698
P.wly78_GM001495	46.5591	45.8622	39.975	45.1488
P.wly78_GM003992	42.565	45.746	56.6153	35.4004
P.wly78_GM005614	71.4071	144.577	96.9067	104.506
P.wly78_GM003146	4.64795	12.5411	12.4397	33.1314
P.wly78_GM005619	29.8141	37.7395	22.022	50.5815
P.wly78_GM000317	23.7788	50.9251	31.0643	30.7076
P.wly78_GM001408	23.876	38.14	31.6525	35.8196
P.wly78_GM003323	38.7654	43.3191	24.2913	63.8003
P.wly78_GM005210	51.7372	58.8967	55.5223	55.6899
P.wly78_GM005335	33.5961	35.7363	43.8157	37.3944
P.wly78_GM003137	41.9111	57.0911	47.0947	31.9019
P.wly78_GM003954	23.5579	47.6097	31.0643	73.1436
P.wly78_GM000807	47.6283	70.2534	38.4122	38.9727
P.wly78_GM004479	14.7922	31.376	28.6984	42.8235
P.wly78_GM004042	35.434	38.9006	64.7361	29.9853
P.wly78_GM001369	11.0102	30.0638	20.964	35.4707
P.wly78_GM003676	28.197	26.3363	43.5874	25.2644
P.wly78_GM000109	38.2352	104.817	19.1644	65.7345
P.wly78_GM003300	52.6032	43.1913	56.6068	25.2749
P.wly78_GM002099	36.839	38.291	49.2542	46.3677
P.wly78_GM003106	24.2029	40.1548	9.17401	29.9712
P.wly78_GM000985	11.991	25.1171	17.4833	49.8486
P.wly78_GM005190	28.7272	28.2	27.2587	54.1046
P.wly78_GM005260	28.1882	54.5364	26.3324	48.214
P.wly78_GM004787	31.9702	43.1913	35.3748	33.8994
P.wly78_GM001311	23.0012	20.1122	23.5715	26.4727
P.wly78_GM005646	52.7269	62.7985	28.7334	43.5951
P.wly78_GM000894	34.4532	27.5323	31.3276	29.9958
P.wly78_GM003463	23.337	40.1315	42.376	43.9651
P.wly78_GM001627	63.7635	53.8919	33.7068	43.9932
P.wly78_GM000841	5.726	14.968	6.80805	17.9362
P.wly78_GM003221	17.9291	29.4077	13.7961	56.7787
P.wly78_GM000279	41.5046	39.4289	56.567	28.4105
P.wly78_GM003239	22.5506	28.8794	30.103	38.1378
P.wly78_GM001550	36.7242	70.8049	45.1019	73.9187
P.wly78_GM001850	33.9142	47.6213	64.6964	40.1564
P.wly78_GM004468	13.8378	41.9836	46.3	62.2466
P.wly78_GM004529	45.9316	14.3932	44.5005	20.2685
P.wly78_GM000106	9.61402	19.4445	17.435	44.0249
P.wly78_GM003280	28.4003	32.665	18.7562	37.324
P.wly78_GM001040	4.32101	13.1042	10.7103	23.3513
P.wly78_GM004439	9.61402	26.9576	18.9362	67.0448
P.wly78_GM000479	84.4585	119.245	74.6167	69.6592
P.wly78_GM001310	17.2752	33.861	18.6113	39.6985
P.wly78_GM000113	18.15	21.9876	23.4749	20.6138
P.wly78_GM005202	17.178	35.7712	8.94575	37.317
P.wly78_GM001070	61.148	27.602	41.6562	34.9952
P.wly78_GM005458	32.8361	13.7604	55.4608	26.9025
P.wly78_GM004365	81.9843	83.8511	84.6554	42.4184
P.wly78_GM002496	31.8729	65.1672	34.8832	45.9274
P.wly78_GM002782	35.3192	31.3179	24.028	27.6037
P.wly78_GM000446	2.16491	11.8966	13.6994	21.026
P.wly78_GM002868	14.8098	50.6927	19.5244	46.3677
P.wly78_GM004355	9.28708	38.8309	8.71748	33.8748
P.wly78_GM004826	27.225	16.9131	16.1137	38.1378
P.wly78_GM002148	34.6565	35.1267	36.876	44.4476
P.wly78_GM000459	19.8643	23.8165	20.9773	21.3959
P.wly78_GM002857	16.9483	25.0822	13.1728	44.4194
P.wly78_GM001623	9.50798	11.885	12.2115	8.96984
P.wly78_GM001965	7.13098	25.6686	25.0945	43.2533
P.wly78_GM000764	12.5389	25.7034	20.929	28.8402
P.wly78_GM005383	59.0007	35.0802	60.1577	61.5383
P.wly78_GM003220	19.0071	37.0485	16.5219	43.1759
P.wly78_GM000520	19.0071	32.572	21.7454	36.2352
P.wly78_GM001884	117.639	47.0698	51.5017	42.4536
P.wly78_GM001720	11.6641	26.3247	17.6983	39.2899
P.wly78_GM001409	35.5401	30.7547	26.8372	27.2197
P.wly78_GM002002	33.2691	24.4145	34.3916	23.7529
P.wly78_GM004573	17.0719	35.7247	19.1512	37.3627
P.wly78_GM002377	26.0409	22.4694	29.7563	19.4969
P.wly78_GM001502	18.15	39.4057	24.9628	24.9542
P.wly78_GM004546	22.1441	47.0466	33.0922	48.6578
P.wly78_GM004318	48.1761	87.9271	27.8469	50.6026
P.wly78_GM001133	14.3592	28.9026	20.9422	10.9322
P.wly78_GM003439	72.5823	58.3103	70.5828	45.952
P.wly78_GM001603	67.5455	92.0551	46.6997	59.9178
P.wly78_GM004178	52.9213	45.7227	45.3169	70.4026
P.wly78_GM002781	24.4062	50.1993	23.7998	42.4817
P.wly78_GM002033	36.5209	37.0137	39.8652	35.8301
P.wly78_GM004880	29.3811	58.9316	17.8432	54.087
P.wly78_GM001822	29.9377	67.1472	51.8616	54.8656
P.wly78_GM001343	46.4618	45.0434	37.2842	37.3557
P.wly78_GM000850	63.092	39.5103	47.2396	26.0957
P.wly78_GM000118	14.695	47.0349	13.8927	49.0946
P.wly78_GM003623	67.6163	37.5884	41.7879	38.564
P.wly78_GM000121	30.3707	18.1904	19.8975	23.3477
P.wly78_GM003558	32.4296	40.178	43.5656	48.3266
P.wly78_GM004606	41.3633	28.8329	28.1102	42.0942
P.wly78_GM002165	14.695	16.257	21.1089	33.0997
P.wly78_GM002667	14.1471	38.2678	23.9797	37.3592
P.wly78_GM005072	13.29	23.8397	25.9242	39.6915
P.wly78_GM000584	24.7508	56.4582	19.2128	40.072
P.wly78_GM001768	9.18104	10.0561	8.08101	17.517
P.wly78_GM002387	28.4179	35.057	32.9738	13.6239
P.wly78_GM003268	29.5932	33.8842	31.0643	54.4605
P.wly78_GM000704	31.546	38.2562	28.5184	35.048
P.wly78_GM000821	48.7152	23.8165	45.4135	22.9602
P.wly78_GM000373	8.53597	21.8482	16.1137	54.95
P.wly78_GM001766	34.0202	25.1635	25.8891	26.8392
P.wly78_GM001353	39.3309	21.3663	41.498	19.8809
P.wly78_GM005235	31.3251	44.5267	29.2865	40.0791
P.wly78_GM003456	37.6078	45.7808	34.3651	62.6482
P.wly78_GM004574	26.1469	35.0686	25.0377	28.3929
P.wly78_GM003352	38.35	24.4377	37.8241	30.3693
P.wly78_GM003279	32.518	27.5788	16.7151	37.3592
P.wly78_GM000468	10.913	15.0261	10.1221	22.1957
P.wly78_GM004901	17.9379	55.2854	27.6669	38.5324
P.wly78_GM003109	18.9011	21.285	13.8093	27.66
P.wly78_GM003175	13.1751	11.3102	14.5291	18.3026
P.wly78_GM000058	24.9452	51.4418	17.8432	66.1959
P.wly78_GM003306	14.368	50.1528	22.6935	64.6035
P.wly78_GM002001	8.75687	27.004	13.0762	14.3744
P.wly78_GM005572	24.309	18.8117	30.7527	18.662
P.wly78_GM000620	23.4342	30.0405	19.8009	15.1917
P.wly78_GM003537	32.7301	35.6318	19.8843	61.5137
P.wly78_GM002828	19.016	23.1952	24.5063	40.8717
P.wly78_GM003718	16.312	17.5343	24.9145	25.6625
P.wly78_GM000757	12.6273	21.9527	28.3735	42.0273
P.wly78_GM001666	8.96896	19.491	20.6041	23.3548
P.wly78_GM000862	19.2192	28.293	21.6138	45.1664
P.wly78_GM000770	17.8231	27.5672	15.6221	39.2969
P.wly78_GM004285	14.2532	30.0986	37.3192	33.0856
P.wly78_GM003400	40.188	38.889	35.4231	40.8788
P.wly78_GM001406	42.3529	39.4522	29.0232	18.2956
P.wly78_GM004844	11.558	16.9479	18.348	8.19826
P.wly78_GM001295	17.8319	18.202	23.5232	40.5088
P.wly78_GM000874	15.4549	23.2185	18.1548	20.2263
P.wly78_GM002101	52.6828	35.655	71.5262	54.5132
P.wly78_GM000524	19.7759	40.1083	29.5015	48.6578
P.wly78_GM001849	13.29	14.3816	18.7079	26.8638
P.wly78_GM001453	11.0278	17.5575	18.6596	22.5726
P.wly78_GM002551	38.5533	36.3343	31.6875	34.6851
P.wly78_GM004755	26.253	21.3083	38.1139	21.8011
P.wly78_GM003965	24.7331	30.1219	37.3675	38.9305
P.wly78_GM000585	38.0231	32.0089	24.3046	29.1856
P.wly78_GM004177	15.0219	30.0638	30.4146	55.2883
P.wly78_GM005287	46.5503	28.8445	22.5135	61.1191
P.wly78_GM002707	50.1466	42.6746	44.9437	55.6618
P.wly78_GM004534	25.1838	28.891	25.9374	33.4662
P.wly78_GM002063	18.1412	52.0049	7.08461	58.3008
P.wly78_GM000977	56.0494	44.5616	62.9451	36.9928
P.wly78_GM004002	12.2031	23.7816	25.2877	36.9998
P.wly78_GM003289	17.8231	26.9227	27.0172	35.4461
P.wly78_GM002317	13.29	40.0734	24.7829	50.2889
P.wly78_GM000358	16.1972	12.5179	30.4146	29.9712
P.wly78_GM004328	19.8819	36.3111	25.3843	46.322
P.wly78_GM004491	19.228	31.283	30.2346	25.673
P.wly78_GM000169	37.5989	42.5003	33.7551	26.4938
P.wly78_GM003283	10.5948	19.4445	12.6197	43.9651
P.wly78_GM003964	51.64	52.0049	63.6299	47.0865
P.wly78_GM003273	58.6649	28.8329	37.2842	49.4857
P.wly78_GM005576	50.129	24.4145	36.8277	32.3141
P.wly78_GM000440	73.1302	36.3924	42.341	40.1002
P.wly78_GM001906	6.80404	19.491	32.2142	33.1384
P.wly78_GM005366	30.2647	25.0822	17.1717	12.4578
P.wly78_GM004267	38.4649	43.2958	25.121	37.3662
P.wly78_GM002163	29.3899	29.5471	15.1656	39.7196
P.wly78_GM002107	17.3813	28.8562	41.2082	35.4109
P.wly78_GM000949	17.8231	46.4253	38.9521	57.2472
P.wly78_GM000771	12.318	30.7083	22.8867	27.1951
P.wly78_GM005284	6.698	8.18076	8.39262	29.6329
P.wly78_GM000601	56.288	38.8193	30.0547	16.7348
P.wly78_GM000736	16.8422	20.0658	13.7127	12.8805
P.wly78_GM003241	9.40194	16.3267	17.9748	30.3587
P.wly78_GM001227	36.9451	34.459	23.3783	41.6468
P.wly78_GM003278	22.1352	21.9063	21.3504	22.548
P.wly78_GM000647	11.885	26.2782	11.3467	38.9235
P.wly78_GM003546	40.1792	52.0049	38.6055	32.3422
P.wly78_GM000580	69.631	57.5845	39.6019	45.5575
P.wly78_GM003805	109.236	61.4863	68.77	30.3623
P.wly78_GM001651	12.5212	20.6521	8.44092	12.4753
P.wly78_GM004908	18.256	96.6246	22.8517	55.6302
P.wly78_GM003653	19.2192	27.004	8.71748	29.9747
P.wly78_GM003683	36.2116	61.9564	41.3313	36.2282
P.wly78_GM001072	23.2309	18.2253	27.522	19.0918
P.wly78_GM002207	41.5842	36.3808	21.8553	21.7589
P.wly78_GM005217	7.44911	11.8966	10.1704	24.5139
P.wly78_GM000879	12.0882	23.1952	28.1935	47.1463
P.wly78_GM000287	26.4739	29.489	34.6417	40.4561
P.wly78_GM001292	44.4914	35.0802	37.1393	36.2001
P.wly78_GM003671	3.13692	13.8068	16.5219	22.1781
P.wly78_GM005295	9.08381	43.8241	29.2998	29.5907
P.wly78_GM001488	25.0689	47.6446	18.7079	26.4622
P.wly78_GM000662	50.6768	46.3207	26.0691	47.0971
P.wly78_GM002248	6.15898	20.1355	14.0726	23.3688
P.wly78_GM003501	21.8259	48.8754	37.2842	40.833
P.wly78_GM003617	32.9422	37.6349	39.7951	28.0229
P.wly78_GM003054	13.0691	11.9547	7.13292	15.1952
P.wly78_GM003700	61.6517	45.6995	55.2723	33.8642
P.wly78_GM000506	31.8906	32.6069	23.5232	62.324
P.wly78_GM003703	31.9702	40.7528	40.5016	43.6057
P.wly78_GM002078	13.935	15.6938	13.761	33.4908
P.wly78_GM004317	35.6549	59.425	16.4386	45.9169
P.wly78_GM005345	35.973	47.5981	29.2515	35.7703
P.wly78_GM003090	9.61402	6.25893	5.76335	16.3438
P.wly78_GM002150	2.05005	15.0493	14.156	32.3211
P.wly78_GM003304	29.5932	31.3411	20.1608	34.294
P.wly78_GM004150	26.9953	16.9014	17.2067	17.908
P.wly78_GM004007	17.0631	14.9912	29.0583	14.0009
P.wly78_GM003536	15.773	30.7431	34.8699	36.5982
P.wly78_GM000402	25.1749	27.5672	17.3033	15.1706
P.wly78_GM001923	24.0969	26.2317	30.0547	42.0344
P.wly78_GM001174	24.0793	30.0522	38.9171	39.7724
P.wly78_GM005315	26.1469	21.883	27.4605	25.3101
P.wly78_GM004299	21.932	10.0329	20.3408	23.0059
P.wly78_GM002108	26.4562	25.7267	42.771	26.05
P.wly78_GM004033	66.4586	58.3684	53.7711	38.4972
P.wly78_GM000112	16.5241	18.1439	10.5786	18.6866
P.wly78_GM003186	8.8541	11.2638	12.5714	12.4789
P.wly78_GM000095	11.452	18.1439	9.25736	24.1299
P.wly78_GM000804	48.9449	39.5219	60.6407	45.1418
P.wly78_GM000971	54.2379	37.0253	34.7032	36.6122
P.wly78_GM004560	22.577	22.6088	37.6441	25.3206
P.wly78_GM005170	15.1279	36.4389	25.2044	35.0269
P.wly78_GM003477	44.8095	50.7276	39.7818	29.9677
P.wly78_GM005378	43.5194	17.5575	15.2139	14.4096
P.wly78_GM001973	17.611	48.3471	30.7878	53.7487
P.wly78_GM004006	69.0213	33.263	42.341	31.539
P.wly78_GM002103	32.951	31.9391	73.7738	42.0731
P.wly78_GM005330	38.783	31.9624	23.8481	23.3618
P.wly78_GM003218	27.764	33.3559	17.7598	19.8352
P.wly78_GM004010	18.583	23.2301	10.7586	29.2031
P.wly78_GM001476	35.2131	23.2301	21.627	20.2439
P.wly78_GM002416	17.0631	23.8629	18.6113	32.3457
P.wly78_GM001629	31.979	31.9624	22.9833	35.4777
P.wly78_GM002758	13.2811	21.9179	12.6197	10.136
P.wly78_GM000861	20.7303	26.9459	19.3444	27.6389
P.wly78_GM004647	19.661	28.8097	33.0922	53.3647
P.wly78_GM004463	23.549	35.7247	25.7925	32.7016
P.wly78_GM002105	8.31507	16.8898	15.6089	24.5526
P.wly78_GM002311	16.4181	23.8281	20.5823	26.8673
P.wly78_GM003346	24.9629	27.6485	29.0715	27.6213
P.wly78_GM003028	14.262	23.77	16.3903	20.2579
P.wly78_GM002075	11.991	26.3015	11.8033	30.0029
P.wly78_GM000680	52.5236	24.4377	46.4099	22.5832
P.wly78_GM003353	24.2029	27.602	27.702	35.4004
P.wly78_GM002913	6.81286	7.52466	13.8927	22.1886
P.wly78_GM001281	18.4769	38.2329	16.2586	31.9089
P.wly78_GM003285	49.4486	43.8706	42.0161	40.4947
P.wly78_GM003432	14.5889	25.0822	23.4266	45.5328
P.wly78_GM002912	16.3032	17.5111	46.4099	44.4265
P.wly78_GM000259	39.9671	25.1054	22.5751	23.7529
P.wly78_GM000840	7.34307	8.77877	9.89383	28.044
P.wly78_GM004898	17.9291	27.6253	20.7973	53.71
P.wly78_GM004185	25.5019	35.1732	33.9218	35.0128
P.wly78_GM002110	24.2913	28.8445	29.01	22.1781
P.wly78_GM004513	30.2647	25.1287	18.8879	19.4512
P.wly78_GM002336	17.4961	30.7431	19.1644	32.6875
P.wly78_GM003301	26.359	25.0706	19.656	22.9637
P.wly78_GM002665	71.6103	26.8995	60.7856	9.37145
P.wly78_GM004462	31.0158	48.9684	36.4062	38.5148
P.wly78_GM004809	40.5238	52.0281	20.9422	36.186
P.wly78_GM001877	18.15	28.2581	18.2514	24.1017
P.wly78_GM000934	4.42705	9.99802	14.4808	25.2749
P.wly78_GM004559	4.96607	13.7604	3.494	24.5315
P.wly78_GM005194	30.4591	28.8329	23.5847	18.2921
P.wly78_GM005346	41.8139	58.978	33.9351	38.1062
P.wly78_GM002215	24.9452	31.9856	19.8492	17.9221
P.wly78_GM004167	36.0879	28.1768	30.4278	17.0978
P.wly78_GM003265	88.912	65.8117	60.1008	35.0339
P.wly78_GM001988	13.8202	48.1961	11.3951	44.7894
P.wly78_GM005418	22.7979	38.8309	39.1321	57.2507
P.wly78_GM000119	22.038	33.9307	24.7961	34.6358
P.wly78_GM005274	14.4741	16.3267	9.99044	11.2986
P.wly78_GM003158	16.5241	21.2385	16.7985	26.1133
P.wly78_GM001643	19.7759	23.1836	16.0304	33.8467
P.wly78_GM000966	15.773	15.6473	29.2733	15.1917
P.wly78_GM001851	62.4381	40.1315	29.1066	30.3939
P.wly78_GM003454	15.0131	18.8233	15.2973	36.9506
P.wly78_GM000786	52.0906	40.0734	54.614	27.2724
P.wly78_GM001554	11.8938	27.6369	16.1137	22.6008
P.wly78_GM005621	12.857	19.4445	24.4362	12.8594
P.wly78_GM005605	4.43587	5.6493	7.85275	17.5029
P.wly78_GM001616	29.6904	30.0522	19.5727	37.3627
P.wly78_GM002552	28.5328	22.6088	21.6971	30.7604
P.wly78_GM003637	32.6329	45.7227	46.7348	30.3763
P.wly78_GM003035	13.7141	23.8049	16.162	34.2623
P.wly78_GM002797	21.2693	40.7411	32.0958	46.3748
P.wly78_GM004037	29.9201	27.6253	47.1913	26.8568
P.wly78_GM004805	44.6062	72.6919	55.0308	45.575
P.wly78_GM005286	46.7623	19.4561	16.9434	33.8572
P.wly78_GM002012	16.9571	20.0774	20.6174	24.1123
P.wly78_GM002038	10.586	11.287	7.26457	29.9606
P.wly78_GM005257	22.8952	29.5006	21.4821	10.5165
P.wly78_GM002006	13.935	18.1788	19.7526	31.5355
P.wly78_GM004352	6.698	26.9459	13.1728	28.03
P.wly78_GM004883	7.78487	13.7952	8.71748	27.6424
P.wly78_GM001351	36.0791	12.5411	27.6537	12.4367
P.wly78_GM004954	11.9998	42.0534	11.8165	36.1333
P.wly78_GM005455	28.4091	33.2746	44.0572	40.1107
P.wly78_GM003619	22.577	35.0221	27.1138	28.4386
P.wly78_GM005051	44.8271	47.6097	18.7079	35.4144
P.wly78_GM002109	18.256	24.461	35.3265	35.0445
P.wly78_GM002863	18.044	20.0193	19.621	28.044
P.wly78_GM005573	24.954	15.0609	20.9422	13.9868
P.wly78_GM000564	11.885	35.7363	15.2139	29.2031
P.wly78_GM005197	10.153	43.9519	14.2658	27.9913
P.wly78_GM001765	42.3617	35.0918	20.4857	33.0434
P.wly78_GM003230	5.39905	12.5295	10.5303	24.5174
P.wly78_GM001539	7.02494	8.79039	6.6764	10.513
P.wly78_GM000622	16.6301	13.1507	30.1645	10.9076
P.wly78_GM001370	12.5389	28.293	17.7115	17.901
P.wly78_GM003420	27.2162	13.1623	23.2949	21.8046
P.wly78_GM000646	50.5443	60.2089	22.1669	37.3627
P.wly78_GM002053	19.5638	21.9527	18.2865	29.1715
P.wly78_GM005603	4.74517	8.18076	3.08579	14.399
P.wly78_GM000822	29.275	21.9179	31.2443	16.3473
P.wly78_GM000613	5.61995	16.3267	14.8891	34.6182
P.wly78_GM000117	44.0849	13.7604	33.5136	15.16
P.wly78_GM003264	41.593	29.3844	40.9231	24.542
P.wly78_GM005433	7.23703	7.52466	10.482	19.4477
P.wly78_GM001662	20.4121	23.2068	16.2586	15.5476
P.wly78_GM003460	41.054	27.5556	40.155	22.5973
P.wly78_GM002077	14.7922	21.9179	11.3951	27.6389
P.wly78_GM001880	17.2752	22.5275	16.4869	20.6279
P.wly78_GM004841	24.5211	42.5816	18.3831	23.7529
P.wly78_GM005275	24.0969	26.3015	25.6609	15.9527
P.wly78_GM000749	20.96	46.495	16.4736	43.2216
P.wly78_GM001837	4.54191	10.6774	5.6317	16.7489
P.wly78_GM004821	28.8332	28.2581	14.4941	26.8427
P.wly78_GM001914	30.5828	39.3592	50.1805	51.0042
P.wly78_GM004169	4.42705	6.92665	12.7997	12.4718
P.wly78_GM002091	3.45504	26.9808	18.3831	35.048
P.wly78_GM001462	19.4578	23.1604	14.5291	21.8151
P.wly78_GM000893	18.583	28.2349	13.4844	18.3132
P.wly78_GM005604	2.58908	4.39519	5.40344	11.6756
P.wly78_GM005293	8.31507	13.7836	7.21627	17.8764
P.wly78_GM005239	13.935	7.52466	21.6971	13.2258
P.wly78_GM000825	13.0691	8.15752	25.0244	18.6831
P.wly78_GM005094	5.61995	15.6589	7.49283	29.9993
P.wly78_GM005473	28.5239	30.0986	24.9628	26.8532
P.wly78_GM003515	34.029	45.8273	23.5232	40.5018
P.wly78_GM000286	13.502	15.6822	18.2031	23.3372
P.wly78_GM004628	17.178	6.8918	16.5352	15.1811
P.wly78_GM002193	4.97489	21.9644	15.5871	14.015
P.wly78_GM003522	5.18697	14.3816	5.94331	31.1303
P.wly78_GM004311	0	8.76715	5.35514	24.5561
P.wly78_GM002388	6.26502	21.9411	16.0304	24.919
P.wly78_GM000428	8.21785	18.1672	7.72109	24.1299
P.wly78_GM004025	31.3339	24.4958	24.2913	42.436
P.wly78_GM005052	11.1339	35.0454	7.85275	41.305
P.wly78_GM003724	39.2072	10.0677	19.9809	18.6866
P.wly78_GM001459	39.755	34.459	42.6876	18.6796
P.wly78_GM005569	32.9598	8.74391	9.20905	31.5882
P.wly78_GM003376	38.2264	56.3652	28.1234	35.0199
P.wly78_GM003462	26.2442	36.3808	24.7961	51.346
P.wly78_GM002372	15.5609	41.3508	25.516	31.1409
P.wly78_GM005066	33.1719	24.5191	22.9701	27.2478
P.wly78_GM004776	18.6978	25.1054	12.7997	17.5099
P.wly78_GM000133	14.4829	28.2233	7.54113	26.8392
P.wly78_GM000642	36.5121	16.9363	26.7056	21.417
P.wly78_GM000267	24.4062	26.9343	23.5232	29.5661
P.wly78_GM004762	5.39905	14.4048	18.8396	33.4837
P.wly78_GM000638	6.48592	36.3576	8.39262	39.3497
P.wly78_GM005393	16.745	16.2802	15.6221	17.908
P.wly78_GM004415	3.67594	11.2638	5.17518	17.517
P.wly78_GM000659	11.7701	16.9131	7.13292	12.8488
P.wly78_GM004008	5.61995	10.7006	12.1764	8.97336
P.wly78_GM005448	38.1291	50.1063	39.8784	37.7925
P.wly78_GM000976	30.2559	25.6802	30.8844	13.6169
P.wly78_GM003612	39.322	47.0698	22.1186	28.4386
P.wly78_GM002494	19.122	10.6541	8.71748	7.80017
P.wly78_GM003751	21.1809	11.2754	4.35874	24.905
P.wly78_GM004485	22.2413	25.6802	13.1245	28.805
P.wly78_GM001421	30.7861	24.461	24.2563	20.6103
P.wly78_GM003114	13.0691	15.0609	10.3504	36.6369
P.wly78_GM003225	55.9434	30.0986	39.1936	33.8924
P.wly78_GM002708	9.61402	20.0658	22.4785	23.7599
P.wly78_GM005563	8.32389	20.7335	14.3492	22.5867
P.wly78_GM000803	17.4873	37.6814	19.9809	35.4215
P.wly78_GM003156	31.8641	34.4125	49.579	29.6153
P.wly78_GM001598	3.99407	11.3218	5.5834	21.8257
P.wly78_GM002159	27.5343	37.6582	25.6959	26.8568
P.wly78_GM002135	12.7509	35.7828	15.6704	22.9602
P.wly78_GM005437	4.32101	10.6541	7.21627	16.3403
P.wly78_GM005071	8.96896	22.0341	9.89383	28.8191
P.wly78_GM002907	4.76281	11.3218	7.85275	22.164
P.wly78_GM001169	19.6698	17.5227	23.4266	16.7172
P.wly78_GM002366	26.253	26.9924	17.3516	19.0707
P.wly78_GM001265	11.7789	13.1391	12.8963	7.76851
P.wly78_GM001435	3.5699	13.174	9.99044	12.8453
P.wly78_GM003248	12.6273	8.75553	13.6161	26.5009
P.wly78_GM000666	47.9641	45.055	28.0619	20.649
P.wly78_GM005367	24.309	16.3499	20.2925	11.6827
P.wly78_GM002875	4.10011	7.50142	0	8.97336
P.wly78_GM002874	4.86003	15.6589	24.6777	12.1019
P.wly78_GM002327	3.56108	10.0096	3.90222	22.2062
P.wly78_GM002577	7.23703	15.7287	8.48922	29.9888
P.wly78_GM003529	52.8153	26.3712	34.9182	23.7388
P.wly78_GM003809	10.3828	28.7748	16.8951	26.8427
P.wly78_GM003115	53.4956	29.3961	18.5763	19.8598
P.wly78_GM004354	3.13692	34.459	7.31287	24.9085
P.wly78_GM004834	15.5521	22.5507	19.1995	19.8809
P.wly78_GM002771	8.96896	13.8301	2.72587	13.2223
P.wly78_GM004854	14.5801	14.4048	19.8492	11.6932
P.wly78_GM001479	16.1972	16.8433	15.4422	19.4793
P.wly78_GM005111	5.93808	16.315	9.40227	33.8361
P.wly78_GM002381	15.9939	28.8329	27.2938	23.3759
P.wly78_GM003292	5.51391	9.42325	8.80083	24.9401
P.wly78_GM000500	36.839	27.0621	17.3033	27.2373
P.wly78_GM001162	0.972006	3.78557	2.44931	10.1325
P.wly78_GM003782	10.047	13.8068	6.62809	24.9542
P.wly78_GM000754	26.1293	24.4493	14.6608	41.6574
P.wly78_GM001460	12.318	18.202	9.89383	11.3022
P.wly78_GM000280	9.39312	16.3034	10.3504	21.4241
P.wly78_GM005292	13.396	18.8233	15.1656	21.787
P.wly78_GM004420	3.56108	4.38358	10.482	18.7077
P.wly78_GM002093	6.05294	13.1159	4.89861	31.1479
P.wly78_GM003507	13.2988	23.8049	15.3939	30.7744
P.wly78_GM004909	7.89091	62.0843	16.2103	38.9235
P.wly78_GM002827	3.46386	9.3884	7.80444	9.73438
P.wly78_GM000522	19.8731	8.11105	13.3878	20.6244
P.wly78_GM004544	22.2677	41.467	12.9796	47.5304
P.wly78_GM000691	17.2928	7.4898	13.0279	17.9362
P.wly78_GM004808	28.6212	37.5652	14.2175	42.0379
P.wly78_GM002005	4.64795	10.6774	9.67883	20.2228
P.wly78_GM004045	56.827	46.4369	43.434	24.912
P.wly78_GM001190	10.1619	15.6589	9.45057	21.3889
P.wly78_GM001989	8.86291	21.2966	6.57979	22.2273
P.wly78_GM002104	8.74806	7.51304	8.66918	15.1811
P.wly78_GM003069	15.7906	37.5884	19.5244	41.675
P.wly78_GM000192	19.5462	57.0911	19.7176	34.6288
P.wly78_GM002097	31.9702	22.5391	22.2985	28.0088
P.wly78_GM004585	4.42705	6.25893	5.53509	18.7007
P.wly78_GM003568	10.3739	25.1287	18.5763	24.9331
P.wly78_GM002561	8.52716	5.62607	18.6947	8.96984
P.wly78_GM000895	11.9998	5.66092	11.4917	13.652
P.wly78_GM003201	32.5092	17.5227	28.7599	18.3026
P.wly78_GM000765	8.74806	11.3335	10.5303	22.9813
P.wly78_GM000455	6.68918	6.88018	6.80805	9.72735
P.wly78_GM002083	2.48304	10.6774	14.0243	17.9045
P.wly78_GM002322	16.9571	22.0108	45.9884	29.5731
P.wly78_GM004366	31.113	23.2068	16.7151	19.4582
P.wly78_GM005443	8.75687	7.51304	8.62088	6.64456
P.wly78_GM001963	27.7552	30.1684	15.9821	40.1213
P.wly78_GM001398	21.8171	23.172	20.0292	22.5691
P.wly78_GM001650	16.7362	16.3267	15.3456	18.7077
P.wly78_GM004851	6.698	8.74391	10.5786	20.2544
P.wly78_GM004643	22.471	16.2802	23.2949	15.9738
P.wly78_GM000733	35.5312	38.3026	27.1271	24.1228
P.wly78_GM003314	30.4503	17.5459	17.1717	18.6655
P.wly78_GM005651	11.3371	18.2369	18.348	5.05569
P.wly78_GM003616	6.15016	9.99802	10.3504	17.5029
P.wly78_GM002095	14.1471	20.0309	15.9338	34.2237
P.wly78_GM001986	22.3561	22.5972	16.8818	30.3763
P.wly78_GM002026	28.8421	31.3644	15.6704	17.1364
P.wly78_GM005253	27.225	22.5972	10.8552	17.1224
P.wly78_GM000056	9.5168	8.13429	16.342	16.7559
P.wly78_GM003344	8.75687	13.8184	13.2562	15.1917
P.wly78_GM004558	5.29301	10.6309	4.5387	34.7167
P.wly78_GM002084	14.1559	26.2898	34.3651	22.9918
P.wly78_GM001626	48.2734	53.4101	21.8903	28.805
P.wly78_GM000552	8.42111	22.5856	10.3987	8.57526
P.wly78_GM003177	7.35188	9.45811	4.587	12.8629
P.wly78_GM002369	9.08381	11.287	11.7199	12.0843
P.wly78_GM000041	8.96014	14.37	7.03631	5.46434
P.wly78_GM004023	29.3811	39.3941	39.7818	17.901
P.wly78_GM004915	13.6169	19.4329	16.6668	19.8598
P.wly78_GM002059	44.509	30.7664	25.9374	35.8231
P.wly78_GM001968	30.4679	15.717	20.9773	14.8006
P.wly78_GM003431	19.016	18.7536	14.0726	35.809
P.wly78_GM001571	14.262	18.1439	13.3045	23.7669
P.wly78_GM003968	14.0411	16.2918	60.1927	19.8774
P.wly78_GM003639	57.5781	59.6574	40.2251	41.298
P.wly78_GM000717	20.8627	53.95	15.7538	30.7041
P.wly78_GM002948	8.8541	12.5876	15.3588	19.1094
P.wly78_GM003675	36.733	28.1768	28.2068	17.8799
P.wly78_GM004871	19.7582	25.6686	18.3963	13.638
P.wly78_GM000818	28.7272	29.5123	22.2152	16.3473
P.wly78_GM003134	20.527	16.9595	19.0811	17.1329
P.wly78_GM000046	47.213	21.3083	34.5233	10.52
P.wly78_GM002321	21.0748	20.7219	32.1924	30.7533
P.wly78_GM003057	0.539024	6.25893	1.0447	8.18068
P.wly78_GM000653	7.13098	13.8184	9.58222	24.1369
P.wly78_GM001152	0.539024	7.51304	7.21627	20.6631
P.wly78_GM002338	13.396	20.0425	17.1234	19.4617
P.wly78_GM003309	6.26502	20.0425	8.48922	26.0782
P.wly78_GM005272	27.6403	11.287	16.2586	6.60587
P.wly78_GM003281	7.34307	11.3102	9.81048	20.6138
P.wly78_GM003783	22.365	28.1071	14.5774	32.6981
P.wly78_GM002785	10.2591	36.4621	10.3504	17.9221
P.wly78_GM000069	24.5211	6.88018	7.58944	7.4091
P.wly78_GM004148	76.5764	57.0213	48.6442	55.7497
P.wly78_GM005416	9.72006	13.1391	9.1257	23.7494
P.wly78_GM004353	6.81286	15.0377	5.40344	15.5687
P.wly78_GM002065	0.972006	8.75553	8.80083	21.0119
P.wly78_GM004905	6.59196	37.6582	12.0315	22.5551
P.wly78_GM002019	15.3488	13.8184	14.9857	7.00397
P.wly78_GM000469	9.40194	21.2502	13.0279	29.6083
P.wly78_GM003362	25.3782	13.174	6.62809	9.75197
P.wly78_GM005399	4.64795	13.7836	11.3117	13.9868
P.wly78_GM002368	9.28708	22.5159	10.267	12.0561
P.wly78_GM003226	26.253	12.576	26.2491	23.7388
P.wly78_GM002106	15.0131	10.6425	24.7829	26.4938
P.wly78_GM003975	23.6639	26.8878	15.5738	26.0746
P.wly78_GM002112	4.32101	18.1788	7.44453	21.0295
P.wly78_GM002029	9.40194	11.3102	7.03631	15.5827
P.wly78_GM000972	17.8319	21.3431	13.3528	15.1776
P.wly78_GM003555	40.2941	18.2369	26.394	20.649
P.wly78_GM002337	13.1751	22.5507	8.71748	15.1882
P.wly78_GM002020	17.4077	20.089	18.0231	12.4648
P.wly78_GM002214	18.8127	13.1856	18.1681	8.94522
P.wly78_GM005342	10.7981	44.6313	10.7235	18.6902
P.wly78_GM000950	10.48	21.3663	16.7985	33.8748
P.wly78_GM001413	22.1441	26.3479	18.8396	24.905
P.wly78_GM004910	16.4181	47.0001	8.94575	31.1268
P.wly78_GM001175	18.0351	20.0309	21.2055	28.8332
P.wly78_GM001987	11.0278	16.2453	12.5364	16.7243
P.wly78_GM005322	35.1071	13.7487	35.4231	14.0115
P.wly78_GM002904	9.08381	8.75553	12.7646	13.2258
P.wly78_GM005372	17.611	14.3816	19.8975	19.0812
P.wly78_GM000193	3.56108	17.5227	6.62809	24.1158
P.wly78_GM003726	38.4384	35.1848	41.068	22.5656
P.wly78_GM003242	6.80404	27.6601	10.7586	17.1329
P.wly78_GM002092	14.8982	32.572	18.0714	30.785
P.wly78_GM002060	15.0219	12.5179	10.3504	33.1208
P.wly78_GM004279	42.8743	35.1499	46.5548	21.0295
P.wly78_GM003316	7.45793	12.4946	9.43731	17.517
P.wly78_GM002062	4.97489	11.3218	7.03631	27.6494
P.wly78_GM000047	76.055	34.5287	49.9655	24.4858
P.wly78_GM001399	14.9159	23.2301	14.2175	15.1741
P.wly78_GM001547	28.7448	32.572	21.8903	23.7529
P.wly78_GM004422	0.432983	5.63769	5.53509	17.147
P.wly78_GM005106	15.6581	16.9131	12.1149	13.6345
P.wly78_GM002914	2.27095	6.8918	6.85635	14.7936
P.wly78_GM000123	23.1072	13.7836	23.5232	11.6897
P.wly78_GM005279	11.019	12.5295	21.4205	21.4135
P.wly78_GM000621	9.40194	12.5295	20.1608	8.9628
P.wly78_GM001879	22.7979	17.5575	13.9893	14.022
P.wly78_GM004046	14.262	21.3663	21.0739	19.4617
P.wly78_GM000544	11.346	15.6706	11.6233	10.1184
P.wly78_GM000778	4.96607	18.7884	8.58583	21.0436
P.wly78_GM000150	13.0602	16.9131	24.6645	10.506
P.wly78_GM000562	23.876	15.0726	12.4881	17.5275
P.wly78_GM004781	36.7242	23.1255	15.6704	17.524
P.wly78_GM002088	13.29	19.4329	8.53753	20.6173
P.wly78_GM003455	3.349	16.257	14.4808	33.4873
P.wly78_GM004576	7.77605	8.76715	9.84553	24.9261
P.wly78_GM004281	10.48	14.4281	9.48562	28.0405
P.wly78_GM001234	3.56108	8.13429	8.71748	19.0531
P.wly78_GM003615	18.9011	16.2453	11.4434	13.2434
P.wly78_GM000650	11.019	9.41163	9.17401	20.2685
P.wly78_GM000882	15.4461	16.9247	11.7682	15.5616
P.wly78_GM005064	4.21497	19.4445	17.5183	29.6188
P.wly78_GM002895	4.53309	8.11105	6.6764	18.3132
P.wly78_GM005391	0.865965	13.8301	4.71866	23.3688
P.wly78_GM001889	14.907	27.6369	10.3153	15.5616
P.wly78_GM002770	7.02494	8.14591	3.54231	10.8794
P.wly78_GM004613	7.67001	3.14108	11.0351	9.35035
P.wly78_GM000756	5.08093	6.90341	11.575	18.2885
P.wly78_GM003363	23.4254	5.03968	8.99405	8.1842
P.wly78_GM002133	14.695	11.9663	9.58222	9.75197
P.wly78_GM005030	5.83204	14.4048	16.4736	25.6906
P.wly78_GM005374	6.37106	8.12267	5.99161	6.22536
P.wly78_GM001864	25.82	16.9131	9.1257	10.506
P.wly78_GM000462	4.75399	11.885	3.494	16.7559
P.wly78_GM003572	30.247	21.3315	18.7079	22.2062
P.wly78_GM000061	8.64201	18.1672	15.8504	16.7595
P.wly78_GM003629	2.91602	6.90341	3.72226	5.04514
P.wly78_GM004974	5.18697	10.6425	5.5834	14.029
P.wly78_GM000755	7.23703	11.2521	5.5834	24.9331
P.wly78_GM003391	17.4961	30.6037	18.528	14.783
P.wly78_GM005453	52.2939	24.4377	18.4446	22.9602
P.wly78_GM000762	2.48304	8.76715	4.81526	14.022
P.wly78_GM003824	13.1927	7.51304	5.76335	18.6726
P.wly78_GM004803	6.26502	8.75553	9.89383	18.7042
P.wly78_GM004060	3.02206	6.92665	8.76579	10.8935
P.wly78_GM004593	4.32101	21.2966	6.03992	8.56471
P.wly78_GM000526	17.0719	26.3479	9.35396	18.2815
P.wly78_GM003305	24.0793	25.657	33.4786	15.9562
P.wly78_GM000692	15.9939	8.74391	10.7586	10.9041
P.wly78_GM004629	7.77605	6.88018	9.0774	6.2324
P.wly78_GM000507	2.80998	4.39519	3.90222	8.58229
P.wly78_GM001645	11.558	16.315	6.62809	20.2509
P.wly78_GM001784	19.7671	24.4726	17.0751	13.2399
P.wly78_GM002071	1.51103	14.4048	6.57979	20.6455
P.wly78_GM004981	29.602	16.9247	23.9314	7.7861
P.wly78_GM005046	62.12	58.4614	43.2891	31.9406
P.wly78_GM003319	3.88802	8.12267	15.6221	15.5863
P.wly78_GM004914	8.42111	6.8918	11.9482	6.63401
P.wly78_GM005320	8.20903	18.9046	9.81048	7.41614
P.wly78_GM000429	6.26502	10.0213	3.90222	25.6765
P.wly78_GM004016	8.42993	43.2145	9.81048	37.7608
P.wly78_GM003635	14.5801	23.172	20.0292	17.4994
P.wly78_GM004159	6.9189	8.76715	6.03992	15.1671
P.wly78_GM000161	6.59196	11.8734	25.0244	9.3398
P.wly78_GM002080	5.07211	13.1391	10.8902	22.5726
P.wly78_GM005441	4.42705	6.91503	3.08579	4.67869
P.wly78_GM004329	11.2311	13.1972	15.1656	22.1675
P.wly78_GM000768	10.7009	9.42325	6.49644	10.1184
P.wly78_GM004172	7.23703	14.4048	15.3939	20.6314
P.wly78_GM000560	18.7951	12.5295	10.3987	10.897
P.wly78_GM004307	7.13098	9.3884	10.1704	22.171
P.wly78_GM002851	3.24296	3.10623	3.13409	15.5827
P.wly78_GM001216	11.558	13.2204	14.6741	14.783
P.wly78_GM005431	15.9763	20.0658	21.6138	10.5235
P.wly78_GM002858	2.70394	6.24731	3.72226	11.2881
P.wly78_GM000561	18.5742	8.81363	6.08822	7.00045
P.wly78_GM004630	0.865965	3.77395	9.71388	3.5055
P.wly78_GM005082	7.45793	12.5411	11.8866	15.5652
P.wly78_GM004040	12.7509	13.1391	12.0798	6.22536
P.wly78_GM005261	9.94096	15.6473	9.22231	14.7725
P.wly78_GM003621	8.53597	6.8918	14.2526	14.7971
P.wly78_GM003925	49.5723	32.5836	25.6609	20.2298
P.wly78_GM003611	39.11	43.8474	51.73	24.5456
P.wly78_GM004620	7.35188	7.53628	6.44813	13.6309
P.wly78_GM000846	7.1398	26.9808	14.8057	14.029
P.wly78_GM005606	1.51103	1.88697	2.72587	8.17716
P.wly78_GM004137	17.2752	10.6309	16.7151	8.18771
P.wly78_GM003626	6.37106	20.7451	4.99522	13.2117
P.wly78_GM005032	19.6698	22.574	17.5316	24.1475
P.wly78_GM001657	8.20903	0.621245	3.31405	1.9518
P.wly78_GM002967	2.37699	6.88018	10.2537	10.4989
P.wly78_GM005396	17.9379	16.3034	19.7526	25.6695
P.wly78_GM003260	38.1291	25.7615	23.1633	23.3337
P.wly78_GM003702	24.4326	28.7864	17.1234	17.524
P.wly78_GM000513	29.1602	26.9343	24.028	21.0084
P.wly78_GM001917	12.2031	7.52466	15.3456	15.1811
P.wly78_GM000700	5.9469	6.27055	6.6764	7.78961
P.wly78_GM002000	6.27384	28.1303	10.2187	12.4507
P.wly78_GM004110	10.4888	21.3315	9.17401	30.7357
P.wly78_GM004327	13.6081	18.1904	7.44453	24.1475
P.wly78_GM003196	10.4712	8.77877	10.3504	21.0119
P.wly78_GM003775	3.5699	21.9295	6.21987	30.7287
P.wly78_GM003424	18.15	15.0145	19.3444	16.7489
P.wly78_GM000763	2.80998	5.00482	11.6716	14.783
P.wly78_GM003929	5.83204	8.14591	3.72226	8.17716
P.wly78_GM001238	2.27095	16.3499	5.76335	27.2443
P.wly78_GM000782	14.262	16.2918	9.35396	14.7936
P.wly78_GM003231	9.2959	10.0213	19.441	12.0667
P.wly78_GM003294	11.346	16.3267	9.17401	15.5652
P.wly78_GM002057	13.2811	16.315	6.26818	13.2399
P.wly78_GM000652	4.32101	10.0213	5.40344	15.1952
P.wly78_GM002158	24.309	19.4678	9.1257	18.2921
P.wly78_GM002153	9.50798	22.5856	15.8504	14.7901
P.wly78_GM001204	8.53597	18.1439	4.35874	8.96632
P.wly78_GM002052	1.94401	5.63769	3.13409	11.2775
P.wly78_GM000671	23.2309	16.315	21.2538	9.33628
P.wly78_GM003492	16.4181	13.8068	10.8069	18.3061
P.wly78_GM002397	7.67001	8.15752	7.90105	9.7379
P.wly78_GM000883	7.77605	6.8918	12.0315	9.32222
P.wly78_GM000744	15.8879	13.1391	11.2151	13.2504
P.wly78_GM004036	15.1103	10.6309	18.8045	12.8277
P.wly78_GM001873	7.77605	2.51984	6.44813	4.28411
P.wly78_GM000864	12.857	11.8734	9.22231	13.2188
P.wly78_GM001393	5.93808	9.41163	14.9374	10.506
P.wly78_GM003519	0.432983	6.90341	2.08939	10.136
P.wly78_GM001255	6.04412	8.81363	8.99405	5.44675
P.wly78_GM000660	16.745	28.1768	17.6282	23.3724
P.wly78_GM002096	19.661	9.36516	17.22	12.0597
P.wly78_GM001847	4.42705	6.8918	5.99161	19.0918
P.wly78_GM005156	21.3841	9.9864	13.8093	25.3312
P.wly78_GM004186	16.7362	50.1179	16.8951	30.7393
P.wly78_GM003976	30.035	19.3516	15.7187	27.2302
P.wly78_GM003066	15.5521	11.2405	27.9653	16.3543
P.wly78_GM004800	6.48592	13.1042	11.9832	10.513
P.wly78_GM003725	23.7788	31.9159	34.1151	12.4718
P.wly78_GM001615	10.8069	5.01644	10.2187	10.513
P.wly78_GM001575	20.7479	27.0273	14.1692	12.0632
P.wly78_GM004614	1.29895	3.77395	4.35874	3.5055
P.wly78_GM004984	10.8069	10.0445	13.2562	9.36442
P.wly78_GM000970	32.624	26.3712	21.3987	15.1776
P.wly78_GM000448	3.24296	13.1507	3.08579	19.0742
P.wly78_GM004277	0.539024	2.48498	5.5834	9.35739
P.wly78_GM001919	2.70394	10.6425	7.39622	17.8904
P.wly78_GM003321	1.29895	5.02806	1.63287	12.4718
P.wly78_GM001573	4.00288	6.24731	5.6317	10.9076
P.wly78_GM000425	16.6301	23.1371	9.85879	24.905
P.wly78_GM004206	15.0043	21.9179	24.2563	19.8633
P.wly78_GM002354	22.7891	23.1604	33.2986	14.399
P.wly78_GM003317	10.6921	11.2638	12.7997	9.33628
P.wly78_GM000772	4.96607	7.51304	2.31765	10.9005
P.wly78_GM000049	22.0645	13.8184	17.8915	10.5024
P.wly78_GM004767	10.1442	6.25893	5.17518	5.0592
P.wly78_GM000262	10.047	21.883	12.2598	15.5792
P.wly78_GM004645	17.6022	16.9131	18.5763	6.22888
P.wly78_GM005102	15.4461	10.6425	17.7466	7.011
P.wly78_GM002168	25.9349	21.285	24.0763	15.1811
P.wly78_GM004777	9.40194	16.8782	9.76218	12.8418
P.wly78_GM005163	16.0911	18.202	12.4881	21.033
P.wly78_GM002849	2.27095	2.53146	4.35874	12.0702
P.wly78_GM004418	4.43587	3.14108	3.26574	11.2986
P.wly78_GM003717	13.2811	4.98158	4.76696	8.17716
P.wly78_GM003632	12.7421	22.6205	13.4361	12.0561
P.wly78_GM002011	13.829	7.52466	15.6704	18.3026
P.wly78_GM005422	13.0691	18.1904	20.0775	16.3543
P.wly78_GM000982	7.34307	6.92665	14.3009	3.90008
P.wly78_GM001114	2.37699	8.16914	15.3105	8.95577
P.wly78_GM004011	0.972006	4.40681	2.85752	3.8825
P.wly78_GM000110	4.96607	10.0213	6.03992	13.2258
P.wly78_GM002385	19.988	22.5391	31.6525	30.785
P.wly78_GM000974	14.0499	14.3816	23.7031	12.8559
P.wly78_GM004785	11.452	12.5062	4.94692	13.2504
P.wly78_GM001897	12.1943	5.66092	10.8552	9.35035
P.wly78_GM001980	13.0602	28.1884	22.935	23.3583
P.wly78_GM004236	0.432983	16.3383	0.408218	8.55767
P.wly78_GM003339	2.27095	8.79039	1.63287	17.9151
P.wly78_GM005336	11.6729	13.174	21.1222	14.4131
P.wly78_GM002054	10.3651	26.3595	13.2562	15.9386
P.wly78_GM004457	2.48304	12.5411	8.30927	15.5546
P.wly78_GM003792	0.865965	4.37196	1.22465	9.37145
P.wly78_GM000108	0.432983	1.88697	6.39983	6.60587
P.wly78_GM001403	8.10299	44.9853	14.854	10.4989
P.wly78_GM003166	6.26502	5.6493	14.1209	3.88953
P.wly78_GM003932	0.865965	3.73909	1.0447	9.73086
P.wly78_GM005019	1.83797	6.8918	0	8.57174
P.wly78_GM000130	18.9099	53.8919	19.4893	25.6906
P.wly78_GM002845	2.48304	2.48498	1.68117	10.5095
P.wly78_GM004773	17.717	13.1972	11.6716	9.32222
P.wly78_GM003544	15.6581	22.5624	23.6548	34.2166
P.wly78_GM000502	12.6361	10.6193	8.94575	6.22536
P.wly78_GM004187	17.0631	35.1383	13.1245	29.2067
P.wly78_GM003255	37.4841	31.3063	45.5584	21.0436
P.wly78_GM003295	8.53597	17.5575	14.6257	15.9668
P.wly78_GM004709	3.02206	26.3944	3.59061	10.1254
P.wly78_GM002263	12.6449	8.79039	5.17518	14.4236
P.wly78_GM002086	3.5699	6.27055	7.21627	10.897
P.wly78_GM000021	11.7789	20.0541	15.6221	14.0361
P.wly78_GM001538	1.29895	8.82525	3.08579	10.1149
P.wly78_GM004580	7.98813	6.24731	9.94214	16.3719
P.wly78_GM002923	2.16491	5.63769	6.21987	14.8182
P.wly78_GM000667	4.42705	8.81363	6.17157	10.5306
P.wly78_GM000819	16.1972	13.8301	14.7091	11.6827
P.wly78_GM001256	8.10299	7.52466	9.58222	5.85188
P.wly78_GM000270	13.29	21.3199	12.7646	15.9562
P.wly78_GM004499	1.07805	6.25893	4.5387	10.5024
P.wly78_GM004309	9.2959	8.77877	9.30566	8.55767
P.wly78_GM005566	0.972006	0	5.76335	3.5055
P.wly78_GM003408	7.02494	21.3431	4.71866	30.7709
P.wly78_GM000271	9.61402	16.2918	13.5327	26.0535
P.wly78_GM003505	6.9189	9.41163	15.5738	14.022
P.wly78_GM002196	5.39905	5.01644	6.98801	10.506
P.wly78_GM005177	21.605	19.4213	28.4218	16.7489
P.wly78_GM005212	13.9438	14.4281	12.3081	13.9939
P.wly78_GM002803	4.53309	7.4898	3.67396	11.6862
P.wly78_GM002854	2.16491	7.51304	6.6764	14.8182
P.wly78_GM000474	8.31507	8.79039	12.2598	9.3398
P.wly78_GM001147	2.15609	4.38358	3.31405	4.67166
P.wly78_GM001513	7.98813	7.53628	5.45174	9.3398
P.wly78_GM004997	2.05005	3.73909	3.13409	8.16661
P.wly78_GM000632	1.61707	3.78557	5.17518	7.77203
P.wly78_GM003252	33.384	16.2686	19.621	12.8207
P.wly78_GM004323	5.18697	27.004	3.36235	10.9111
P.wly78_GM000382	5.29301	8.14591	5.76335	11.6967
P.wly78_GM003290	8.20903	9.40002	7.08461	10.1325
P.wly78_GM003053	10.0558	6.25893	8.08101	10.897
P.wly78_GM003528	3.13692	5.00482	12.7646	9.72031
P.wly78_GM005049	19.016	20.0541	13.3528	15.9844
P.wly78_GM000889	9.50798	15.6357	11.6716	4.27356
P.wly78_GM003068	5.39905	19.4445	12.668	22.9813
P.wly78_GM002826	18.3444	10.0445	30.0064	17.9291
P.wly78_GM003036	9.94096	20.6986	6.12327	16.7559
P.wly78_GM005067	5.39905	10.0677	8.71748	7.40559
P.wly78_GM005117	61.7135	13.174	19.7043	8.18771
P.wly78_GM004621	1.83797	3.11785	8.08101	8.1842
P.wly78_GM002319	4.75399	14.4629	8.26096	17.524
P.wly78_GM004913	6.80404	10.6541	11.0351	5.44323
P.wly78_GM004021	19.122	17.5459	13.7127	12.4578
P.wly78_GM005223	16.851	8.79039	9.76218	11.6756
P.wly78_GM002131	4.97489	4.40681	9.30566	9.34332
P.wly78_GM004171	31.2279	11.9199	11.8999	9.33628
P.wly78_GM004607	10.8069	11.2405	13.6161	19.4688
P.wly78_GM001498	4.75399	5.02806	5.5834	8.97336
P.wly78_GM002589	28.9569	21.3431	16.8951	17.8975
P.wly78_GM003286	20.1912	17.0176	14.2658	9.73438
P.wly78_GM004522	8.96014	16.257	7.85275	7.00749
P.wly78_GM000156	9.39312	8.13429	17.255	12.4683
P.wly78_GM001600	24.0969	20.0541	45.5717	10.897
P.wly78_GM000495	12.6361	20.0658	17.7598	12.4331
P.wly78_GM003523	2.48304	9.3884	11.2984	11.3092
P.wly78_GM004026	4.64795	6.23569	4.71866	13.6169
P.wly78_GM000886	6.91008	9.99802	7.67279	9.71328
P.wly78_GM000644	27.5519	37.0369	12.8129	17.1118
P.wly78_GM001198	2.27095	7.47818	5.76335	15.5792
P.wly78_GM001443	34.6829	9.3884	8.53753	7.4091
P.wly78_GM005543	3.99407	2.4966	1.22465	14.0185
P.wly78_GM000472	17.5933	12.5643	8.0327	10.5165
P.wly78_GM004998	4.96607	6.27055	3.13409	8.56822
P.wly78_GM005642	13.502	13.2088	6.62809	9.71328
P.wly78_GM000464	10.1619	21.3547	5.6317	20.2263
P.wly78_GM003909	5.39905	13.8184	0.408218	3.11796
P.wly78_GM001232	22.4622	26.9111	14.2175	20.6244
P.wly78_GM002886	3.56108	8.18076	3.494	16.7489
P.wly78_GM002340	11.019	23.77	10.2537	20.6595
P.wly78_GM002007	3.45504	10.0677	5.81166	10.8935
P.wly78_GM000785	11.4608	9.40002	8.35757	25.3171
P.wly78_GM003580	4.10892	7.5479	4.587	20.2614
P.wly78_GM002064	19.3341	25.1287	10.6269	10.5306
P.wly78_GM004233	2.80998	6.23569	6.03992	9.72031
P.wly78_GM002421	3.24296	7.53628	17.1717	4.66111
P.wly78_GM005167	7.45793	7.53628	4.76696	12.8348
P.wly78_GM002045	14.0499	15.0609	14.9989	10.506
P.wly78_GM002320	11.4432	13.8068	12.3564	16.3578
P.wly78_GM000592	0.432983	7.53628	0.408218	7.39503
P.wly78_GM000172	8.10299	21.2966	22.3819	14.015
P.wly78_GM002147	4.75399	3.12947	6.35153	12.0843
P.wly78_GM005523	10.48	20.6986	4.94692	37.4471
P.wly78_GM002087	2.70394	6.92665	10.8902	6.23943
P.wly78_GM003000	3.03088	6.24731	3.13409	11.6791
P.wly78_GM004814	0	1.88697	0.816436	7.40207
P.wly78_GM004617	5.61995	13.1972	6.85635	20.9908
P.wly78_GM001839	1.07805	2.4966	1.22465	3.49143
P.wly78_GM005323	28.8421	7.51304	32.2407	14.0255
P.wly78_GM002348	43.6431	27.695	30.1645	12.0737
P.wly78_GM000566	5.93808	4.41843	5.45174	6.22888
P.wly78_GM002048	2.58908	7.53628	6.49644	3.89657
P.wly78_GM000823	14.5801	8.76715	8.17761	4.2806
P.wly78_GM003701	35.761	35.1035	20.6174	17.4853
P.wly78_GM005302	5.93808	11.9663	2.31765	3.5055
P.wly78_GM000460	7.45793	5.01644	13.2079	16.3508
P.wly78_GM000784	7.02494	15.6938	6.80805	8.96984
P.wly78_GM001394	6.15898	5.00482	21.8771	6.22536
P.wly78_GM004188	7.02494	20.1587	9.53392	9.34683
P.wly78_GM005301	5.61995	5.62607	4.35874	6.62346
P.wly78_GM001275	7.98813	11.885	10.8069	11.2881
P.wly78_GM000228	2.80998	1.86374	1.0447	1.94125
P.wly78_GM001949	5.61114	15.0493	7.90105	11.2881
P.wly78_GM005289	17.4961	18.7884	7.21627	16.3508
P.wly78_GM005174	7.77605	11.9315	8.76579	10.1184
P.wly78_GM000547	2.91602	9.41163	5.99161	8.95577
P.wly78_GM000511	0.432983	5.02806	1.63287	19.0847
P.wly78_GM002055	11.7789	19.4213	14.2175	15.9844
P.wly78_GM001184	3.56108	7.53628	3.13409	10.9216
P.wly78_GM000276	3.45504	25.1054	1.22465	9.74845
P.wly78_GM003750	2.37699	23.1487	10.087	8.9628
P.wly78_GM001537	2.70394	5.63769	4.99522	7.39152
P.wly78_GM000824	9.8261	6.31703	10.8069	7.388
P.wly78_GM003056	6.15016	8.77877	3.95052	8.17716
P.wly78_GM005165	15.3577	3.75071	8.30927	3.89305
P.wly78_GM005382	51.7284	26.9227	28.0751	11.2951
P.wly78_GM003622	9.8261	8.13429	13.7127	7.79665
P.wly78_GM004925	6.05294	9.99802	1.68117	3.9036
P.wly78_GM005395	7.23703	13.1623	16.6185	16.7454
P.wly78_GM004780	11.1251	17.5692	8.48922	9.71328
P.wly78_GM004214	11.019	15.6589	7.67279	13.638
P.wly78_GM002094	3.1281	7.51304	5.94331	19.8458
P.wly78_GM005063	8.6332	5.67254	5.6317	8.98039
P.wly78_GM001131	6.04412	17.6156	1.45291	7.77555
P.wly78_GM005585	5.08093	8.12267	7.67279	13.2504
P.wly78_GM001726	4.42705	18.8697	5.6317	9.72383
P.wly78_GM002391	2.80998	3.78557	2.26935	5.84485
P.wly78_GM000534	33.2867	26.4293	13.5327	27.667
P.wly78_GM003160	15.4372	21.285	15.4422	22.5832
P.wly78_GM005400	2.80998	10.0329	10.5786	16.7384
P.wly78_GM004179	8.09417	5.67254	6.62809	14.8041
P.wly78_GM000051	8.11181	11.287	12.3914	13.2188
P.wly78_GM001842	3.13692	5.02806	5.17518	11.2951
P.wly78_GM004624	1.83797	1.86374	7.72109	8.16309
P.wly78_GM002838	2.91602	3.14108	1.68117	7.77555
P.wly78_GM000586	11.6641	9.45811	4.81526	7.00749
P.wly78_GM003411	3.77317	8.76715	7.21627	19.8528
P.wly78_GM000139	6.91008	19.4445	6.85635	15.1952
P.wly78_GM004879	6.698	17.4762	4.81526	7.01452
P.wly78_GM004911	9.93214	32.6069	12.6197	18.2885
P.wly78_GM004229	5.29301	8.16914	2.44931	9.72735
P.wly78_GM004770	4.32101	8.16914	4.40705	10.513
P.wly78_GM005545	12.318	23.8629	3.494	9.73438
P.wly78_GM003002	7.12217	6.86856	11.3951	14.4096
P.wly78_GM003896	2.48304	6.91503	4.81526	9.72031
P.wly78_GM001477	6.37988	8.16914	10.1704	9.35387
P.wly78_GM002216	9.81728	10.6657	8.71748	5.84133
P.wly78_GM003516	8.53597	23.7351	10.447	18.3096
P.wly78_GM005265	10.0382	11.287	12.9446	10.883
P.wly78_GM001967	4.42705	4.37196	1.86113	9.7379
P.wly78_GM002594	8.42993	9.40002	6.44813	8.57174
P.wly78_GM005236	23.6551	10.689	22.6234	15.1882
P.wly78_GM000484	20.094	12.5179	4.17879	8.19475
P.wly78_GM005215	6.37106	6.86856	5.40344	5.04865
P.wly78_GM000129	4.96607	19.4794	5.6317	15.1952
P.wly78_GM002848	0.972006	1.86374	1.22465	11.6932
P.wly78_GM003721	8.10299	18.1439	27.6186	9.74493
P.wly78_GM003720	3.24296	6.27055	10.8069	4.28763
P.wly78_GM001015	1.73193	5.03968	5.35514	8.18771
P.wly78_GM002396	21.2693	24.4377	16.8601	7.79313
P.wly78_GM000956	3.02206	7.50142	3.90222	5.43972
P.wly78_GM003192	0.539024	4.39519	2.04109	6.22536
P.wly78_GM005058	11.1251	17.5227	14.3009	8.54361
P.wly78_GM001993	3.45504	8.77877	5.27178	17.14
P.wly78_GM002735	2.15609	2.4966	3.494	16.7665
P.wly78_GM002483	21.0572	28.7516	9.85879	21.8362
P.wly78_GM000969	15.7818	8.74391	19.3795	14.4271
P.wly78_GM000694	13.396	11.2521	10.5303	11.6827
P.wly78_GM002806	3.349	2.48498	3.08579	9.74141
P.wly78_GM001898	6.48592	8.18076	8.76579	7.39152
P.wly78_GM003452	3.349	9.9864	7.31287	7.02507
P.wly78_GM001231	32.518	23.1487	18.1681	8.94874
P.wly78_GM002970	0.539024	7.53628	2.26935	8.56471
P.wly78_GM001264	13.6081	12.483	9.71388	7.38448
P.wly78_GM004004	16.3032	9.41163	8.84914	16.7348
P.wly78_GM000783	6.15898	8.12267	5.17518	8.96632
P.wly78_GM001553	4.63913	3.12947	4.76696	6.63401
P.wly78_GM001876	1.94401	13.772	6.57979	8.95577
P.wly78_GM002242	2.16491	22.5972	0.816436	6.61994
P.wly78_GM005023	4.53309	9.37678	5.27178	5.04865
P.wly78_GM001840	4.86003	0.632865	2.67757	4.65759
P.wly78_GM000053	5.18697	12.5179	8.71748	15.5757
P.wly78_GM003633	11.991	27.5904	13.3528	12.0456
P.wly78_GM000236	5.5051	10.6076	4.17879	3.50199
P.wly78_GM000572	1.07805	7.51304	8.94575	23.3442
P.wly78_GM003780	1.40499	4.38358	1.0447	14.8006
P.wly78_GM000565	7.56397	10.6309	6.85635	14.0115
P.wly78_GM003421	17.5049	3.12947	18.0847	12.0597
P.wly78_GM002666	1.94401	6.27055	3.54231	8.57526
[truncated: 3,211 more rows]
